# Supplementary material for: Demographic fluctuations in bloodstream Staphylococcus aureus lineages configure the mobile gene pool and antimicrobial resistance
Source: NPJ Antimicrob Resist. 2024 May 7;2:14. doi: 10.1038/s44259-024-00032-9 (PMC11076216; doi:10.1038/s44259-024-00032-9)
Supplement: Supplementary file 2 — Supplemental tables 1-8 [file 44259_2024_32_MOESM2_ESM.xlsx]

## Sheet: Table_S1
Supplementary Table 1. Accession numbers, associated metadata, sequence types (ST), clonal complexes (CC), and sequence clusters inferred by fastBAPS (fast Bayesian Analysis of Population Structure) of the 852 S. aureus genomes in this study.
Isolate	Biosample Accession	Date Collected	Year	Cefoxitin Screen	Cefoxitin Pos/Neg	Oxacillin MIC	Oxacillin S/R	Combined methicillin resistance	Penicillin MIC	Daptomycin MIC	Vancomycin MIC	Completeness	Contamination	No. of contigs	Largest contig	Total length	GC content	N50	Sccmec	ST	Clonal Complex (CCs)	FastBAPS	N_of_ACC_Genes
144sab	SAMN16605102	2013-08-09	2013	<=4	neg	1	S	S	>8	0.5	1	99.11	0.25	96	348314	2786643	32.71	225738	SCCmec-	1	CC1	5	413
237sab	SAMN16605171	2017-08-15	2017	<=4	Neg	<=0.25	S	S	1	0.5	1	98.92	0.27	102	610162	2753817	32.67	147513	SCCmec-	1	CC1	5	356
252sab	SAMN16605188	2017-06-27	2017	<=4	Neg	0.5	S	S	>8	0.5	1	99.11	0.24	79	558208	2792114	32.69	387669	SCCmec-	1	CC1	5	407
277sab	SAMN16605211	2017-02-22	2017	<=4	Neg	0.5	S	S	>8	0.5	1	99.11	0.41	102	418185	2855536	32.66	184990	SCCmec-	1	CC1	5	479
291sab	SAMN16605225	2017-04-06	2017	<=4	Neg	0.5	S	S	>8	0.5	2	99	0.24	68	663315	2761899	32.71	201083	SCCmec-	1	CC1	5	357
399sab	SAMN16605326	2015-10-16	2015	<=4	Neg	0.5	S	S	>8	0.5	1	99.11	0.24	84	425353	2802168	32.67	175614	SCCmec-	1	CC1	5	424
406sab	SAMN16605333	2015-08-13	2015	>4	Pos	>2	R	R	>8	0.5	1	99.11	0.24	44	499664	2810759	32.65	227471	SCCmec_Type_Iva	1	CC1	5	435
541sab	SAMN36632674	2018-12-30	2018	<=4	Neg	<=0.25	S	S	<=0.03	<=0.25	1	99.67	0.08	22	1415239	2771504	32.73	1415239	SCCmec-	1	CC1	5	399
643sab	SAMN36632775	2019-09-11	2019	<=4	Neg	0.5	S	S	>8	0.5	1	99.67	0.08	26	1369787	2746074	32.68	714774	SCCmec-	1	CC1	5	343
730sab	SAMN36632860	2017-04-01	2017	</=4	Neg	1	S	S	>8	0.5	1	99.67	0.08	30	1221711	2757159	32.71	1056876	SCCmec-	1	CC1	5	356
736sab	SAMN36632866	2017-04-01	2017	>4	Pos	>2	R	R	>8	0.5	1	99.67	0.08	33	1174739	2838087	32.63	615717	SCCmec_Type_Iva	1	CC1	5	463
763sab	SAMN36632892	2020-03-01	2020	</=4	Neg	0.5	S	S	>8	0.5	0.5	99.67	0.08	32	1104792	2787902	32.7	715807	SCCmec-	1	CC1	5	408
790sab	SAMN36632915	2020-05-01	2020	</=4	Neg	0.5	S	S	8	</=0.25	1	99.67	0.08	32	1105008	2788197	32.7	1031936	SCCmec-	1	CC1	5	409
823sab	SAMN36632946	2020-08-01	2020	</=4	Neg	0.5	S	S	8	0.5	1	99.67	0.08	33	1233874	2745221	32.66	603689	SCCmec-	1	CC1	5	345
951sab	SAMN36633071	2021-06-01	2021	</=4	Neg	0.5	S	S	>8	0.5	0.5	99.67	0.08	33	1360174	2732012	32.69	713869	SCCmec-	1	CC1	5	327
1002sab	SAMN36632588	2021-11-01	2021	</=4	Neg	</=0.25	S	S	1	</=0.25	1	99.67	0.08	35	1021705	2737810	32.67	911098	SCCmec-	5	CC5	14	361
1004sab	SAMN36632590	2021-11-01	2021	</=4	Neg	</=0.25	S	S	</=0.03	0.5	1	99.67	0.08	34	834386	2773120	32.74	574606	SCCmec_Type_Iva	5		14	416
1010sab	SAMN36632596	2021-11-01	2021	</=4	Neg	0.5	S	S	>8	0.5	1	99.67	0.08	44	510918	2783186	32.74	223952	SCCmec-	5	CC5	14	423
1014sab	SAMN36632599	2021-12-01	2021	</=4	Neg	</=0.25	S	S	</=0.03	</=0.25	0.5	99.67	0.08	40	766343	2745313	32.77	751459	SCCmec-	5	CC5	14	384
1015sab	SAMN36632600	2021-12-01	2021	</=4	Neg	</=0.25	S	S	</=0.03	0.5	1	99.67	0.08	36	766143	2706785	32.73	639866	SCCmec-	5	CC5	14	326
1035sab	SAMN36632619	2022-01-01	2022	>4	Pos	2	R	R	0.12	0.5	1	99.67	0.08	44	454799	2816001	32.75	221607	SCCmec_Type_IIa	5	CC5	14	455
1045sab	SAMN36632629	2022-02-01	2022	</=4	Neg	</=0.25	S	S	</=0.03	</=0.25	0.5	99.67	0.08	36	558421	2699972	32.74	385019	SCCmec-	5	CC5	14	323
12sab	SAMN16605097	2011-01-30	2011	>4	Pos	>2	R	R	>8	0.5	1	99.11	2.45	287	623496	2855150	32.73	247377	SCCmec_Type_IIa	5	CC5	14	459
141sab	SAMN16605099	2013-07-25	2013	>4	pos	>2	R	R	0.5	0.5	1	98.92	0.24	60	419342	2829853	32.78	182463	SCCmec_Type_IIa	5	CC5	14	478
143sab	SAMN16605101	2013-08-04	2013	<=4	neg	<=0.25	S	S	1	0.5	1	98.97	0.25	102	701036	2746159	32.68	197287	SCCmec-	5	CC5	14	371
15sab	SAMN16605115	2011-02-07	2011	>4	Pos	>2	R	R	>8	0.5	2	99.11	0.24	50	623178	2781288	32.68	243929	SCCmec_Type_IIa	5	CC5	14	400
209sab	SAMN16605145	2018-01-18	2018	>4	Pos	>2	R	R	>8	0.5	2	99.11	0.24	63	489600	2870765	32.76	255059	SCCmec_Type_IIa	5	CC5	14	533
211sab	SAMN16605147	2018-02-07	2018	>4	Pos	>2	R	R	>8	0.5	2	99.11	0.24	84	376312	2736806	32.7	174137	SCCmec_Type_Iva	5	CC5	14	348
213sab	SAMN16605149	2018-02-13	2018	<=4	Neg	<=0.25	S	S	2	0.5	1	99.11	0.24	64	697342	2731035	32.69	325433	SCCmec-	5	CC5	14	352
215sab	SAMN16605151	2018-02-22	2018	<=4	Neg	<=0.25	S	S	<=0.03	0.5	2	99.11	0.24	120	331763	2773317	32.77	211239	SCCmec-	5	CC5	14	414
222sab	SAMN16605158	2017-12-01	2017	<=4	Neg	0.5	S	S	4	0.5	2	99.11	0.24	65	685226	2729964	32.68	362347	SCCmec-	5	CC5	14	351
236sab	SAMN16605170	2017-08-07	2017	<=4	Neg	<=0.25	S	S	<=0.03	<=0.25	1	99.11	0.24	82	1021908	2729613	32.77	410312	SCCmec-	5	CC5	14	362
243sab	SAMN16605178	2017-05-28	2017	<=4	Neg	<=0.25	S	S	<=0.03	0.5	1	99.11	0.24	82	363687	2836477	32.8	156837	SCCmec-	5	CC5	14	497
246sab	SAMN16605181	2017-05-31	2017	<=4	Neg	<=0.25	S	S	4	0.5	1	99.11	0.24	98	375984	2737520	32.68	193992	SCCmec-	5	CC5	14	350
247sab	SAMN16605182	2017-05-31	2017	>4	Pos	>2	R	R	>8	0.5	1	99.11	0.55	88	284274	2860515	32.72	172804	SCCmec_Type_IIa	5	CC5	14	502
24sab	SAMN16605185	2011-05-06	2011	>4	pos	>2	R	R	>8	0.5	1	99.11	0.24	63	509030	2831693	32.73	222166	SCCmec_Type_IIa	5	CC5	14	481
256sab	SAMN16605192	2017-07-05	2017	<=4	Neg	0.5	S	S	8	0.5	1	98.92	0.24	74	898040	2769990	32.73	297039	SCCmec-	5	CC5	14	411
258sab	SAMN16605194	2017-07-08	2017	>4	Pos	>2	R	R	>8	0.5	1	99.11	0.28	68	442500	2809601	32.72	222157	SCCmec_Type_IIa	5	CC5	14	434
260sab	SAMN16605197	2017-07-09	2017	>4	Pos	1	R	R	2	<=0.25	2	99.11	0.27	88	481006	2743015	32.7	285274	SCCmec_type_IVc	5	CC5	14	375
278sab	SAMN16605212	2017-02-22	2017	<=4	Neg	0.5	S	S	>8	0.5	1	99.11	0.24	70	462245	2724379	32.71	326192	SCCmec-	5	CC5	14	340
284sab	SAMN16605218	2017-03-30	2017	<=4	Neg	<=0.25	S	S	<=0.03	<=0.25	1	99.11	0.24	62	314528	2752804	32.79	193858	SCCmec-	5	CC5	14	394
288sab	SAMN16605222	2017-04-03	2017	>4	Pos	>2	R	R	>8	0.5	2	99.11	0.24	70	467087	2753990	32.7	171890	SCCmec_type_IVc	5	CC5	14	382
289sab	SAMN16605223	2017-04-02	2017	>4	Pos	>2	R	R	>8	0.5	1	98.92	0.27	77	381046	2809634	32.72	243998	SCCmec_Type_IIa	5	CC5	14	445
293sab	SAMN16605227	2016-12-02	2016	<=4	Neg	<=0.25	S	S	2	0.5	1	99.11	0.24	43	457624	2744112	32.68	338706	SCCmec-	5	CC5	14	370
297sab	SAMN16605231	2016-12-09	2016	<=4	Neg	<=0.25	S	S	8	0.5	1	98.92	0.27	76	367802	2716953	32.69	271405	SCCmec-	5	CC5	14	326
300sab	SAMN16605233	2016-12-11	2016	>4	Pos	>2	R	R	>8	0.5	2	99.11	1.18	136	623181	2819217	32.71	443636	SCCmec_Type_IIa	5	CC5	14	442
303sab	SAMN16605236	2017-01-10	2017	>4	Pos	>2	R	R	>8	0.5	1	99.11	0.24	99	315419	2913095	32.72	166863	SCCmec_Type_IIa	5	CC5	14	583
320sab	SAMN16605254	2016-11-15	2016	<=4	Neg	<=0.25	S	S	<=0.03	<=0.25	1	99.11	0.27	105	588977	2731610	32.79	285271	SCCmec-	5	CC5	14	365
322sab	SAMN16605256	2016-08-09	2016	>4	Pos	>2	R	R	>8	<=0.25	1	99.11	0.27	70	487348	2768851	32.7	222151	SCCmec_Type_IIa	5	CC5	14	375
323sab	SAMN16605257	2016-08-07	2016	<=4	Neg	<=0.25	S	S	<=0.03	1	1	99.11	0.24	77	704817	2711027	32.71	243971	SCCmec-	5	CC5	14	321
32sab	SAMN16605264	2011-07-23	2011	<=4	neg	<=0.25	S	S	0.06	0.5	1	99.11	0.27	95	458033	2750224	32.75	226671	SCCmec-	5	CC5	14	386
333sab	SAMN16605268	2016-09-08	2016	<=4	Neg	<=0.25	S	S	>8	0.5	1	99.11	0.27	90	456079	2757657	32.72	255055	SCCmec-	5	CC5	14	386
337sab	SAMN16605272	2016-09-13	2016	<=4	Neg	<=0.25	S	S	<=0.03	<=0.25	1	99.11	0.24	102	581163	2760306	32.74	374641	SCCmec-	5	CC5	14	398
33sab	SAMN16605275	2011-07-27	2011	<=4	neg	<=0.25	S	S	<=0.03	0.5	2	99.11	0.24	46	458033	2748714	32.75	289967	SCCmec-	5	CC5	14	388
344sab	SAMN16605280	2016-07-13	2016	>4	Pos	>2	R	R	0.25	0.5	2	99.11	0.24	64	466307	2746214	32.72	219947	SCCmec_type_IVc	5	CC5	14	373
345sab	SAMN16605281	2016-05-30	2016	<=4	Neg	<=0.25	S	S	0.12	0.5	2	99.11	0.24	101	442824	2759164	32.66	220070	SCCmec-	5	CC5	14	378
350sab	SAMN16605286	2016-06-07	2016	>4	Pos	>2	R	R	>8	<=0.25	1	99.11	0.25	108	444016	2843354	32.72	168751	SCCmec_Type_IIa	5	CC5	14	491
351sab	SAMN16605287	2016-06-07	2016	>4	Pos	>2	R	R	>8	0.5	1	99.11	0.24	74	381209	2833262	32.73	220389	SCCmec_Type_IIa	5	CC5	14	480
353sab	SAMN16605289	2016-03-27	2016	<=4	Neg	<=0.25	S	S	1	0.5	1	98.92	0.27	81	488890	2789835	32.73	222045	SCCmec-	5	CC5	14	429
357sab	SAMN16605293	2016-04-27	2016	<=4	Neg	<=0.25	S	S	>8	<=0.25	1	99.11	0.24	111	834110	2809930	32.75	255056	SCCmec-	5	CC5	14	465
361sab	SAMN16605297	2016-05-08	2016	<=4	Neg	0.5	S	S	>8	<=0.25	1	99.11	0.36	85	513450	2730967	32.7	157588	SCCmec-	5	CC5	14	360
363sab	SAMN16605299	2016-05-05	2016	<=4	Neg	<=0.25	S	S	<=0.03	0.5	1	99.11	0.24	70	527468	2716389	32.73	172017	SCCmec-	5	CC5	14	320
371sab	SAMN16605303	2016-03-02	2016	>4	Pos	>2	R	R	>8	0.5	2	99.11	0.24	83	555764	2851612	32.74	283049	SCCmec_Type_IIa	5	CC5	14	493
393sab	SAMN16605320	2015-09-16	2015	>4	Pos	>2	R	R	0.12	4	2	99.11	0.24	64	411337	2867489	32.72	244026	SCCmec_Type_IIa	5	CC5	14	530
400sab	SAMN16605328	2015-10-19	2015	>4	Pos	>2	R	R	8	0.5	1	99.06	1.12	90	280293	2724327	32.7	170767	SCCmec_Type_Iva	5	CC5	14	318
411sab	SAMN16605338	2015-04-27	2015	>4	Pos	>2	R	R	2	0.5	1	99.11	0.24	67	487580	2769140	32.69	142616	SCCmec_Type_IIa	5	CC5	14	371
415sab	SAMN16605342	2015-05-06	2015	<=4	Neg	<=0.25	S	S	<=0.03	0.5	1	98.88	0.24	82	469830	2749981	32.77	270134	SCCmec-	5	CC5	14	402
420sab	SAMN16605347	2015-06-08	2015	<=4	Neg	<=0.25	S	S	4	0.5	1	98.92	0.24	78	578832	2756377	32.75	289023	SCCmec-	5	CC5	14	412
421sab	SAMN16605348	2015-06-12	2015	>4	Pos	>2	R	R	>8	0.5	2	99.06	0.24	103	432187	2881353	32.74	209658	SCCmec_Type_IIa	5	CC5	14	526
439sab	SAMN16605351	2015-01-24	2015	<=4	Neg	<=0.25	S	S	4	0.5	1	99.11	0.24	92	681251	2761020	32.72	244773	SCCmec-	5	CC5	14	387
441sab	SAMN16605353	2015-02-08	2015	<=4	Neg	0.5	S	S	<=0.03	0.5	2	99.11	0.24	57	541116	2742070	32.77	239326	SCCmec-	5	CC5	14	379
446sab	SAMN16605358	2014-10-15	2014	>4	Pos	>2	R	R	>8	0.5	1	98.92	0.26	61	515454	2850525	32.68	218208	SCCmec_Type_IIa	5	CC5	14	493
450sab	SAMN16605362	2014-11-06	2014	<=4	Neg	<=0.25	S	S	4	<=0.25	1	98.92	0.24	66	558923	2825095	32.71	324786	SCCmec-	5	CC5	14	488
468sab	SAMN16605380	2014-07-01	2014	<=4	Neg	0.5	S	S	>8	<=0.25	1	99.11	0.24	71	468746	2718417	32.7	176528	SCCmec-	5	CC5	14	345
469sab	SAMN16605381	2014-07-11	2014	<=4	Neg	<=0.25	S	S	<=0.03	0.5	1	99.11	0.24	56	770431	2714178	32.72	174198	SCCmec-	5	CC5	14	337
473sab	SAMN16605385	2014-07-12	2014	<=4	Neg	0.5	S	S	>8	<=0.25	1	99.11	0.24	78	729539	2761780	32.75	707248	SCCmec-	5	CC5	14	395
476sab	SAMN16605388	2014-04-14	2014	<=4	Neg	<=0.25	S	S	4	0.5	1	99.11	0.24	106	376098	2753412	32.73	217078	SCCmec-	5	CC5	14	383
478sab	SAMN16605390	2014-04-21	2014	>4	Pos	>2	R	R	8	<=0.25	1	98.52	0.28	70	422446	2810631	32.72	268172	SCCmec_Type_IIa	5	CC5	14	433
492sab	SAMN16605397	2013-12-11	2013	>4	Pos	>2	R	R	8	0.5	1	99	0.25	57	611633	2773428	32.69	244024	SCCmec_Type_IIa	5	CC5	14	381
498sab	SAMN16605403	2013-12-25	2013	>4	Pos	>2	R	R	8	0.5	1	99.11	0.45	74	349931	2852021	32.72	167660	SCCmec_Type_IIa	5	CC5	14	504
499sab	SAMN16605404	2013-12-28	2013	>4	Pos	>2	R	R	1	1	1	99.11	0.28	51	398035	2738522	32.78	225751	SCCmec-	5	CC5	14	376
510sab	SAMN36632643	2018-09-30	2018	>4	Pos	>2	R	R	>8	0.5	1	99.67	0.08	43	766075	2767319	32.73	723425	SCCmec_type_IVg	5	CC5	14	413
512sab	SAMN36632645	2018-10-01	2018	<=4	Neg	<=0.25	S	S	<=0.03	<=0.25	1	99.67	0.64	158	539766	2975867	32.57	209399	SCCmec_Type_Iva	5	CC5	14	608
554sab	SAMN36632686	2019-01-25	2019	<=4	Neg	<=0.25	S	S	<=0.03	0.5	1	99.67	0.08	39	766131	2685975	32.75	695943	SCCmec-	5	CC5	14	296
555sab	SAMN36632687	2019-01-30	2019	<=4	Neg	0.5	S	S	8	<=0.25	1	99.67	0.08	46	761368	2716883	32.71	708051	SCCmec-	5	CC5	14	333
557sab	SAMN36632689	2019-02-05	2019	<=4	Neg	<=0.25	S	S	<=0.03	0.5	1	99.67	0.08	52	770370	2760630	32.79	664725	SCCmec-	5	CC5	14	418
565sab	SAMN36632697	2019-03-07	2019	<=4	Neg	<=0.25	S	S	<=0.03	0.5	2	99.67	0.08	43	1023222	2744146	32.7	468814	SCCmec-	5	CC5	14	373
566sab	SAMN36632698	2019-03-08	2019	<=4	Neg	<=0.25	S	S	2	<=0.25	1	99.67	0.08	43	676041	2672769	32.69	451252	SCCmec-	5	CC5	14	266
567sab	SAMN36632699	2019-03-09	2019	<=4	Neg	<=0.25	S	S	<=0.03	<=0.25	1	99.86	0.64	129	605526	2856832	32.63	324850	SCCmec-	5	CC5	14	485
569sab	SAMN36632701	2019-03-18	2019	<=4	Neg	<=0.25	S	S	<=0.03	0.5	1	99.67	0.08	35	694144	2679939	32.75	378511	SCCmec-	5	CC5	14	300
573sab	SAMN36632705	2019-04-12	2019	<=4	Neg	<=0.25	S	S	2	<=0.25	1	99.67	0.08	36	605493	2730385	32.68	434103	SCCmec-	5	CC5	14	346
576sab	SAMN36632708	2019-04-19	2019	<=4	Neg	<=0.25	S	S	2	<=0.25	1	99.67	0.08	33	1009489	2791435	32.69	857164	SCCmec-	5	CC5	14	436
579sab	SAMN36632711	2019-04-20	2019	<=4	Neg	<=0.25	S	S	<=0.03	0.5	1	99.67	0.08	34	738555	2776139	32.73	298696	SCCmec-	5	CC5	14	432
587sab	SAMN36632719	2019-04-27	2019	<=4	Neg	<=0.25	S	S	1	<=0.25	1	99.67	0.11	54	649782	2781876	32.69	218837	SCCmec-	5	CC5	14	402
592sab	SAMN36632724	2019-05-14	2019	>4	Pos	>2	R	R	2	<=0.25	1	99.67	0.08	33	630028	2811586	32.72	398919	SCCmec_Type_IIa	5	CC5	14	446
596sab	SAMN36632728	2019-05-21	2019	>4	Pos	>2	R	R	8	0.5	1	99.67	0.08	80	418034	2867075	32.73	214429	SCCmec_Type_IIa	5	CC5	14	527
597sab	SAMN36632729	2019-05-29	2019	>4	Pos	>2	R	R	>8	0.5	1	99.67	0.08	120	629863	2884890	32.71	237592	SCCmec_Type_IIa	5	CC5	14	525
599sab	SAMN36632731	2019-05-31	2019	<=4	Neg	<=0.25	S	S	<=0.03	0.5	1	99.67	0.08	49	880170	2745530	32.75	766180	SCCmec-	5	CC5	14	373
612sab	SAMN36632744	2019-07-03	2019	<=4	Neg	<=0.25	S	S	<=0.03	0.5	0.5	99.56	0.11	42	632194	2802270	32.72	289307	SCCmec-	5	CC5	14	455
624sab	SAMN36632756	2019-07-31	2019	<=4	Neg	<=0.25	S	S	2	<=0.25	0.5	99.67	0.08	33	613237	2756767	32.72	243938	SCCmec-	5	CC5	14	383
636sab	SAMN36632768	2019-08-27	2019	<=4	Neg	<=0.25	S	S	<=0.03	0.5	1	99.67	0.12	55	766645	2770902	32.73	709884	SCCmec-	5	CC5	14	399
645sab	SAMN36632777	2019-09-18	2019	<=4	Neg	0.5	S	S	2	0.5	1	99.66	0.08	52	464878	2798166	32.73	303023	SCCmec-	5	CC5	14	454
680sab	SAMN36632812	2020-01-01	2020	<=4	Neg	<=0.25	S	S	<=0.03	<=0.25	1	99.67	0.08	44	765879	2779523	32.72	327239	SCCmec-	5	CC5	14	417
685sab	SAMN36632816	2020-01-10	2020	<=4	Neg	<=0.25	S	S	<=0.03	<=0.25	1	99.67	0.08	37	1022954	2704527	32.74	766350	SCCmec-	5	CC5	14	323
686sab	SAMN36632817	2020-01-09	2020	<=4	Neg	<=0.25	S	S	<=0.03	<=0.25	1	99.67	0.08	30	690732	2708000	32.73	449613	SCCmec-	5	CC5	14	342
693sab	SAMN36632824	2020-01-23	2020	>4	Pos	>2	R	R	>8	0.5	1	99.67	0.08	50	749199	2833419	32.71	442108	SCCmec_Type_IIa	5	CC5	14	472
699sab	SAMN36632830	2016-12-01	2016	>4	Pos	>2	R	R	>8	0.5	1	99.67	0.08	41	629802	2854646	32.72	443419	SCCmec_Type_IIa	5	CC5	14	510
700sab	SAMN36632831	2016-12-01	2016	>4	Pos	>2	R	R	>8	0.5	1	99.56	0.08	59	606165	2843558	32.78	442491	SCCmec_Type_IIa	5	CC5	14	494
707sab	SAMN36632838	2016-12-01	2016	>4	Pos	>2	R	R	8	</=0.25	1	99.67	0.08	39	624904	2852698	32.73	429492	SCCmec_Type_IIa	5	CC5	14	496
729sab	SAMN36632859	2017-04-01	2017	</=4	Neg	</=0.25	S	S	</=0.03	0.5	1	99.67	0.08	38	1022566	2705761	32.73	605197	SCCmec-	5	CC5	14	320
734sab	SAMN36632864	2017-04-01	2017	</=4	Neg	0.5	S	S	>8	0.5	1	99.67	0.08	63	713276	2727126	32.7	325579	SCCmec-	5	CC5	14	350
735sab	SAMN36632865	2017-04-01	2017	</=4	Neg	0.5	S	S	4	0.5	2	99.56	0.08	54	1020480	2766410	32.77	772765	SCCmec-	5	CC5	14	405
742sab	SAMN36632872	2020-02-01	2020	</=4	Neg	</=0.25	S	S	1	0.5	1	99.67	0.08	35	1022581	2739911	32.67	911082	SCCmec-	5	CC5	14	362
748sab	SAMN36632878	2020-02-01	2020	</=4	Neg	</=0.25	S	S	</=0.03	0.5	1	99.67	0.08	35	695889	2685554	32.75	387019	SCCmec-	5	CC5	14	293
758sab	SAMN36632887	2020-03-01	2020	</=4	Neg	</=0.25	S	S	1	</=0.25	1	99.67	0.08	34	742661	2732660	32.67	465731	SCCmec-	5	CC5	14	348
76sab	SAMN16605407	2012-06-08	2012	>4	Pos	>2	R	R	>8	0.5	1	99.11	0.24	92	613091	2842974	32.74	222167	SCCmec_Type_IIa	5	CC5	14	491
773sab	SAMN36632901	2020-04-01	2020	</=4	Neg	</=0.25	S	S	</=0.03	1	1	99.67	0.08	33	708101	2701742	32.74	318304	SCCmec-	5	CC5	14	314
779sab	SAMN36632906	2020-05-01	2020	</=4	Neg	</=0.25	S	S	1	0.5	1	99.67	0.08	61	663193	2766271	32.72	317167	SCCmec-	5	CC5	14	403
787sab	SAMN36632913	2020-05-01	2020	>4	Pos	>2	R	R	4	</=0.25	1	99.67	0.08	55	602366	2880386	32.7	443468	SCCmec_Type_IIa	5	CC5	14	531
813sab	SAMN36632936	2020-07-01	2020	</=4	Neg	</=0.25	S	S	</=0.03	0.5	1	99.67	0.08	69	1021866	2817469	32.8	227691	SCCmec-	5	CC5	14	487
816sab	SAMN36632939	2020-07-01	2020	</=4	Neg	</=0.25	S	S	</=0.03	</=0.25	1	99.67	0.08	49	765866	2772861	32.72	378752	SCCmec-	5	CC5	14	411
81sab	SAMN16605413	2012-07-22	2012	<=4	Neg	<=0.25	S	S	<=0.03	0.5	2	99.11	0.24	122	504490	2804063	32.8	190021	SCCmec-	5	CC5	14	463
820sab	SAMN36632943	2020-07-01	2020	>4	Pos	>2	R	R	>8	</=0.25	0.5	99.67	0.08	57	590748	2844540	32.73	221320	SCCmec_Type_IIa	5	CC5	14	490
845sab	SAMN36632968	2020-09-01	2020	</=4	Neg	</=0.25	S	S	</=0.03	</=0.25	0.5	99.67	0.11	43	682361	2774175	32.79	306327	SCCmec-	5	CC5	14	426
852sab	SAMN36632975	2020-10-01	2020	</=4	Neg	</=0.25	S	S	</=0.03	</=0.25	1	99.67	0.08	49	654615	2713076	32.72	244036	SCCmec-	5	CC5	14	338
860sab	SAMN36632982	2020-10-01	2020	>4	Pos	>2	R	R	8	</=0.25	1	99.67	0.08	34	1043188	2734249	32.69	703783	SCCmec_Type_Iva	5	CC5	14	347
865sab	SAMN36632987	2020-11-01	2020	</=4	Neg	</=0.25	S	S	</=0.03	</=0.25	1	99.67	0.08	53	766364	2700422	32.73	621997	SCCmec-	5	CC5	14	317
869sab	SAMN36632990	2020-11-01	2020	</=4	Neg	</=0.25	S	S	</=0.03	</=0.25	1	99.67	0.08	51	766057	2686907	32.75	697149	SCCmec-	5	CC5	14	297
875sab	SAMN36632996	2020-12-01	2020	>4	Pos	>2	R	R	>8	0.5	1	99.67	0.08	52	909997	2880268	32.7	602388	SCCmec_Type_IIa	5	CC5	14	531
890sab	SAMN36633011	2021-01-01	2021	</=4	Neg	</=0.25	S	S	</=0.03	0.5	0.5	99.67	0.08	44	765362	2741738	32.76	708149	SCCmec-	5	CC5	14	376
895sab	SAMN36633016	2021-02-01	2021	</=4	Neg	</=0.25	S	S	</=0.03	0.5	0.5	99.67	0.11	54	651465	2807581	32.75	284911	SCCmec-	5	CC5	14	477
901sab	SAMN36633021	2021-03-01	2021	</=4	Neg	</=0.25	S	S	</=0.03	0.5	0.5	99.67	0.08	48	695991	2682069	32.75	378557	SCCmec-	5	CC5	14	297
911sab	SAMN36633031	2021-03-01	2021	</=4	Neg	</=0.25	S	S	</=0.03	0.5	1	99.67	0.08	30	911140	2698431	32.73	695252	SCCmec-	5	CC5	14	321
918sab	SAMN36633038	2021-04-01	2021	>4	Pos	>2	R	R	>8	0.5	1	99.67	0.08	55	625322	2859950	32.75	418437	SCCmec_Type_IIa	5	CC5	14	489
919sab	SAMN36633039	2021-04-01	2021	</=4	Neg	0.5	S	S	4	0.5	1	99.67	0.08	39	696182	2730270	32.68	243719	SCCmec-	5	CC5	14	352
921sab	SAMN36633041	2021-04-01	2021	</=4	Neg	</=0.25	S	S	</=0.03	0.5	1	99.61	0.08	36	1145876	2687672	32.75	696088	SCCmec-	5	CC5	14	300
923sab	SAMN36633043	2021-04-01	2021	>4	Pos	>2	R	R	0.25	0.5	1	99.67	0.08	47	894792	2752453	32.74	765072	SCCmec-	5	CC5	14	397
924sab	SAMN36633044	2021-04-01	2021	</=4	Neg	</=0.25	S	S	</=0.03	0.5	1	99.67	0.08	60	765083	2751204	32.73	243751	SCCmec-	5	CC5	14	396
927sab	SAMN36633047	2021-05-01	2021	</=4	Neg	</=0.25	S	S	</=0.03	0.5	1	99.67	0.08	36	856090	2710016	32.71	766221	SCCmec-	5	CC5	14	318
946sab	SAMN36633066	2021-06-01	2021	</=4	Neg	</=0.25	S	S	2	0.5	0.5	99.67	0.08	44	640925	2804445	32.74	463005	SCCmec-	5	CC5	14	465
965sab	SAMN36633085	2021-07-01	2021	>4	Pos	>2	R	R	>8	0.5	1	99.67	0.08	32	1023518	2757069	32.69	813875	SCCmec_type_IVc	5	CC5	14	387
970sab	SAMN36633090	2021-08-01	2021	>4	Pos	>2	R	R	0.5	</=0.25	0.5	99.67	0.08	56	651031	2801011	32.65	241313	SCCmec_Type_Iva	5	CC5	14	418
972sab	SAMN36633092	2021-08-01	2021	</=4	Neg	</=0.25	S	S	1	0.5	1	99.67	0.08	33	910925	2726926	32.68	695048	SCCmec-	5	CC5	14	351
974sab	SAMN36633094	2021-08-01	2021	>4	Pos	>2	R	R	>8	</=0.25	1	99.67	0.08	54	358022	2824163	32.69	189777	SCCmec_Type_Iva	5	CC5	14	448
986sab	SAMN36633105	2021-10-01	2021	NA	Neg	0.5	S	S	>/=0.5	NA	1	99.67	0.08	33	1023041	2766013	32.7	834584	SCCmec-	5	CC5	14	397
994sab	SAMN36633111	2021-10-01	2021	</=4	Neg	</=0.25	S	S	</=0.03	</=0.25	0.5	99.67	0.08	30	772928	2724448	32.78	679641	SCCmec-	5	CC5	14	371
9sab	SAMN16605417	2011-01-28	2011	<=4	neg	2	S	S	8	0.5	0.5	99.11	0.24	55	449232	2808630	32.72	320186	SCCmec_Type_IIa	5	CC5	14	443
335sab	SAMN16605270	2016-09-11	2016	<=4	Neg	<=0.25	S	S	>8	0.5	1	99	0.4	86	481677	2727486	32.7	147398	SCCmec-	6	CC5	10	333
522sab	SAMN36632655	2018-10-26	2018	<=4	Neg	<=0.25	S	S	>8	0.5	2	99.67	0.1	54	698172	2765698	32.71	297954	SCCmec-	6	CC5	10	389
572sab	SAMN36632704	2019-03-30	2019	<=4	Neg	0.5	S	S	>8	0.5	2	99.67	0.1	40	1245556	2729273	32.7	458743	SCCmec-	6	CC5	10	337
577sab	SAMN36632709	2019-04-18	2019	<=4	Neg	<=0.25	S	S	8	0.5	1	99.67	0.1	59	541602	2776185	32.73	195068	SCCmec-	6	CC5	10	406
594sab	SAMN36632726	2019-05-24	2019	<=4	Neg	<=0.25	S	S	8	0.5	1	99.67	0.1	57	706663	2769845	32.73	262970	SCCmec-	6	CC5	10	405
647sab	SAMN36632779	2019-10-04	2019	>4	Pos	>2	R	R	2	0.5	1	99.67	0.1	53	831730	2776131	32.75	676562	SCCmec_Type_Iva	6	CC5	10	412
771sab	SAMN36632899	2020-04-01	2020	</=4	Neg	0.5	S	S	8	0.5	1	99.67	0.1	49	1105367	2724321	32.7	848274	SCCmec-	6	CC5	10	328
844sab	SAMN36632967	2020-09-01	2020	</=4	Neg	</=0.25	S	S	>8	</=0.25	1	99.67	0.1	46	854455	2727104	32.69	850100	SCCmec-	6	CC5	10	334
851sab	SAMN36632974	2020-10-01	2020	</=4	Neg	</=0.25	S	S	</=0.03	</=0.25	0.5	99.67	0.1	48	706785	2703815	32.73	308764	SCCmec-	6	CC5	10	306
859sab	SAMN36632981	2020-10-01	2020	</=4	Neg	</=0.25	S	S	0.25	</=0.25	0.5	99.67	0.1	43	706954	2724156	32.7	382105	SCCmec-	6	CC5	10	333
254sab	SAMN16605190	2017-06-30	2017	<=4	Neg	0.5	S	S	>8	0.5	1	99	0.26	89	326640	2747023	32.7	243851	SCCmec-	7		10	345
398sab	SAMN16605325	2015-10-14	2015	<=4	Neg	0.5	S	S	>8	<=0.25	1	99	0.87	86	513185	2742310	32.69	279259	SCCmec-	7		10	343
1005sab	SAMN36632591	2021-11-01	2021	</=4	Neg	</=0.25	S	S	</=0.03	</=0.25	0.5	99.67	0.08	39	1010313	2721910	32.7	863882	SCCmec-	8	CC8	4	331
1012sab	SAMN36632597	2021-11-01	2021	</=4	Neg	</=0.25	S	S	8	0.5	1	99.67	0.11	40	875866	2824785	32.72	623905	SCCmec-	8	CC8	4	472
1017sab	SAMN36632602	2021-12-01	2021	>4	Pos	>2	R	R	>8	0.5	0.5	99.67	0.08	52	881909	2906710	32.6	365300	SCCmec_Type_Iva	8	CC8	4	539
1020sab	SAMN36632605	2021-12-01	2021	>4	Pos	>2	R	R	>8	0.5	1	99.67	0.08	48	885195	2926878	32.65	472680	SCCmec_Type_Iva	8	CC8	4	596
1024sab	SAMN36632609	2022-01-01	2022	>4	Pos	>2	R	R	>8	1	1	99.67	0.08	53	942019	2918792	32.65	423568	SCCmec_Type_Iva	8	CC8	4	594
1025sab	SAMN36632610	2022-01-01	2022	>4	Pos	>2	R	R	>8	0.5	0.5	99.67	0.08	34	881967	2880201	32.62	346330	SCCmec_Type_Iva	8	CC8	4	526
1026sab	SAMN36632611	2022-01-01	2022	>4	Pos	>2	R	R	>8	0.5	0.5	99.67	0.08	58	881014	2924111	32.65	365675	SCCmec_Type_Iva	8	CC8	4	590
1030sab	SAMN36632614	2022-01-01	2022	</=4	Neg	1	S	S	>8	</=0.25	0.5	99.67	0.08	40	881967	2879384	32.63	378783	SCCmec_Type_Iva	8	CC8	4	525
1038sab	SAMN36632622	2022-01-01	2022	>4	Pos	>2	R	R	>8	</=0.25	0.5	99.67	0.08	43	877521	2902136	32.65	346514	SCCmec_Type_Iva	8	CC8	4	572
1040sab	SAMN36632624	2022-01-01	2022	</=4	Neg	0.5	S	S	>8	0.5	1	99.67	0.08	25	882693	2768850	32.65	852165	SCCmec-	8	CC8	4	393
1041sab	SAMN36632625	2022-02-01	2022	</=4	Neg	1	S	S	>8	</=0.25	1	99.67	0.08	41	1063657	2804811	32.7	889885	SCCmec-	8	CC8	4	455
1042sab	SAMN36632626	2022-02-01	2022	</=4	Neg	</=0.25	S	S	</=0.03	</=0.25	0.5	99.67	0.08	44	686307	2746726	32.67	314973	SCCmec-	8	CC8	4	372
1043sab	SAMN36632627	2022-02-01	2022	>4	Pos	>2	R	R	>8	0.5	0.5	99.67	0.08	41	1055459	2865691	32.63	744837	SCCmec_Type_Iva	8	CC8	4	511
1044sab	SAMN36632628	2022-02-01	2022	>4	Pos	>2	R	R	>8	0.5	1	99.67	0.08	40	1241091	2922715	32.65	472117	SCCmec_Type_Iva	8	CC8	4	593
1046sab	SAMN36632630	2022-02-01	2022	>4	Pos	>2	R	R	>8	0.5	0.5	99.67	0.08	33	1358918	2884870	32.63	760992	SCCmec_Type_Iva	8	CC8	4	529
1047sab	SAMN36632631	2022-02-01	2022	>4	Pos	>2	R	R	>8	</=0.25	0.5	99.67	0.08	28	881910	2923426	32.65	472118	SCCmec_Type_Iva	8	CC8	4	592
1055sab	SAMN36632638	2022-02-01	2022	</=4	Neg	0.5	S	S	>8	</=0.25	0.5	99.67	0.08	41	1352239	2902797	32.66	448355	SCCmec-	8	CC8	4	572
146sab	SAMN16605104	2013-08-10	2013	>4	pos	>2	R	R	>8	0.5	1	99.11	0.86	80	583989	2876164	32.63	281216	SCCmec_Type_Iva	8	CC8	4	523
152sab	SAMN16605107	2018-06-24	2018	>4	Pos	>2	R	R	>8	0.5	1	99.03	0.89	85	494308	2890543	32.64	270361	SCCmec_Type_Iva	8	CC8	4	541
156sab	SAMN16605111	2018-06-30	2018	>4	Pos	>2	R	R	>8	0.5	1	99.11	0.83	71	551357	2877622	32.62	313610	SCCmec_Type_Iva	8	CC8	4	524
159sab	SAMN16605114	2018-08-05	2018	>4	Pos	>2	R	R	>8	0.5	1	99.11	0.86	82	675779	2884786	32.63	237325	SCCmec_Type_Iva	8	CC8	4	532
161sab	SAMN16605117	2018-08-12	2018	>4	Pos	>2	R	R	>8	0.5	1	99.11	0.83	73	620346	2912646	32.66	382136	SCCmec_Type_Iva	8	CC8	4	574
179sab	SAMN16605119	2018-08-26	2018	>4	pos	>2	R	R	>8	0.5	1	99.11	0.83	61	676130	2879508	32.63	453192	SCCmec_Type_Iva	8	CC8	4	525
180sab	SAMN16605120	2018-08-27	2018	>4	pos	>2	R	R	>8	0.5	1	99.11	0.83	62	446213	2873235	32.63	217249	SCCmec_Type_Iva	8	CC8	4	520
181sab	SAMN16605121	2018-08-31	2018	<=4	Neg	<=0.25	S	S	<=0.03	0.5	1	99.11	0.24	71	569855	2720502	32.7	299295	SCCmec-	8	CC8	4	330
186sab	SAMN16605123	2018-05-27	2018	<=4	neg	<=0.25	S	S	2	<=0.25	1	99.11	0.83	71	589928	2859279	32.68	314581	SCCmec-	8	CC8	4	526
188sab	SAMN16605125	2018-05-22	2018	>4	Pos	>2	R	R	>8	0.5	1	99.11	0.83	88	676092	2873223	32.65	188782	SCCmec_Type_Iva	8	CC8	4	528
189sab	SAMN16605126	2018-05-30	2018	>4	Pos	>2	R	R	>8	0.5	1	99.11	0.83	64	569813	2869248	32.64	300460	SCCmec_Type_Iva	8	CC8	4	515
190sab	SAMN16605127	2018-03-11	2018	>4	Pos	>2	R	R	>8	0.5	2	99.11	0.86	85	865083	2916859	32.66	240143	SCCmec_Type_Iva	8	CC8	4	583
193sab	SAMN16605130	2018-03-11	2018	>4	Pos	>2	R	R	>8	0.5	2	99.11	0.92	201	864769	2899690	32.61	853153	SCCmec_Type_Iva	8	CC8	4	540
195sab	SAMN16605131	2018-03-13	2018	>4	Pos	0.5	R	R	>8	2	2	99.11	1.03	70	864788	2930269	32.65	285582	SCCmec_Type_Iva	8	CC8	4	593
199sab	SAMN16605135	2018-04-16	2018	>4	Pos	>2	R	R	>8	0.5	1	99.11	0.84	79	675724	2886134	32.62	435060	SCCmec_Type_Iva	8	CC8	4	533
200sab	SAMN16605137	2018-04-21	2018	>4	Pos	>2	R	R	>8	0.5	1	99.11	0.83	99	661823	2841390	32.65	243202	SCCmec_Type_Iva	8	CC8	4	486
212sab	SAMN16605148	2018-02-14	2018	>4	Pos	>2	R	R	>8	0.5	2	99.11	0.85	85	846817	2898850	32.6	405258	SCCmec_Type_Iva	8	CC8	4	551
217sab	SAMN16605153	2018-02-22	2018	>4	Pos	>2	R	R	>8	0.5	1	99.11	0.93	71	1013479	2898035	32.62	220507	SCCmec_Type_Iva	8	CC8	4	542
221sab	SAMN16605157	2017-12-01	2017	>4	Pos	>2	R	R	>8	0.5	1	99.11	0.83	83	808168	2886560	32.63	347172	SCCmec_Type_Iva	8	CC8	4	534
224sab	SAMN16605160	2017-12-02	2017	>4	Pos	>2	R	R	>8	0.5	1	99.11	0.83	82	804272	2883886	32.62	189461	SCCmec_Type_Iva	8	CC8	4	531
229sab	SAMN16605165	2017-10-25	2017	>4	Pos	>2	R	R	>8	0.5	1	99.11	0.87	110	638199	2869335	32.64	173255	SCCmec_Type_Iva	8	CC8	4	513
231sab	SAMN16605167	2017-10-28	2017	>4	Pos	>2	R	R	>8	<=0.25	1	99.11	0.83	73	661843	2870599	32.63	381270	SCCmec_Type_Iva	8	CC8	4	512
235sab	SAMN16605169	2017-08-05	2017	>4	Pos	>2	R	R	>8	0.5	1	99.11	0.83	110	549620	2837170	32.62	217455	SCCmec_Type_Iva	8	CC8	4	462
251sab	SAMN16605187	2017-06-11	2017	<=4	Neg	<=0.25	S	S	<=0.03	0.5	1	99.11	0.83	100	649164	2792896	32.68	283229	SCCmec-	8	CC8	4	433
259sab	SAMN16605195	2017-07-08	2017	<=4	Neg	<=0.25	S	S	2	0.5	1	98.52	0.24	52	704836	2782737	32.7	237229	SCCmec-	8	CC8	4	427
25sab	SAMN16605196	2011-05-16	2011	>4	pos	>2	R	R	>8	0.5	1	99.11	0.96	75	803978	2880310	32.63	209692	SCCmec_Type_Iva	8	CC8	4	525
262sab	SAMN16605199	2017-07-13	2017	>4	Pos	>2	R	R	>8	0.5	1	99.11	0.83	88	812247	2887115	32.62	347466	SCCmec_Type_Iva	8	CC8	4	534
26sab	SAMN16605206	2011-05-18	2011	>4	pos	>2	R	R	8	0.5	1	99.11	0.24	60	521084	2821437	32.65	227907	SCCmec_Type_Ivb	8	CC8	4	458
274sab	SAMN16605208	2017-02-06	2017	<=4	Neg	0.5	S	S	>8	<=0.25	1	99.11	0.24	78	553134	2803813	32.7	243361	SCCmec-	8	CC8	4	458
279sab	SAMN16605213	2017-02-22	2017	>4	Pos	>2	R	R	>8	0.5	1	99.11	0.83	81	860091	2894900	32.64	201958	SCCmec_Type_Iva	8	CC8	4	556
285sab	SAMN16605219	2017-03-29	2017	>4	Pos	>2	R	R	>8	0.5	1	99.11	0.83	74	675829	2880195	32.62	298618	SCCmec_Type_Iva	8	CC8	4	524
302sab	SAMN16605235	2017-01-05	2017	>4	Pos	>2	R	R	>8	0.5	2	99.11	0.83	65	525250	2920538	32.61	329434	SCCmec_Type_Iva	8	CC8	4	573
305sab	SAMN16605238	2017-01-11	2017	<=4	Neg	0.5	S	S	>8	0.5	2	99.11	0.83	63	583711	2872113	32.67	457227	SCCmec-	8	CC8	4	545
309sab	SAMN16605242	2017-01-19	2017	<=4	Neg	<=0.25	S	S	<=0.03	0.5	1	99.11	0.26	57	724084	2837270	32.64	414491	SCCmec-	8	CC8	4	457
314sab	SAMN16605247	2016-10-13	2016	<=4	Neg	0.5	S	S	>8	0.5	1	99.11	0.91	73	549652	2833930	32.64	240305	SCCmec-	8	CC8	4	482
316sab	SAMN16605249	2016-10-20	2016	>4	Pos	>2	R	R	>8	0.5	2	99.11	0.83	76	804141	2889438	32.63	365437	SCCmec_Type_Iva	8	CC8	4	534
318sab	SAMN16605251	2016-11-10	2016	>4	Pos	>2	R	R	0.06	0.5	1	98.52	0.84	79	719827	2859552	32.66	345515	SCCmec_Type_Iva	8	CC8	4	506
31sab	SAMN16605253	2011-07-25	2011	>4	pos	>2	R	R	>8	0.5	1	99.11	0.83	82	629779	2879851	32.63	211377	SCCmec_Type_Iva	8	CC8	4	527
325sab	SAMN16605259	2016-08-07	2016	>4	Pos	>2	R	R	>8	0.5	1	99.11	0.83	78	661904	2866581	32.64	379576	SCCmec_Type_Iva	8	CC8	4	509
327sab	SAMN16605261	2016-08-10	2016	>4	Pos	>2	R	R	4	<=0.25	1	99.11	0.83	104	569825	2869313	32.64	173362	SCCmec_Type_Iva	8	CC8	4	511
342sab	SAMN16605278	2016-07-07	2016	>4	Pos	>2	R	R	4	0.5	1	99.11	0.98	110	354983	2974399	32.6	180829	SCCmec_Type_Iva	8	CC8	4	631
355sab	SAMN16605291	2016-04-05	2016	>4	Pos	>2	R	R	>8	0.5	1	99.11	0.85	89	847005	2898905	32.61	345516	SCCmec_Type_Iva	8	CC8	4	550
358sab	SAMN16605294	2016-05-01	2016	>4	Pos	>2	R	R	>8	0.5	1	99.1	0.24	70	704638	2806429	32.7	291855	SCCmec_type_IVg	8	CC8	4	439
369sab	SAMN16605300	2016-02-24	2016	>4	Pos	>2	R	R	>8	0.5	1	99.11	0.86	86	675804	2879731	32.62	173229	SCCmec_Type_Iva	8	CC8	4	526
36sab	SAMN16605301	2011-08-06	2011	<=4	Neg	<=0.25	S	S	8	0.5	1	99.11	0.83	74	652506	2853752	32.69	278547	SCCmec-	8	CC8	4	520
374sab	SAMN16605306	2016-03-11	2016	>4	Pos	>2	R	R	>8	0.5	2	99.11	0.83	63	864813	2882196	32.63	344760	SCCmec_Type_Iva	8	CC8	4	527
381sab	SAMN16605308	2015-12-15	2015	>4	Pos	>2	R	R	>8	0.5	1	99.11	0.83	65	578129	2881518	32.63	326264	SCCmec_type_IVa	8	CC8	4	526
386sab	SAMN16605313	2015-09-07	2015	>4	Pos	>2	R	R	>8	0.5	2	99.11	1.29	168	869217	2886511	32.63	378759	SCCmec_Type_Iva	8	CC8	4	529
389sab	SAMN16605316	2015-09-09	2015	<=4	Neg	<=0.25	S	S	0.12	<=0.25	1	99.11	0.24	79	726500	2807427	32.69	287303	SCCmec-	8	CC8	4	451
395sab	SAMN16605322	2015-10-09	2015	>4	Pos	>2	R	R	>8	<=0.25	1	99.11	0.86	132	327747	2884850	32.62	159002	SCCmec_Type_Iva	8	CC8	4	523
3sab	SAMN16605327	2011-01-05	2011	>4	pos	>2	R	R	>8	0.5	2	99.11	0.86	70	675768	2881554	32.62	381308	SCCmec_Type_Iva	8	CC8	4	527
404sab	SAMN16605331	2015-07-22	2015	<=4	Neg	<=0.25	S	S	0.06	0.5	1	99.11	0.24	59	909966	2791556	32.68	540491	SCCmec-	8	CC8	4	435
407sab	SAMN16605334	2015-08-15	2015	<=4	Neg	<=0.25	S	S	4	0.5	1	99.11	0.24	59	723817	2804958	32.7	406074	SCCmec-	8	CC8	4	457
410sab	SAMN16605337	2015-08-18	2015	>4	Pos	>2	R	R	<=0.03	0.5	1	99.11	0.83	61	719743	2898834	32.67	326240	SCCmec_Type_Iva	8	CC8	4	566
413sab	SAMN16605340	2015-05-02	2015	>4	Pos	>2	R	R	>8	0.5	2	99.11	0.83	73	705966	2879466	32.62	345777	SCCmec_Type_Iva	8	CC8	4	526
414sab	SAMN16605341	2015-05-02	2015	<=4	Neg	<=0.25	S	S	>8	0.5	2	99.1	0.83	67	720037	2863115	32.68	342634	SCCmec-	8	CC8	4	535
416sab	SAMN16605343	2015-05-23	2015	>4	Pos	>2	R	R	>8	0.5	1	99.11	0.86	66	864708	2881294	32.63	406085	SCCmec_Type_Iva	8	CC8	4	522
438sab	SAMN16605350	2015-01-23	2015	<=4	Neg	<=0.25	S	S	4	0.5	1	99.11	0.25	94	651298	2771128	32.64	316980	SCCmec-	8	CC8	4	398
451sab	SAMN16605363	2014-11-07	2014	>4	Pos	>2	R	R	>8	0.5	1	99.11	0.83	113	542220	2916724	32.65	295182	SCCmec_Type_Iva	8	CC8	4	578
453sab	SAMN16605365	2014-08-03	2014	<=4	Neg	0.5	S	S	>8	0.5	1	99.11	0.88	92	299401	2856328	32.65	233960	SCCmec-	8	CC8	4	493
454sab	SAMN16605366	2014-08-05	2014	>4	Pos	>2	R	R	>8	0.5	1	99.11	0.24	81	707135	2838366	32.68	284083	SCCmec_type_IVg	8	CC8	4	475
458sab	SAMN16605370	2014-09-17	2014	<=4	Neg	<=0.25	S	S	2	0.5	2	99.05	0.24	58	512358	2784957	32.68	318594	SCCmec-	8	CC8	4	421
472sab	SAMN16605384	2014-07-13	2014	>4	Pos	>2	R	R	>8	0.5	1	99.11	1.4	269	559580	2884409	32.63	308429	SCCmec_Type_Iva	8	CC8	4	530
474sab	SAMN16605386	2014-07-14	2014	<=4	Neg	<=0.25	S	S	<=0.03	0.5	1	99.11	0.24	69	549789	2751369	32.67	237848	SCCmec-	8	CC8	4	384
475sab	SAMN16605387	2014-04-09	2014	<=4	Neg	<=0.25	S	S	>8	0.5	2	99.08	0.24	89	573107	2736415	32.67	286921	SCCmec-	8	CC8	4	348
479sab	SAMN16605391	2014-04-21	2014	<=4	Neg	<=0.25	S	S	2	0.5	1	99.11	0.83	97	677740	2872571	32.64	187270	SCCmec_Type_Iva	8	CC8	4	515
494sab	SAMN16605399	2013-12-15	2013	>4	Pos	>2	R	R	8	<=0.25	1	99.11	0.25	74	851128	2837324	32.61	379579	SCCmec_type_IVg	8	CC8	4	476
495sab	SAMN16605400	2013-12-14	2013	<=4	Neg	<=0.25	S	S	8	0.5	1	99.11	0.24	84	631791	2801728	32.67	199816	SCCmec-	8	CC8	4	437
507sab	SAMN36632641	2018-09-26	2018	>4	Pos	>2	R	R	>8	0.5	1	99.67	0.08	51	1242618	2846441	32.64	841208	SCCmec_Type_Iva	8	CC8	4	495
511sab	SAMN36632644	2018-10-10	2018	>4	Pos	>2	R	R	>8	0.5	1	99.67	0.64	87	908024	3003692	32.55	685900	SCCmec_Type_Iva	8	CC8	4	649
513sab	SAMN36632646	2018-10-04	2018	>4	Pos	>2	R	R	>8	0.5	1	99.67	0.08	53	864490	2883358	32.62	345488	SCCmec_Type_Iva	8	CC8	4	531
516sab	SAMN36632649	2018-10-11	2018	>4	Pos	>2	R	R	>8	0.5	1	99.67	0.16	80	1071316	2918669	32.64	894939	SCCmec_Type_Iva	8	CC8	4	579
517sab	SAMN36632650	2018-10-15	2018	>4	Pos	>2	R	R	>8	0.5	1	99.67	0.08	37	939190	2923597	32.66	448435	SCCmec_Type_Iva	8	CC8	4	596
518sab	SAMN36632651	2018-10-18	2018	>4	Pos	>2	R	R	>8	0.5	1	99.67	0.08	49	1227146	2860882	32.64	707120	SCCmec_Type_Iva	8	CC8	4	506
526sab	SAMN36632659	2018-11-08	2018	>4	Pos	>2	R	R	>8	0.5	2	99.67	0.08	42	1284751	2922636	32.65	385440	SCCmec_Type_Iva	8	CC8	4	594
530sab	SAMN36632663	2018-11-21	2018	<=4	Neg	0.5	S	S	>8	0.5	1	99.67	0.08	48	884149	2805596	32.69	574778	SCCmec-	8	CC8	4	459
534sab	SAMN36632667	2018-11-30	2018	>4	Pos	>2	R	R	>8	0.5	1	99.67	0.08	69	923940	2916585	32.64	345487	SCCmec_Type_Iva	8	CC8	4	587
538sab	SAMN36632671	2018-12-12	2018	>4	Pos	>2	R	R	0.25	0.5	1	99.67	0.08	36	1012493	2964900	32.69	924790	SCCmec_Type_Iva	8	CC8	4	656
545sab	SAMN36632678	2019-01-02	2019	>4	Pos	>2	R	R	>8	0.5	1	99.67	0.08	62	1182905	2806104	32.62	369277	SCCmec_type_IVg	8	CC8	4	428
547sab	SAMN36632680	2019-01-04	2019	<=4	Neg	<=0.25	S	S	4	0.5	1	99.67	0.08	63	469691	2872629	32.73	437256	SCCmec-	8	CC8	4	554
549sab	SAMN36632682	2019-01-06	2019	>4	Pos	>2	R	R	>8	0.5	1	99.67	0.08	46	1011971	2921792	32.65	895334	SCCmec_Type_Iva	8	CC8	4	591
551sab	SAMN36632684	2019-01-09	2019	<=4	Neg	0.5	S	S	>8	0.5	1	99.67	0.08	58	894777	2801961	32.69	883724	SCCmec-	8	CC8	4	455
552sab	SAMN36632685	2019-01-18	2019	>4	Pos	>2	R	R	>8	0.5	1	99.67	0.08	48	1241264	2880206	32.62	605809	SCCmec_Type_Iva	8	CC8	4	527
560sab	SAMN36632692	2019-02-16	2019	<=4	Neg	<=0.25	S	S	<=0.03	<=0.25	1	99.67	0.08	34	956565	2752200	32.66	883932	SCCmec-	8	CC8	4	380
562sab	SAMN36632694	2019-02-17	2019	>4	Pos	>2	R	R	>8	0.5	1	99.67	0.08	51	1306314	2919677	32.65	447236	SCCmec_Type_Iva	8	CC8	4	595
563sab	SAMN36632695	2019-02-23	2019	>4	Pos	>2	R	R	>8	0.5	1	99.67	0.08	72	1241060	2888910	32.62	476753	SCCmec_Type_Iva	8	CC8	4	529
564sab	SAMN36632696	2019-03-19	2019	>4	Pos	>2	R	R	>8	0.5	1	99.67	0.08	59	1244120	2872497	32.62	587940	SCCmec_Type_Iva	8	CC8	4	521
568sab	SAMN36632700	2019-03-11	2019	>4	Pos	>2	R	R	>8	<=0.25	1	99.67	0.08	49	1241101	2883486	32.62	475333	SCCmec_Type_Iva	8	CC8	4	530
570sab	SAMN36632702	2019-03-25	2019	>4	Pos	>2	R	R	>8	0.5	1	99.67	0.08	64	1187267	2805516	32.62	590071	SCCmec_type_IVg	8	CC8	4	433
581sab	SAMN36632713	2019-04-22	2019	<=4	Neg	<=0.25	S	S	>8	0.5	1	99.67	0.11	43	954328	2799221	32.66	857710	SCCmec-	8	CC8	4	439
582sab	SAMN36632714	2019-04-22	2019	>4	Pos	>2	R	R	>8	0.5	1	99.67	0.08	57	1306314	2918637	32.65	391224	SCCmec_Type_Iva	8	CC8	4	589
589sab	SAMN36632721	2019-05-09	2019	>4	Pos	>2	R	R	>8	0.5	1	99.67	0.08	47	881956	2876497	32.63	346042	SCCmec_Type_Iva	8	CC8	4	522
591sab	SAMN36632723	2019-05-11	2019	<=4	Neg	<=0.25	S	S	<=0.03	0.5	1	99.67	0.08	46	990359	2815644	32.72	955514	SCCmec-	8	CC8	4	491
593sab	SAMN36632725	2019-05-17	2019	>4	Pos	>2	R	R	>8	0.5	1	99.67	0.08	67	1284601	2917817	32.65	446997	SCCmec_Type_Iva	8	CC8	4	593
595sab	SAMN36632727	2019-05-22	2019	<=4	Neg	<=0.25	S	S	<=0.03	0.5	1	99.67	0.08	52	1242602	2794076	32.67	671423	SCCmec-	8	CC8	4	438
598sab	SAMN36632730	2019-05-30	2019	<=4	Neg	<=0.25	S	S	<=0.03	0.5	1	99.67	0.08	38	1284762	2839246	32.71	706444	SCCmec-	8	CC8	4	505
602sab	SAMN36632734	2019-06-07	2019	<=4	Neg	<=0.25	S	S	>8	<=0.25	1	99.11	0.08	46	1241184	2877218	32.64	628954	SCCmec_Type_Iva	8	CC8	4	527
605sab	SAMN36632737	2019-06-12	2019	>4	Pos	>2	R	R	>8	0.5	1	99.67	0.08	63	1240831	2876971	32.62	589171	SCCmec_Type_Iva	8	CC8	4	523
606sab	SAMN36632738	2019-06-15	2019	>4	Pos	>2	R	R	>8	<=0.25	1	99.67	0.08	74	1241093	2912857	32.65	378624	SCCmec_Type_Iva	8	CC8	4	583
608sab	SAMN36632740	2019-06-25	2019	>4	Pos	>2	R	R	>8	0.5	0.5	99.67	0.08	36	1191289	2828535	32.62	1010832	SCCmec_Type_Iva	8	CC8	4	459
609sab	SAMN36632741	2019-06-25	2019	<=4	Neg	<=0.25	S	S	>8	0.5	1	99.49	0.08	52	1303061	2810971	32.69	1007393	SCCmec-	8	CC8	4	464
613sab	SAMN36632745	2019-07-05	2019	>4	Pos	>2	R	R	>8	0.5	1	99.67	0.08	78	895356	2882396	32.62	345488	SCCmec_Type_Iva	8	CC8	4	529
617sab	SAMN36632749	2019-07-13	2019	>4	Pos	>2	R	R	>8	0.5	1	99.67	0.08	40	1241903	2886980	32.62	475984	SCCmec_Type_Iva	8	CC8	4	535
619sab	SAMN36632751	2019-07-21	2019	<=4	Neg	<=0.25	S	S	<=0.03	0.5	1	99.67	0.08	26	1185230	2791765	32.68	971778	SCCmec-	8	CC8	4	436
620sab	SAMN36632752	2019-07-21	2019	>4	Pos	>2	R	R	>8	0.5	0.5	99.67	0.08	36	763073	2911557	32.67	472414	SCCmec_Type_Iva	8	CC8	4	575
625sab	SAMN36632757	2019-07-31	2019	>4	Pos	>2	R	R	>8	0.5	1	99.67	0.08	38	881887	2889273	32.62	379002	SCCmec_Type_Iva	8	CC8	4	535
627sab	SAMN36632759	2019-08-09	2019	>4	Pos	>2	R	R	>8	1	1	99.67	0.08	31	1189613	2825817	32.62	1033614	SCCmec_Type_Iva	8	CC8	4	450
628sab	SAMN36632760	2019-08-10	2019	>4	Pos	>2	R	R	>8	1	1	99.67	0.08	36	1241183	2885958	32.62	475845	SCCmec_Type_Iva	8	CC8	4	530
634sab	SAMN36632766	2019-08-19	2019	>4	Pos	>2	R	R	>8	0.5	0.5	99.67	0.08	43	891549	2873376	32.64	378671	SCCmec_Type_Iva	8	CC8	4	526
638sab	SAMN36632770	2019-09-02	2019	>4	Pos	>2	R	R	>8	0.5	0.5	99.67	0.08	39	1241122	2879090	32.63	707161	SCCmec_Type_Iva	8	CC8	4	527
639sab	SAMN36632771	2019-09-04	2019	>4	Pos	>2	R	R	>8	0.5	1	99.67	0.08	40	1241089	2884759	32.63	475901	SCCmec_Type_Iva	8	CC8	4	529
640sab	SAMN36632772	2019-09-04	2019	<=4	Neg	<=0.25	S	S	2	0.5	0.5	99.67	0.08	38	862728	2752632	32.65	802931	SCCmec-	8	CC8	4	376
642sab	SAMN36632774	2019-09-11	2019	>4	Pos	>2	R	R	>8	0.5	1	99.67	0.08	47	895324	2886575	32.62	380403	SCCmec_Type_Iva	8	CC8	4	529
646sab	SAMN36632778	2019-09-30	2019	>4	Pos	>2	R	R	>8	0.5	1	99.67	0.08	40	881751	2852367	32.65	433926	SCCmec_Type_Iva	8	CC8	4	500
649sab	SAMN36632781	2019-10-04	2019	<=4	Neg	<=0.25	S	S	8	0.5	1	99.67	0.08	36	1043282	2769488	32.64	801701	SCCmec-	8	CC8	4	391
650sab	SAMN36632782	2019-10-07	2019	>4	Pos	>2	R	R	>8	0.5	0.5	99.67	0.08	52	867011	2858101	32.65	414384	SCCmec_Type_Iva	8	CC8	4	504
652sab	SAMN36632784	2019-10-10	2019	>4	Pos	>2	R	R	2	0.5	1	99.67	0.08	34	1069862	2776874	32.63	890310	SCCmec_Type_V	8	CC8	4	403
654sab	SAMN36632786	2019-10-20	2019	>4	Pos	>2	R	R	>8	0.5	1	99.67	0.08	89	423894	2880414	32.62	158996	SCCmec_Type_Iva	8	CC8	4	518
657sab	SAMN36632789	2019-10-22	2019	>4	Pos	>2	R	R	>8	0.5	1	99.67	0.08	41	881913	2922200	32.66	436773	SCCmec_Type_Iva	8	CC8	4	594
661sab	SAMN36632793	2019-11-07	2019	>4	Pos	>2	R	R	>8	0.5	1	99.67	0.08	28	1355753	2881778	32.63	707655	SCCmec_Type_Iva	8	CC8	4	526
662sab	SAMN36632794	2019-11-08	2019	>4	Pos	>2	R	R	>8	0.5	0.5	99.67	0.08	37	482271	2858063	32.65	327000	SCCmec_Type_Iva	8	CC8	4	505
663sab	SAMN36632795	2019-11-08	2019	>4	Pos	2	R	R	4	0.5	1	99.67	0.08	33	1191418	2819313	32.62	1033420	SCCmec_Type_Iva	8	CC8	4	445
664sab	SAMN36632796	2019-11-18	2019	>4	Pos	>2	R	R	>8	0.5	0.5	99.67	0.08	44	1244822	2883508	32.63	430264	SCCmec_Type_Iva	8	CC8	4	525
671sab	SAMN36632803	2019-12-10	2019	<=4	Neg	0.5	S	S	>8	0.5	1	99.67	0.08	42	1184716	2803958	32.69	975242	SCCmec-	8	CC8	4	455
673sab	SAMN36632805	2019-12-12	2019	>4	Pos	>2	R	R	>8	0.5	1	99.67	0.08	38	557063	2887054	32.62	460925	SCCmec_Type_Iva	8	CC8	4	535
676sab	SAMN36632808	2019-12-22	2019	<=4	Neg	0.5	S	S	>8	0.5	0.5	99.67	0.08	43	1408371	2863864	32.68	895442	SCCmec-	8	CC8	4	523
677sab	SAMN36632809	2019-12-27	2019	<=4	Neg	<=0.25	S	S	2	0.5	1	99.67	0.08	45	1108137	2784831	32.69	386086	SCCmec-	8	CC8	4	422
681sab	SAMN36632813	2019-12-31	2019	>4	Pos	>2	R	R	>8	0.5	1	99.67	0.08	25	1355972	2882865	32.62	1087845	SCCmec_Type_Iva	8	CC8	4	529
688sab	SAMN36632819	2020-01-12	2020	>4	Pos	>2	R	R	>8	0.5	1	99.67	0.08	58	1011393	2875275	32.62	895794	SCCmec_Type_Iva	8	CC8	4	522
692sab	SAMN36632823	2020-01-23	2020	<=4	Neg	0.5	S	S	2	0.5	0.5	99.67	0.08	28	1065471	2714298	32.64	982270	SCCmec-	8	CC8	4	320
710sab	SAMN36632841	2017-01-01	2017	</=4	Neg	0.5	S	S	>8	0.5	2	99.67	0.08	46	1241558	2819822	32.65	671433	SCCmec-	8	CC8	4	470
712sab	SAMN36632843	2017-01-01	2017	>4	Pos	>2	R	R	>8	0.5	1	99.67	0.08	50	1226946	2858454	32.64	383017	SCCmec_Type_Iva	8	CC8	4	501
713sab	SAMN36632844	2017-01-01	2017	</=4	Neg	0.5	S	S	>8	0.5	1	99.67	0.08	56	652281	2799960	32.67	456434	SCCmec-	8	CC8	4	446
714sab	SAMN36632845	2017-02-01	2017	</=4	Neg	1	S	S	>8	0.5	1	99.67	0.08	36	1298874	2804007	32.7	953054	SCCmec-	8	CC8	4	455
732sab	SAMN36632862	2017-04-01	2017	>4	Pos	>2	R	R	>8	0.5	1	99.67	0.08	44	989771	2832633	32.62	738599	SCCmec_Type_Iva	8	CC8	4	460
737sab	SAMN36632867	2017-04-01	2017	>4	Pos	>2	R	R	>8	</=0.25	1	99.67	0.08	53	953411	2875977	32.62	630955	SCCmec_Type_Iva	8	CC8	4	523
743sab	SAMN36632873	2020-02-01	2020	</=4	Neg	</=0.25	S	S	8	</=0.25	0.5	99.67	0.08	38	1244129	2815816	32.66	667039	SCCmec-	8	CC8	4	460
744sab	SAMN36632874	2020-02-01	2020	</=4	Neg	</=0.25	S	S	1	0.5	0.5	99.67	0.08	55	1167722	2742258	32.65	1011486	SCCmec-	8	CC8	4	359
745sab	SAMN36632875	2020-02-01	2020	>4	Pos	>2	R	R	>8	0.5	1	99.67	0.08	44	1052634	2829295	32.62	901085	SCCmec_Type_Iva	8	CC8	4	455
749sab	SAMN36632879	2020-02-01	2020	>4	Pos	>2	R	R	0.06	0.5	1	99.67	0.08	44	1010854	2850249	32.64	895412	SCCmec_Type_Iva	8	CC8	4	494
750sab	SAMN36632880	2020-02-01	2020	>4	Pos	>2	R	R	>8	0.5	0.5	99.67	0.08	40	881297	2874945	32.62	611375	SCCmec_Type_Iva	8	CC8	4	520
760sab	SAMN36632889	2020-03-01	2020	>4	Pos	>2	R	R	>8	0.5	1	99.67	0.08	75	1244302	2882519	32.62	398717	SCCmec_Type_Iva	8	CC8	4	526
766sab	SAMN36632895	2020-03-01	2020	>4	Pos	>2	R	R	>8	0.5	1	99.67	0.08	39	895631	2879940	32.62	379613	SCCmec_Type_Iva	8	CC8	4	528
767sab	SAMN36632896	2020-03-01	2020	>4	Pos	>2	R	R	>8	0.5	1	99.67	0.08	83	551740	2828179	32.61	291972	SCCmec_Type_Iva	8	CC8	4	454
776sab	SAMN36632903	2020-04-01	2020	</=4	Neg	0.5	S	S	>8	0.5	1	99.67	0.08	64	1227623	2812893	32.66	671655	SCCmec-	8	CC8	4	456
780sab	SAMN36632907	2020-05-01	2020	</=4	Neg	0.5	S	S	>8	0.5	1	99.67	0.08	62	886999	2814432	32.66	671835	SCCmec-	8	CC8	4	458
781sab	SAMN36632908	2020-05-01	2020	</=4	Neg	0.5	R	R	1	1	1	99.67	0.08	47	1105026	2775558	32.64	807174	SCCmec_Type_Iva	8	CC8	4	393
785sab	SAMN36632911	2020-05-01	2020	</=4	Neg	</=0.25	S	S	</=0.03	</=0.25	0.5	99.67	0.08	63	717699	2754645	32.66	663607	SCCmec-	8	CC8	4	399
786sab	SAMN36632912	2020-05-01	2020	>4	Pos	>2	R	R	>8	0.5	1	99.67	0.08	73	461591	2923310	32.65	180601	SCCmec_Type_Iva	8	CC8	4	583
78sab	SAMN16605409	2012-06-14	2012	>4	Pos	>2	R	R	>8	0.5	1	98.52	1.76	160	864743	2883083	32.63	590063	SCCmec_Type_Iva	8	CC8	4	517
794sab	SAMN36632918	2020-05-01	2020	>4	Pos	>2	R	R	>8	0.5	1	99.67	0.08	59	887080	2836915	32.64	620463	SCCmec_Type_Iva	8	CC8	4	487
795sab	SAMN36632919	2020-06-01	2020	</=4	Neg	</=0.25	S	S	8	</=0.25	0.5	99.67	0.08	49	776467	2833550	32.64	711599	SCCmec-	8	CC8	4	481
796sab	SAMN36632920	2020-06-01	2020	</=4	Neg	>2	R	R	2	</=0.25	0.5	99.67	0.08	53	779853	2802885	32.75	355546	SCCmec-	8	CC8	4	452
798sab	SAMN36632921	2020-06-01	2020	>4	Pos	>2	R	R	>8	0.5	1	99.67	0.08	68	747478	2939557	32.63	726450	SCCmec_Type_Iva	8	CC8	4	609
799sab	SAMN36632922	2020-06-01	2020	</=4	Neg	</=0.25	S	S	</=0.03	0.5	1	99.67	0.08	44	1243294	2795390	32.67	957958	SCCmec-	8	CC8	4	439
79sab	SAMN16605410	2012-06-18	2012	<=4	Neg	<=0.25	S	S	<=0.03	0.5	1	99.11	0.83	79	487346	2789670	32.69	169655	SCCmec-	8	CC8	4	440
800sab	SAMN36632923	2020-06-01	2020	>4	Pos	>2	R	R	>8	0.5	1	99.67	0.08	76	901143	2918231	32.6	591326	SCCmec_Type_Iva	8	CC8	4	561
802sab	SAMN36632925	2020-06-01	2020	</=4	Neg	0.5	S	S	2	0.5	1	99.67	0.08	46	840460	2767016	32.69	707852	SCCmec-	8	CC8	4	404
809sab	SAMN36632932	2020-06-01	2020	>4	Pos	0.5	R	R	>8	0.5	1	99.67	0.08	53	1244085	2876545	32.62	685468	SCCmec_Type_Iva	8	CC8	4	521
814sab	SAMN36632937	2020-07-01	2020	>4	Pos	>2	R	R	>8	0.5	1	99.67	0.08	50	1031550	2926229	32.65	895758	SCCmec_Type_Iva	8	CC8	4	595
824sab	SAMN36632947	2020-08-01	2020	>4	Pos	>2	R	R	0.5	1	1	99.67	0.08	78	877433	2833197	32.65	345424	SCCmec_Type_Iva	8	CC8	4	477
827sab	SAMN36632950	2020-08-01	2020	>4	Pos	>2	R	R	>8	0.5	0.5	99.67	0.08	66	877697	2859163	32.62	345481	SCCmec_Type_Iva	8	CC8	4	502
828sab	SAMN36632951	2020-08-01	2020	>4	Pos	>2	R	R	>8	</=0.25	0.5	99.67	0.08	76	1243934	2877358	32.62	449422	SCCmec_Type_Iva	8	CC8	4	520
830sab	SAMN36632953	2020-08-01	2020	>4	Pos	>2	R	R	>8	0.5	1	99.67	0.08	77	881630	2903518	32.59	345488	SCCmec_Type_Iva	8	CC8	4	533
835sab	SAMN36632958	2020-09-01	2020	</=4	Neg	</=0.25	S	S	1	</=0.25	0.5	99.67	0.08	42	984883	2736438	32.67	779504	SCCmec-	8	CC8	4	356
837sab	SAMN36632960	2020-09-01	2020	</=4	Neg	</=0.25	S	S	</=0.03	0.5	0.5	99.67	0.08	45	1269227	2726353	32.68	881197	SCCmec-	8	CC8	4	350
838sab	SAMN36632961	2020-09-01	2020	>4	Pos	>2	R	R	>8	0.5	1	99.67	0.08	50	864687	2906717	32.6	394284	SCCmec_Type_Iva	8	CC8	4	538
843sab	SAMN36632966	2020-09-01	2020	>4	Pos	>2	R	R	>8	</=0.25	1	99.67	0.08	67	471727	2923574	32.65	343516	SCCmec_Type_Iva	8	CC8	4	592
847sab	SAMN36632970	2020-10-01	2020	</=4	Neg	</=0.25	S	S	>8	0.5	1	99.67	0.08	67	881631	2828308	32.65	672005	SCCmec-	8	CC8	4	469
848sab	SAMN36632971	2020-10-01	2020	</=4	Neg	0.5	S	S	>8	0.5	1	99.67	0.08	50	1241062	2805195	32.65	652208	SCCmec-	8	CC8	4	449
850sab	SAMN36632973	2020-10-01	2020	</=4	Neg	0.5	S	S	>8	</=0.25	0.5	99.67	0.08	66	1180887	2796792	32.68	795399	SCCmec-	8	CC8	4	443
854sab	SAMN36632976	2020-10-01	2020	</=4	Neg	</=0.25	S	S	0.5	</=0.25	0.5	99.67	0.08	38	1167320	2730564	32.68	1030051	SCCmec-	8	CC8	4	349
872sab	SAMN36632993	2020-11-01	2020	>4	Pos	>2	R	R	>8	</=0.25	1	99.67	0.08	63	894996	2917637	32.65	345486	SCCmec_Type_Iva	8	CC8	4	582
881sab	SAMN36633002	2020-12-01	2020	>4	Pos	>2	R	R	>8	0.5	0.5	99.67	0.08	46	1240980	2841347	32.63	375069	SCCmec_Type_Iva	8	CC8	4	484
883sab	SAMN36633004	2021-01-01	2021	</=4	Neg	0.5	S	S	2	0.5	0.5	99.67	0.08	43	1182672	2704816	32.64	987989	SCCmec-	8	CC8	4	312
885sab	SAMN36633006	2021-01-01	2021	</=4	Neg	</=0.25	S	S	2	0.5	1	99.67	0.08	50	1038385	2747361	32.64	974282	SCCmec-	8	CC8	4	363
887sab	SAMN36633008	2021-01-01	2021	>4	Pos	>2	R	R	>8	0.5	1	99.67	0.08	82	881734	2901954	32.59	380929	SCCmec_Type_Iva	8	CC8	4	531
888sab	SAMN36633009	2021-01-01	2021	</=4	Neg	0.5	S	S	2	0.5	0.5	99.67	0.08	47	1167280	2729906	32.68	703435	SCCmec-	8	CC8	4	347
891sab	SAMN36633012	2021-01-01	2021	>4	Pos	>2	R	R	>8	0.5	1	99.67	0.08	61	487456	2927705	32.65	345487	SCCmec_Type_Iva	8	CC8	4	599
892sab	SAMN36633013	2021-02-01	2021	>4	Pos	>2	R	R	>8	0.5	1	99.67	0.08	61	895284	2914599	32.65	588979	SCCmec_Type_Iva	8	CC8	4	575
893sab	SAMN36633014	2021-02-01	2021	>4	Pos	>2	R	R	>8	0.5	0.5	99.67	0.08	60	911913	2923436	32.64	333495	SCCmec_Type_Iva	8	CC8	4	595
896sab	SAMN36633017	2021-02-01	2021	</=4	Neg	0.5	S	S	8	</=0.25	0.5	99.67	0.11	61	973431	2852362	32.69	899680	SCCmec-	8	CC8	4	515
897sab	SAMN36633018	2021-02-01	2021	</=4	Neg	0.5	S	S	>8	0.5	1	99.67	0.08	58	645326	2785630	32.69	383443	SCCmec-	8	CC8	4	438
898sab	SAMN36633019	2021-02-01	2021	>4	Pos	>2	R	R	>8	0.5	1	99.67	0.08	62	864345	2922283	32.65	411655	SCCmec_Type_Iva	8	CC8	4	588
905sab	SAMN36633025	2021-03-01	2021	>4	Pos	>2	R	R	>8	0.5	1	99.67	0.08	34	1241234	2878598	32.62	1064732	SCCmec_Type_Iva	8	CC8	4	526
906sab	SAMN36633026	2021-03-01	2021	>4	Pos	>2	R	R	>8	0.5	0.5	99.67	0.08	59	881505	2855950	32.63	345447	SCCmec_Type_Iva	8	CC8	4	501
907sab	SAMN36633027	2021-03-01	2021	>4	Pos	>2	R	R	>8	0.5	1	99.67	0.08	66	881870	2924459	32.65	345685	SCCmec_Type_Iva	8	CC8	4	592
917sab	SAMN36633037	2021-04-01	2021	</=4	Neg	0.5	S	S	0.5	0.5	0.5	99.67	0.08	59	1166741	2728375	32.68	1008353	SCCmec-	8	CC8	4	345
922sab	SAMN36633042	2021-04-01	2021	>4	Pos	>2	R	R	>8	NA	2	99.67	0.08	57	1240662	2912533	32.65	696616	SCCmec_Type_Iva	8	CC8	4	575
930sab	SAMN36633050	2021-05-01	2021	>4	Pos	>2	R	R	>8	0.5	1	99.67	0.08	62	1240891	2841855	32.63	676603	SCCmec_Type_Iva	8	CC8	4	488
934sab	SAMN36633054	2021-05-01	2021	</=4	Neg	</=0.25	S	S	1	</=0.25	0.5	99.67	0.08	49	1015747	2825323	32.66	984898	SCCmec-	8	CC8	4	464
936sab	SAMN36633056	2021-05-01	2021	>4	Pos	>2	R	R	>8	</=0.25	0.5	99.67	0.08	80	818440	2880180	32.62	365242	SCCmec_Type_Iva	8	CC8	4	528
944sab	SAMN36633064	2021-06-01	2021	</=4	Neg	</=0.25	S	S	</=0.03	</=0.25	0.5	99.67	0.08	45	972272	2796993	32.7	887068	SCCmec-	8	CC8	4	450
947sab	SAMN36633067	2021-06-01	2021	>4	Pos	>2	R	R	>8	</=0.25	0.5	99.67	0.08	36	881707	2862754	32.64	650606	SCCmec_Type_Iva	8	CC8	4	505
948sab	SAMN36633068	2021-06-01	2021	>4	Pos	>2	R	R	>8	</=0.25	0.5	99.67	0.08	61	1109432	2832681	32.61	382480	SCCmec_Type_Iva	8	CC8	4	458
950sab	SAMN36633070	2021-06-01	2021	</=4	Neg	</=0.25	S	S	2	</=0.25	0.5	99.67	0.08	37	1165721	2733732	32.67	827051	SCCmec-	8	CC8	4	351
952sab	SAMN36633072	2021-07-01	2021	>4	Pos	>2	R	R	>8	0.5	1	99.67	0.08	54	867868	2861850	32.66	324320	SCCmec_Type_Iva	8	CC8	4	509
959sab	SAMN36633079	2021-07-01	2021	</=4	Neg	</=0.25	S	S	4	</=0.25	0.5	99.67	0.08	50	858030	2728731	32.66	293878	SCCmec-	8	CC8	4	351
960sab	SAMN36633080	2021-07-01	2021	</=4	Neg	0.5	S	S	4	0.5	1	99.67	0.08	67	1181403	2756558	32.63	649161	SCCmec-	8	CC8	4	378
961sab	SAMN36633081	2021-07-01	2021	>4	Pos	>2	R	R	>8	</=0.25	1	99.67	0.08	52	878924	2871496	32.62	345479	SCCmec_Type_Iva	8	CC8	4	523
964sab	SAMN36633084	2021-07-01	2021	</=4	Neg	</=0.25	S	S	4	</=0.25	0.5	99.67	0.08	52	898145	2769293	32.65	652377	SCCmec-	8	CC8	4	399
969sab	SAMN36633089	2021-08-01	2021	</=4	Neg	0.5	S	S	2	0.5	1	99.67	0.08	32	976813	2749697	32.64	868382	SCCmec-	8	CC8	4	367
973sab	SAMN36633093	2021-08-01	2021	>4	Pos	>2	R	R	>8	</=0.25	0.5	99.67	0.08	48	881719	2927087	32.65	365283	SCCmec_Type_Iva	8	CC8	4	598
983sab	SAMN36633102	2021-09-01	2021	NA	Pos	>=4	R	R	>/=0.5	NA	1	99.67	0.08	53	881905	2872591	32.65	628652	SCCmec_Type_Iva	8	CC8	4	522
989sab	SAMN36633108	2021-10-01	2021	</=4	Neg	0.5	S	S	8	</=0.25	0.5	99.67	0.08	42	1199083	2756429	32.67	955256	SCCmec-	8	CC8	4	386
993sab	SAMN36633110	2021-10-01	2021	</=4	Neg	</=0.25	S	S	</=0.03	1	2	99.67	0.08	56	884904	2837748	32.65	365242	SCCmec-	8	CC8	4	486
996sab	SAMN36633113	2021-10-01	2021	>4	Pos	>2	R	R	>8	0.5	0.5	99.67	0.08	38	1240987	2879744	32.62	706904	SCCmec_Type_Iva	8	CC8	4	527
999sab	SAMN36633115	2021-10-01	2021	>4	Pos	>2	R	R	>8	0.5	0.5	99.67	0.08	46	925064	2904791	32.66	365282	SCCmec_Type_Iva	8	CC8	4	572
910sab	SAMN36633030	2021-03-01	2021	</=4	Neg	</=0.25	S	S	0.5	</=0.25	0.5	99.67	0.08	23	1310045	2672846	32.7	1016624	SCCmec-	9	CC1	11	319
396sab	SAMN16605323	2015-10-13	2015	<=4	Neg	<=0.25	S	S	4	0.5	2	98.52	0.54	68	619443	2726423	32.69	222097	SCCmec-	12		9	347
656sab	SAMN36632788	2019-10-22	2019	<=4	Neg	<=0.25	S	S	1	0.5	1	99.58	0.11	22	1341281	2765228	32.72	973190	SCCmec-	12		9	411
752sab	SAMN36632882	2020-02-01	2020	</=4	Neg	</=0.25	S	S	1	</=0.25	1	99.58	0.11	27	2314300	2763862	32.71	2314300	SCCmec-	12		9	408
1022sab	SAMN36632607	2021-12-01	2021	</=4	Neg	0.5	S	S	>8	</=0.25	0.5	99.67	0.11	41	658054	2761662	32.75	383025	SCCmec-	15	CC15	9	416
158sab	SAMN16605113	2018-08-04	2018	<=4	Neg	<=0.25	S	S	<=0.03	<=0.25	1	99.09	0.54	93	426603	2782025	32.73	130762	SCCmec-	15	CC15	9	419
196sab	SAMN16605132	2018-03-19	2018	<=4	Neg	<=0.25	S	S	>8	0.5	1	99.09	0.25	65	319940	2730992	32.69	245126	SCCmec-	15	CC15	9	364
312sab	SAMN16605245	2016-10-10	2016	<=4	Neg	<=0.25	S	S	>8	0.5	1	99.09	0.24	86	318983	2675589	32.69	139514	SCCmec-	15	CC15	9	279
321sab	SAMN16605255	2016-08-05	2016	<=4	Neg	0.5	S	S	>8	0.5	1	99.09	0.24	94	407780	2750871	32.67	229966	SCCmec-	15	CC15	9	388
331sab	SAMN16605266	2016-08-15	2016	<=4	Neg	<=0.25	S	S	>8	<=0.25	1	99.06	0.25	106	358278	2764627	32.76	165101	SCCmec-	15	CC15	9	415
347sab	SAMN16605283	2016-06-06	2016	<=4	Neg	0.5	S	S	>8	0.5	1	99.09	0.28	61	426308	2749433	32.7	251856	SCCmec-	15	CC15	9	379
456sab	SAMN16605368	2014-09-11	2014	<=4	Neg	<=0.25	S	S	>8	0.5	2	98.99	1.81	258	346143	2697897	32.7	237144	SCCmec-	15	CC15	9	297
477sab	SAMN16605389	2014-04-18	2014	<=4	Neg	0.5	S	S	>8	0.5	2	99.09	0.24	115	442157	2682892	32.69	179677	SCCmec-	15	CC15	9	287
529sab	SAMN36632662	2018-11-14	2018	<=4	Neg	<=0.25	S	S	>8	0.5	1	99.67	0.08	79	362032	2864255	32.79	200277	SCCmec-	15	CC15	9	558
584sab	SAMN36632716	2019-04-26	2019	<=4	Neg	0.5	S	S	>8	<=0.25	1	99.67	0.08	48	525013	2672696	32.69	313862	SCCmec-	15	CC15	9	280
585sab	SAMN36632717	2019-04-27	2019	<=4	Neg	<=0.25	S	S	<=0.03	0.5	1	99.67	0.08	48	571639	2647359	32.72	250095	SCCmec-	15	CC15	9	250
590sab	SAMN36632722	2019-05-08	2019	<=4	Neg	<=0.25	S	S	<=0.03	0.5	1	99.67	0.08	74	624515	2665364	32.71	319226	SCCmec-	15	CC15	9	273
601sab	SAMN36632733	2019-06-07	2019	<=4	Neg	<=0.25	S	S	1	0.5	1	99.67	0.11	49	626673	2759547	32.75	356759	SCCmec-	15	CC15	9	419
618sab	SAMN36632750	2019-07-21	2019	<=4	Neg	<=0.25	S	S	<=0.03	0.5	0.5	99.67	0.08	32	659592	2699033	32.73	437069	SCCmec-	15	CC15	9	322
669sab	SAMN36632801	2019-12-07	2019	<=4	Neg	<=0.25	S	S	0.5	0.5	1	99.67	0.08	43	611885	2670880	32.7	252122	SCCmec-	15	CC15	9	275
690sab	SAMN36632821	2020-01-19	2020	<=4	Neg	0.5	S	S	4	<=0.25	0.5	99.67	0.63	175	611826	2722704	33.12	251865	SCCmec-	15	CC15	9	277
717sab	SAMN36632848	2017-03-01	2017	</=4	Neg	</=0.25	S	S	1	0.5	1	99.67	0.08	73	319302	2665587	32.69	251602	SCCmec-	15	CC15	9	276
739sab	SAMN36632869	2017-04-01	2017	</=4	Neg	</=0.25	S	S	>8	0.5	1	99.67	0.08	65	625093	2728366	32.72	251570	SCCmec-	15	CC15	9	364
754sab	SAMN36632884	2020-03-01	2020	</=4	Neg	</=0.25	S	S	</=0.03	0.5	1	99.67	0.11	39	656340	2694773	32.73	443192	SCCmec-	15	CC15	9	317
761sab	SAMN36632890	2020-03-01	2020	</=4	Neg	</=0.25	S	S	4	1	1	99.67	0.08	53	588571	2763658	32.77	254704	SCCmec-	15	CC15	9	412
805sab	SAMN36632928	2020-06-01	2020	</=4	Neg	0.5	S	S	>8	0.5	0.5	99.67	0.08	59	610988	2690583	32.69	379564	SCCmec-	15	CC15	9	300
829sab	SAMN36632952	2020-08-01	2020	</=4	Neg	</=0.25	S	S	>8	0.5	1	99.67	0.08	58	611563	2690753	32.71	328993	SCCmec-	15	CC15	9	335
831sab	SAMN36632954	2020-08-01	2020	</=4	Neg	</=0.25	S	S	8	</=0.25	0.5	99.67	0.08	59	656404	2707239	32.71	251482	SCCmec-	15	CC15	9	329
855sab	SAMN36632977	2020-10-01	2020	</=4	Neg	</=0.25	S	S	8	</=0.25	1	99.67	0.08	43	426356	2703595	32.7	319059	SCCmec-	15	CC15	9	334
864sab	SAMN36632986	2020-11-01	2020	</=4	Neg	</=0.25	S	S	>8	</=0.25	0.5	99.67	0.11	67	526999	2710937	32.71	308619	SCCmec-	15	CC15	9	335
894sab	SAMN36633015	2021-02-01	2021	>4	Pos	>2	R	R	>8	0.5	1	99.67	0.08	50	456395	2712161	32.71	216316	SCCmec-	15	CC15	9	340
914sab	SAMN36633034	2021-03-01	2021	</=4	Neg	0.5	S	S	>8	0.5	1	99.67	0.08	58	607358	2699314	32.71	250736	SCCmec-	15	CC15	9	333
953sab	SAMN36633073	2021-07-01	2021	</=4	Neg	</=0.25	S	S	</=0.03	0.5	1	99.67	0.08	62	571290	2665320	32.71	438466	SCCmec-	15	CC15	9	280
982sab	SAMN36633101	2021-09-01	2021	NA	Neg	0.5	S	S	>/=0.5	NA	</=0.5	99.67	0.08	55	607359	2698896	32.71	250735	SCCmec-	15	CC15	9	330
11sab	SAMN16605096	2011-01-28	2011	<=4	neg	<=0.25	S	S	0.12	<=0.25	1	99.11	0.27	84	544362	2748482	32.68	220890	SCCmec-	20		9	347
721sab	SAMN36632852	2017-03-01	2017	</=4	Neg	</=0.25	S	S	0.5	0.5	1	99.67	0.08	84	542586	2748537	32.66	316831	SCCmec-	20		9	362
841sab	SAMN36632964	2020-09-01	2020	</=4	Neg	</=0.25	S	S	0.12	</=0.25	0.5	99.67	0.08	87	713328	2741480	32.66	306751	SCCmec-	20		9	344
481sab	SAMN16605393	2014-05-07	2014	<=4	Neg	<=0.25	S	S	2	0.5	1	99.11	0.24	104	403719	2732281	32.71	132406	SCCmec-	22	CC22	Unclustered	351
230sab	SAMN16605166	2017-10-24	2017	<=4	Neg	2	S	S	>8	0.5	1	98.92	0.24	65	384476	2766942	32.69	164263	SCCmec-	25		11	413
442sab	SAMN16605354	2014-10-08	2014	<=4	Neg	0.5	S	S	>8	0.5	1	99.11	0.24	55	821919	2752969	32.66	171746	SCCmec-	25		11	376
711sab	SAMN36632842	2017-01-01	2017	</=4	Neg	1	S	S	>8	0.5	1	99.67	0.1	28	1014165	2771928	32.68	978651	SCCmec-	25		11	418
731sab	SAMN36632861	2017-04-01	2017	</=4	Neg	</=0.25	S	S	</=0.03	0.5	1	99.67	0.1	28	1337384	2751251	32.71	977087	SCCmec-	25		11	401
740sab	SAMN36632870	2017-04-01	2017	</=4	Neg	0.5	S	S	>8	0.5	1	99.67	0.1	25	974593	2715207	32.68	949872	SCCmec-	25		11	339
822sab	SAMN36632945	2020-08-01	2020	</=4	Neg	</=0.25	S	S	</=0.03	0.5	1	99.67	0.1	35	882893	2717346	32.69	779763	SCCmec-	25		11	392
37sab	SAMN16605307	2011-08-10	2011	<=4	Neg	<=0.25	S	S	1	0.5	1	98.85	0.24	69	515839	2694152	32.66	190025	SCCmec-	27	CC8	11	333
1016sab	SAMN36632601	2021-12-01	2021	</=4	Neg	</=0.25	S	S	>8	</=0.25	0.5	99.67	0.08	54	551184	2891785	32.69	141986	SCCmec-	30	CC30	6	566
10sab	SAMN16605095	2011-01-26	2011	<=4	neg	<=0.25	S	S	>8	0.5	1	99.09	0.55	96	244141	2804505	32.75	142004	SCCmec-	30	CC30	6	441
147sab	SAMN16605105	2013-08-15	2013	<=4	neg	<=0.25	S	S	4	<=0.25	1	99.09	0.8	129	191960	2833320	32.71	100158	SCCmec-	30	CC30	6	462
157sab	SAMN16605112	2018-08-03	2018	<=4	Neg	<=0.25	S	S	>8	0.5	1	99.09	0.54	93	568108	2797296	32.71	178085	SCCmec-	30	CC30	6	433
187sab	SAMN16605124	2018-05-26	2018	<=4	Neg	<=0.25	S	S	>8	N/A	2	99.09	0.42	65	478375	2776336	32.75	179640	SCCmec-	30	CC30	6	422
216sab	SAMN16605152	2018-02-22	2018	<=4	Neg	0.5	S	S	>8	<=0.25	1	99	0.57	83	295220	2808232	32.7	135144	SCCmec-	30	CC30	6	458
225sab	SAMN16605161	2017-12-02	2017	<=4	Neg	<=0.25	S	S	>8	<=0.25	2	99.09	0.6	86	209477	2847382	32.76	150314	SCCmec-	30	CC30	6	503
233sab	SAMN16605168	2017-08-02	2017	<=4	Neg	<=0.25	S	S	>8	<=0.25	1	99.09	0.54	89	396017	2822185	32.74	116200	SCCmec-	30	CC30	6	467
239sab	SAMN16605173	2017-09-17	2017	<=4	Neg	<=0.25	S	S	>8	<=0.25	1	99.09	0.57	92	314229	2818960	32.7	133163	SCCmec-	30	CC30	6	461
241sab	SAMN16605176	2017-09-21	2017	<=4	Neg	<=0.25	S	S	>8	<=0.25	1	99.09	0.55	122	435985	2818799	32.74	103791	SCCmec-	30	CC30	6	475
257sab	SAMN16605193	2017-07-04	2017	<=4	Neg	<=0.25	S	S	8	0.5	1	99.09	0.85	125	478168	2847523	32.75	139152	SCCmec-	30	CC30	6	495
264sab	SAMN16605201	2017-04-26	2017	<=4	Neg	<=0.25	S	S	>8	<=0.25	1	99.09	0.57	81	314637	2814717	32.71	150370	SCCmec-	30	CC30	6	458
287sab	SAMN16605221	2017-04-02	2017	<=4	Neg	<=0.25	S	S	>8	<=0.25	1	99.09	0.54	110	393792	2833074	32.74	150919	SCCmec-	30	CC30	6	498
299sab	SAMN16605232	2016-12-11	2016	<=4	Neg	<=0.25	S	S	>8	0.5	1	99.08	1.16	189	394576	2766396	32.69	198808	SCCmec-	30	CC30	6	399
301sab	SAMN16605234	2016-12-15	2016	<=4	Neg	<=0.25	S	S	>8	0.5	1	99.09	0.57	101	209414	2816758	32.71	126702	SCCmec-	30	CC30	6	459
304sab	SAMN16605237	2017-01-13	2017	<=4	Neg	<=0.25	S	S	>8	<=0.25	1	99.09	1.12	114	358254	2864444	32.74	121381	SCCmec-	30	CC30	6	530
329sab	SAMN16605263	2016-08-12	2016	<=4	Neg	1	S	S	>8	<=0.25	1	98.8	0.57	84	395317	2807885	32.72	150414	SCCmec-	30	CC30	6	443
330sab	SAMN16605265	2016-08-14	2016	<=4	Neg	<=0.25	S	S	>8	0.5	2	99.06	0.57	107	191220	2813165	32.7	113308	SCCmec-	30	CC30	6	467
338sab	SAMN16605273	2016-09-16	2016	<=4	Neg	<=0.25	S	S	>8	<=0.25	1	99.09	0.54	114	271221	2809014	32.71	98289	SCCmec-	30	CC30	6	457
343sab	SAMN16605279	2016-07-14	2016	<=4	Neg	<=0.25	S	S	>8	0.5	1	99.09	0.56	111	372077	2902661	32.71	111363	SCCmec-	30	CC30	6	544
360sab	SAMN16605296	2016-05-07	2016	<=4	Neg	<=0.25	S	S	>8	<=0.25	1	99.09	0.54	116	329735	2886157	32.72	91000	SCCmec-	30	CC30	6	551
387sab	SAMN16605314	2015-09-10	2015	<=4	Neg	<=0.25	S	S	>8	0.5	2	99.09	0.78	105	237263	2800807	32.69	107494	SCCmec-	30	CC30	6	418
402sab	SAMN16605329	2015-07-10	2015	<=4	Neg	<=0.25	S	S	>8	<=0.25	1	99.09	0.54	116	392939	2846849	32.72	101395	SCCmec-	30	CC30	6	519
447sab	SAMN16605359	2014-10-26	2014	<=4	Neg	<=0.25	S	S	>8	<=0.25	1	98.8	0.54	75	288041	2857071	32.73	142045	SCCmec-	30	CC30	6	526
452sab	SAMN16605364	2014-11-17	2014	<=4	Neg	<=0.25	S	S	>8	<=0.25	1	99.09	0.56	88	254859	2861243	32.76	138761	SCCmec-	30	CC30	6	530
455sab	SAMN16605367	2014-08-16	2014	<=4	Neg	<=0.25	S	S	4	0.5	1	99.09	0.54	95	198560	2823401	32.72	141912	SCCmec-	30	CC30	6	468
457sab	SAMN16605369	2014-09-13	2014	<=4	Neg	<=0.25	S	S	>8	<=0.25	1	99.09	0.67	83	295806	2802529	32.71	135001	SCCmec-	30	CC30	6	449
462sab	SAMN16605374	2014-06-05	2014	<=4	Neg	<=0.25	S	S	4	<=0.25	1	99.09	0.54	95	371869	2766647	32.71	121752	SCCmec-	30	CC30	6	396
465sab	SAMN16605377	2014-06-08	2014	<=4	Neg	0.5	S	S	>8	<=0.25	1	99.09	0.73	115	315196	2878823	32.71	109185	SCCmec-	30	CC30	6	537
466sab	SAMN16605378	2014-06-09	2014	<=4	Neg	<=0.25	S	S	>8	<=0.25	2	99.09	0.56	93	357400	2782123	32.69	151904	SCCmec-	30	CC30	6	404
471sab	SAMN16605383	2014-07-10	2014	<=4	Neg	<=0.25	S	S	>8	<=0.25	1	99.09	0.57	93	325549	2815286	32.71	127825	SCCmec-	30	CC30	6	458
491sab	SAMN16605396	2013-12-13	2013	<=4	Neg	<=0.25	S	S	8	<=0.25	1	99.06	0.57	114	328478	2804654	32.73	131629	SCCmec-	30	CC30	6	447
4sab	SAMN16605405	2011-01-04	2011	<=4	neg	0.5	S	S	>8	0.5	1	99.09	0.54	82	307075	2767622	32.71	144026	SCCmec-	30	CC30	6	387
505sab	SAMN36632639	2018-09-25	2018	<=4	Neg	<=0.25	S	S	>8	<=0.25	1	99.67	0.17	73	422105	2849095	32.75	155361	SCCmec-	30	CC30	6	526
523sab	SAMN36632656	2018-10-27	2018	<=4	Neg	<=0.25	S	S	>8	<=0.25	1	99.67	0.21	99	418641	2811107	32.71	170885	SCCmec-	30	CC30	6	461
532sab	SAMN36632665	2018-11-26	2018	<=4	Neg	<=0.25	S	S	>8	<=0.25	1	99.67	0.08	63	429297	2756416	32.7	175273	SCCmec-	30	CC30	6	387
542sab	SAMN36632675	2018-12-29	2018	<=4	Neg	<=0.25	S	S	>8	<=0.25	1	99.67	0.08	62	417839	2806921	32.72	150361	SCCmec-	30	CC30	6	447
559sab	SAMN36632691	2019-02-12	2019	<=4	Neg	<=0.25	S	S	>8	<=0.25	1	99.39	0.08	54	395031	2769050	32.7	174933	SCCmec-	30	CC30	6	403
621sab	SAMN36632753	2019-07-20	2019	<=4	Neg	<=0.25	S	S	8	0.5	0.5	99.67	0.08	42	435012	2763410	32.71	213262	SCCmec-	30	CC30	6	394
623sab	SAMN36632755	2019-08-01	2019	<=4	Neg	<=0.25	S	S	>8	<=0.25	0.5	99.67	0.11	41	604709	2841415	32.76	174998	SCCmec-	30	CC30	6	499
653sab	SAMN36632785	2019-10-14	2019	<=4	Neg	<=0.25	S	S	>8	<=0.25	0.5	99.67	0.08	157	190172	2745629	32.72	45546	SCCmec-	30	CC30	6	366
668sab	SAMN36632800	2019-12-06	2019	<=4	Neg	1	S	S	1	0.5	0.5	99.39	0.08	51	604989	2768708	32.7	174941	SCCmec-	30	CC30	6	403
670sab	SAMN36632802	2019-12-07	2019	<=4	Neg	0.5	S	S	>8	<=0.25	1	99.67	0.08	56	393644	2768869	32.72	171207	SCCmec-	30	CC30	6	395
678sab	SAMN36632810	2020-01-02	2020	<=4	Neg	<=0.25	S	S	>8	<=0.25	0.5	99.67	0.11	55	325266	2870576	32.78	175000	SCCmec-	30	CC30	6	556
682sab	SAMN36632814	2019-12-31	2019	<=4	Neg	<=0.25	S	S	>8	<=0.25	1	99.67	0.08	55	406851	2836151	32.69	151750	SCCmec-	30	CC30	6	481
695sab	SAMN36632826	2020-01-25	2020	<=4	Neg	<=0.25	S	S	>8	<=0.25	0.5	99.67	0.08	89	382526	2790023	32.71	156585	SCCmec-	30	CC30	6	428
696sab	SAMN36632827	2020-01-31	2020	<=4	Neg	<=0.25	S	S	4	<=0.25	1	99.67	0.21	51	422094	2816684	32.74	154981	SCCmec-	30	CC30	6	464
702sab	SAMN36632833	2016-12-01	2016	</=4	Neg	</=0.25	S	S	>8	</=0.25	1	99.67	0.11	57	336915	2812471	32.71	154994	SCCmec-	30	CC30	6	457
704sab	SAMN36632835	2016-12-01	2016	</=4	Neg	</=0.25	S	S	>8	0.5	1	99.67	0.08	60	386938	2846870	32.75	137486	SCCmec-	30	CC30	6	501
709sab	SAMN36632840	2017-01-01	2017	</=4	Neg	</=0.25	S	S	4	</=0.25	1	99.67	0.08	75	408078	2889770	32.76	151089	SCCmec-	30	CC30	6	583
741sab	SAMN36632871	2020-02-01	2020	</=4	Neg	</=0.25	S	S	>8	</=0.25	0.5	99.67	0.08	104	368793	2830392	32.69	146925	SCCmec-	30	CC30	6	493
751sab	SAMN36632881	2020-02-01	2020	</=4	Neg	</=0.25	S	S	>8	</=0.25	0.5	99.45	0.08	64	568871	2812259	32.73	150354	SCCmec-	30	CC30	6	462
753sab	SAMN36632883	2020-02-01	2020	</=4	Neg	0.5	S	S	>8	</=0.25	0.5	99.67	0.08	55	569805	2808988	32.74	402948	SCCmec-	30	CC30	6	466
756sab	SAMN36632885	2020-03-01	2020	</=4	Neg	</=0.25	S	S	8	</=0.25	0.5	99.67	0.08	75	538703	2846570	32.75	150846	SCCmec-	30	CC30	6	508
762sab	SAMN36632891	2020-03-01	2020	</=4	Neg	0.5	S	S	>8	</=0.25	0.5	99.67	0.08	51	856284	2841603	32.75	175269	SCCmec-	30	CC30	6	511
764sab	SAMN36632893	2020-03-01	2020	</=4	Neg	</=0.25	S	S	>8	</=0.25	0.5	99.67	0.08	57	421029	2766585	32.71	170521	SCCmec-	30	CC30	6	394
801sab	SAMN36632924	2020-06-01	2020	</=4	Neg	0.5	S	S	>8	</=0.25	1	99.67	0.08	95	391196	2835718	32.73	163224	SCCmec-	30	CC30	6	491
804sab	SAMN36632927	2020-06-01	2020	</=4	Neg	</=0.25	S	S	>8	0.5	1	99.67	0.08	79	571481	2823939	32.73	171077	SCCmec-	30	CC30	6	484
807sab	SAMN36632930	2020-06-01	2020	</=4	Neg	</=0.25	S	S	>8	</=0.25	1	99.67	0.08	64	407973	2786815	32.72	150889	SCCmec-	30	CC30	6	431
815sab	SAMN36632938	2020-07-01	2020	</=4	Neg	</=0.25	S	S	4	</=0.25	1	99.67	0.08	68	470235	2815637	32.71	150360	SCCmec-	30	CC30	6	464
83sab	SAMN16605415	2012-07-28	2012	<=4	Neg	<=0.25	S	S	>8	<=0.25	1	99.12	2.86	273	326141	2818145	32.73	175493	SCCmec-	30	CC30	6	444
866sab	SAMN36632988	2020-11-01	2020	</=4	Neg	</=0.25	S	S	4	</=0.25	0.5	99.67	0.08	61	570868	2748397	32.73	175668	SCCmec-	30	CC30	6	379
874sab	SAMN36632995	2020-11-01	2020	</=4	Neg	</=0.25	S	S	4	</=0.25	0.5	99.67	0.08	56	419437	2859963	32.74	174900	SCCmec-	30	CC30	6	532
876sab	SAMN36632997	2020-12-01	2020	</=4	Neg	</=0.25	S	S	>8	</=0.25	0.5	99.67	0.08	72	391252	2803711	32.73	150333	SCCmec-	30	CC30	6	448
877sab	SAMN36632998	2020-12-01	2020	</=4	Neg	</=0.25	S	S	>8	</=0.25	0.5	99.67	0.08	69	421969	2814408	32.7	191040	SCCmec-	30	CC30	6	460
928sab	SAMN36633048	2021-05-01	2021	</=4	Neg	1	S	S	>8	</=0.25	0.5	99.67	0.39	53	532245	2799915	32.71	174898	SCCmec-	30	CC30	6	448
929sab	SAMN36633049	2021-05-01	2021	</=4	Neg	0.5	S	S	>8	</=0.25	0.5	99.67	0.14	79	279191	2869554	32.71	127905	SCCmec-	30	CC30	6	533
935sab	SAMN36633055	2021-05-01	2021	</=4	Neg	</=0.25	S	S	4	</=0.25	0.5	99.67	0.08	65	321728	2724922	32.69	170970	SCCmec-	30	CC30	6	330
949sab	SAMN36633069	2021-06-01	2021	</=4	Neg	</=0.25	S	S	>8	</=0.25	0.5	99.67	0.08	82	291606	2823988	32.73	141994	SCCmec-	30	CC30	6	495
956sab	SAMN36633076	2021-07-01	2021	</=4	Neg	</=0.25	S	S	>8	</=0.25	0.5	99.67	0.39	55	532149	2800408	32.71	174898	SCCmec-	30	CC30	6	447
962sab	SAMN36633082	2021-07-01	2021	</=4	Neg	</=0.25	S	S	>8	</=0.25	0.5	99.67	0.08	59	395909	2844690	32.74	150357	SCCmec-	30	CC30	6	508
980sab	SAMN36633099	2021-09-01	2021	</=4	Neg	</=0.25	S	S	>8	</=0.25	0.5	99.67	0.08	76	394368	2857527	32.74	175902	SCCmec-	30	CC30	6	529
987sab	SAMN36633106	2021-10-01	2021	</=4	Neg	</=0.25	S	S	>8	</=0.25	0.5	99.63	0.17	69	430655	2852432	32.73	174901	SCCmec-	30	CC30	6	522
992sab	SAMN36633109	2021-10-01	2021	</=4	Neg	0.5	S	S	>8	0.5	1	99.67	0.08	62	369086	2851672	32.75	150286	SCCmec-	30	CC30	6	525
202sab	SAMN16605139	2018-04-27	2018	<=4	Neg	<=0.25	S	S	>8	0.5	1	98.36	0.57	74	405608	2858610	32.74	132056	SCCmec-	34	CC30	6	514
250sab	SAMN16605186	2017-06-11	2017	<=4	Neg	0.5	S	S	>8	0.5	1	98.51	0.57	107	389162	2930370	32.7	152029	SCCmec-	34	CC30	6	565
461sab	SAMN16605373	2014-06-08	2014	<=4	Neg	<=0.25	S	S	>8	<=0.25	1	98.43	0.76	78	274597	2901381	32.7	169803	SCCmec-	34	CC30	6	559
464sab	SAMN16605376	2014-06-04	2014	<=4	Neg	<=0.25	S	S	>8	<=0.25	1	98.43	0.57	80	447738	2884410	32.7	223040	SCCmec-	34	CC30	6	545
388sab	SAMN16605315	2015-09-07	2015	<=4	Neg	<=0.25	S	S	2	0.5	2	99.09	0.73	102	327432	2895435	32.66	107410	SCCmec-	39	CC30	6	502
984sab	SAMN36633103	2021-10-01	2021	NA	Neg	</=0.25	S	S	NA	NA	1	99.67	0.08	44	457647	2722326	32.79	174901	SCCmec-	39	CC30	6	348
1007sab	SAMN36632593	2021-11-01	2021	</=4	Neg	</=0.25	S	S	1	</=0.25	0.5	99.67	0.22	36	993813	2754898	32.79	981383	SCCmec-	45	CC45	1	385
1019sab	SAMN36632604	2021-12-01	2021	>4	Pos	>2	R	R	>8	</=0.25	0.5	99.67	0.22	43	755303	2768749	32.79	526204	SCCmec_Type_Iva	45	CC45	1	422
1021sab	SAMN36632606	2021-12-01	2021	</=4	Neg	</=0.25	S	S	</=0.03	</=0.25	1	99.67	0.22	25	1855954	2617066	32.82	1855954	SCCmec-	45	CC45	1	229
198sab	SAMN16605134	2018-04-15	2018	<=4	Neg	<=0.25	S	S	<=0.03	<=0.25	1	98.82	0.48	37	1320700	2719511	32.84	601177	SCCmec-	45	CC45	1	375
204sab	SAMN16605140	2017-12-28	2017	<=4	Neg	<=0.25	S	S	<=0.03	<=0.25	2	98.5	0.52	51	707684	2727272	32.84	284333	SCCmec-	45	CC45	1	379
208sab	SAMN16605144	2018-01-14	2018	<=4	Neg	<=0.25	S	S	>8	<=0.25	1	98.82	0.48	50	534368	2747038	32.81	385153	SCCmec-	45	CC45	1	397
219sab	SAMN16605155	2017-11-27	2017	<=4	Neg	<=0.25	S	S	<=0.03	0.5	1	98.82	0.48	54	548667	2724191	32.83	467348	SCCmec-	45	CC45	1	377
275sab	SAMN16605209	2017-02-09	2017	<=4	Neg	<=0.25	S	S	8	<=0.25	2	98.62	0.73	74	488812	2787959	32.75	271659	SCCmec-	45	CC45	1	413
307sab	SAMN16605240	2017-01-13	2017	<=4	Neg	<=0.25	S	S	>8	<=0.25	1	98.59	0.5	62	877044	2735071	32.82	224158	SCCmec-	45	CC45	1	394
308sab	SAMN16605241	2017-01-21	2017	<=4	Neg	<=0.25	S	S	4	<=0.25	1	98.82	0.48	60	600891	2797215	32.82	455402	SCCmec-	45	CC45	1	474
310sab	SAMN16605243	2016-10-04	2016	<=4	Neg	<=0.25	S	S	1	<=0.25	1	98.82	0.66	52	978204	2752348	32.79	592381	SCCmec-	45	CC45	1	405
340sab	SAMN16605276	2016-07-01	2016	<=4	Neg	<=0.25	S	S	>8	0.5	1	98.82	0.48	42	518340	2722407	32.76	403986	SCCmec-	45	CC45	1	366
352sab	SAMN16605288	2016-06-11	2016	<=4	Neg	<=0.25	S	S	<=0.03	<=0.25	1	98.82	0.64	50	603481	2726567	32.84	195867	SCCmec-	45	CC45	1	373
359sab	SAMN16605295	2016-05-05	2016	<=4	Neg	<=0.25	S	S	1	<=0.25	2	98.75	0.48	68	809205	2699990	32.78	367987	SCCmec-	45	CC45	1	322
390sab	SAMN16605317	2015-09-10	2015	<=4	Neg	<=0.25	S	S	>8	<=0.25	1	98.82	2.03	129	465646	2781255	32.75	106534	SCCmec-	45	CC45	1	390
391sab	SAMN16605318	2015-09-15	2015	<=4	Neg	<=0.25	S	S	>8	<=0.25	1	98.62	0.55	74	669111	2719667	32.77	345041	SCCmec-	45	CC45	1	334
392sab	SAMN16605319	2015-09-13	2015	<=4	Neg	<=0.25	S	S	4	<=0.25	1	98.82	0.55	56	413205	2687408	32.75	246582	SCCmec-	45	CC45	1	297
394sab	SAMN16605321	2015-09-16	2015	<=4	Neg	<=0.25	S	S	>8	<=0.25	1	98.62	2.03	241	1281164	2765322	32.82	518775	SCCmec-	45	CC45	1	402
444sab	SAMN16605356	2014-10-14	2014	<=4	Neg	<=0.25	S	S	>8	<=0.25	1	98.82	0.87	109	658519	2847288	32.77	141368	SCCmec-	45	CC45	1	499
459sab	SAMN16605371	2014-09-16	2014	<=4	Neg	<=0.25	S	S	>8	0.5	1	98.82	1.89	260	1042124	2772064	32.8	606976	SCCmec-	45	CC45	1	419
482sab	SAMN16605394	2014-05-10	2014	<=4	Neg	<=0.25	S	S	>8	0.5	1	98.62	0.48	50	1040634	2713451	32.75	1011148	SCCmec-	45	CC45	1	352
519sab	SAMN36632652	2018-10-20	2018	<=4	Neg	0.5	S	S	>8	<=0.25	1	99.67	0.22	27	1285104	2696518	32.78	591430	SCCmec-	45	CC45	1	327
521sab	SAMN36632654	2018-10-23	2018	<=4	Neg	0.5	S	S	>8	<=0.25	1	99.67	0.22	36	1049998	2763937	32.78	619780	SCCmec-	45	CC45	1	436
524sab	SAMN36632657	2018-10-29	2018	<=4	Neg	0.5	S	S	>8	<=0.25	1	99.67	0.22	35	1034120	2746922	32.79	1030004	SCCmec-	45	CC45	1	399
536sab	SAMN36632669	2018-12-01	2018	<=4	Neg	<=0.25	S	S	<=0.03	<=0.25	1	99.67	0.22	36	952069	2732947	32.82	621395	SCCmec-	45	CC45	1	383
537sab	SAMN36632670	2018-12-11	2018	<=4	Neg	<=0.25	S	S	8	<=0.25	1	99.67	0.22	34	927079	2719093	32.76	601301	SCCmec-	45	CC45	1	355
540sab	SAMN36632673	2018-12-26	2018	<=4	Neg	<=0.25	S	S	>8	<=0.25	1	99.67	0.3	110	1194040	2785910	32.76	600484	SCCmec-	45	CC45	1	439
543sab	SAMN36632676	2019-01-02	2019	<=4	Neg	0.5	S	S	>8	<=0.25	1	99.66	0.22	32	1194535	2714275	32.77	519387	SCCmec-	45	CC45	1	351
603sab	SAMN36632735	2019-06-05	2019	<=4	Neg	<=0.25	S	S	0.5	<=0.25	0.5	99.67	0.22	41	1094385	2708169	32.75	1029621	SCCmec-	45	CC45	1	329
614sab	SAMN36632746	2019-07-10	2019	<=4	Neg	<=0.25	S	S	8	0.5	1	99.67	0.22	38	1282488	2684482	32.78	794717	SCCmec-	45	CC45	1	305
641sab	SAMN36632773	2019-09-09	2019	<=4	Neg	<=0.25	S	S	<=0.03	<=0.25	0.5	99.67	0.22	35	597147	2670273	32.82	468824	SCCmec-	45	CC45	1	299
715sab	SAMN36632846	2017-02-01	2017	</=4	Neg	</=0.25	S	S	>8	0.5	1	99.56	0.22	29	1294287	2702218	32.76	605792	SCCmec-	45	CC45	1	346
722sab	SAMN36632853	2017-03-01	2017	</=4	Neg	</=0.25	S	S	</=0.03	</=0.25	1	99.67	0.22	39	707383	2725178	32.84	601330	SCCmec-	45	CC45	1	377
765sab	SAMN36632894	2020-03-01	2020	</=4	Neg	</=0.25	S	S	</=0.03	0.5	1	99.67	0.22	32	765944	2731933	32.83	620218	SCCmec-	45	CC45	1	394
812sab	SAMN36632935	2020-06-01	2020	</=4	Neg	</=0.25	S	S	</=0.03	</=0.25	0.5	99.67	0.22	33	1282357	2677577	32.81	1029237	SCCmec-	45	CC45	1	308
819sab	SAMN36632942	2020-07-01	2020	</=4	Neg	</=0.25	S	S	8	</=0.25	0.5	99.67	0.22	33	590099	2736855	32.8	401092	SCCmec-	45	CC45	1	395
846sab	SAMN36632969	2020-10-01	2020	</=4	Neg	</=0.25	S	S	</=0.03	</=0.25	0.5	99.67	0.22	40	707696	2738391	32.83	601215	SCCmec-	45	CC45	1	393
84sab	SAMN16605416	2012-08-28	2012	<=4	Neg	<=0.25	S	S	<=0.03	0.5	1	98.62	0.49	54	570674	2719254	32.85	431988	SCCmec-	45	CC45	1	372
873sab	SAMN36632994	2020-11-01	2020	</=4	Neg	0.5	S	S	>8	</=0.25	0.5	99.67	0.22	31	1260131	2697277	32.78	425599	SCCmec-	45	CC45	1	333
882sab	SAMN36633003	2021-01-01	2021	</=4	Neg	0.5	S	S	8	</=0.25	0.5	99.67	0.22	30	1090882	2764056	32.78	619780	SCCmec-	45	CC45	1	436
903sab	SAMN36633023	2021-03-01	2021	</=4	Neg	0.5	S	S	8	0.5	0.5	99.67	0.22	29	1050089	2760435	32.79	620037	SCCmec-	45	CC45	1	429
908sab	SAMN36633028	2021-03-01	2021	</=4	Neg	</=0.25	S	S	>8	0.5	0.5	99.67	0.22	31	1179096	2699404	32.77	1029351	SCCmec-	45	CC45	1	331
942sab	SAMN36633062	2021-06-01	2021	</=4	Neg	</=0.25	S	S	</=0.03	</=0.25	0.5	99.67	0.22	36	1283523	2678128	32.81	1029497	SCCmec-	45	CC45	1	308
955sab	SAMN36633075	2021-07-01	2021	</=4	Neg	</=0.25	S	S	>8	</=0.25	0.5	99.59	0.22	28	1277948	2738027	32.81	500231	SCCmec-	45	CC45	1	393
384sab	SAMN16605311	2015-12-24	2015	<=4	Neg	<=0.25	S	S	2	0.5	2	98.33	0.39	133	338573	2800678	32.69	125246	SCCmec-	50		15	431
868sab	SAMN36632989	2020-11-01	2020	</=4	Neg	</=0.25	S	S	1	</=0.25	0.5	99.11	0.08	66	389448	2816809	32.73	159694	SCCmec-	50		15	455
889sab	SAMN36633010	2021-01-01	2021	</=4	Neg	</=0.25	S	S	2	0.5	0.5	99.11	0.08	74	338523	2755767	32.68	165018	SCCmec-	50		15	376
1008sab	SAMN36632594	2021-11-01	2021	</=4	Neg	</=0.25	S	S	0.5	</=0.25	0.5	99.67	0.08	53	453611	2727447	32.73	224325	SCCmec-	59		13	355
214sab	SAMN16605150	2018-02-22	2018	<=4	Neg	<=0.25	S	S	<=0.03	0.5	1	98.88	0.24	133	281392	2768681	32.81	99351	SCCmec-	59		13	426
253sab	SAMN16605189	2017-06-27	2017	<=4	Neg	<=0.25	S	S	<=0.03	0.5	1	99.11	0.24	117	304160	2752613	32.79	106601	SCCmec-	59		13	377
315sab	SAMN16605248	2016-10-16	2016	<=4	Neg	0.5	S	S	>8	<=0.25	1	99.11	0.24	109	264202	2717980	32.74	127548	SCCmec-	59		13	349
324sab	SAMN16605258	2016-08-08	2016	<=4	Neg	0.5	S	S	>8	<=0.25	1	99.11	0.24	83	317500	2715161	32.73	127548	SCCmec-	59		13	349
397sab	SAMN16605324	2015-10-12	2015	<=4	Neg	<=0.25	S	S	>8	0.5	1	99.03	0.24	107	317816	2731809	32.72	94929	SCCmec-	59		13	355
403sab	SAMN16605330	2015-07-18	2015	<=4	Neg	<=0.25	S	S	<=0.03	0.5	2	99.11	0.24	82	316244	2709032	32.76	128204	SCCmec-	59		13	328
417sab	SAMN16605344	2015-05-26	2015	<=4	Neg	0.5	S	S	>8	0.5	1	99.11	0.24	91	317499	2741786	32.73	119336	SCCmec-	59		13	361
493sab	SAMN16605398	2013-12-10	2013	<=4	Neg	<=0.25	S	S	<=0.03	0.5	1	99.11	0.24	101	317188	2666799	32.76	134981	SCCmec-	59		13	266
556sab	SAMN36632688	2019-02-04	2019	<=4	Neg	<=0.25	S	S	<=0.03	<=0.25	1	99.67	0.08	79	306524	2767251	32.8	136375	SCCmec-	59		13	427
626sab	SAMN36632758	2019-08-07	2019	<=4	Neg	<=0.25	S	S	<=0.03	0.5	1	99.67	0.08	57	362458	2703369	32.76	169425	SCCmec-	59		13	326
655sab	SAMN36632787	2019-10-21	2019	<=4	Neg	<=0.25	S	S	1	<=0.25	0.5	99.11	0.08	56	491988	2688997	32.73	169914	SCCmec-	59		13	296
933sab	SAMN36633053	2021-05-01	2021	</=4	Neg	0.5	S	S	>8	</=0.25	0.5	99.67	0.08	77	362522	2732548	32.73	183456	SCCmec-	59		13	357
1027sab	SAMN36632612	2022-01-01	2022	</=4	Neg	0.5	S	S	1	0.5	0.5	99.67	0.08	38	760104	2705372	32.71	495768	SCCmec-	72	CC8	12	327
1054sab	SAMN36632637	2022-02-01	2022	</=4	Neg	</=0.25	S	S	1	</=0.25	0.5	99.67	0.08	46	703436	2711582	32.69	315794	SCCmec-	72	CC8	12	331
205sab	SAMN16605141	2018-01-05	2018	<=4	Neg	<=0.25	S	S	4	0.5	2	99.11	0.24	68	471891	2727208	32.69	265759	SCCmec-	72	CC8	12	351
218sab	SAMN16605154	2017-11-28	2017	<=4	Neg	<=0.25	S	S	4	0.5	2	99.11	0.95	70	543046	2755979	32.68	185798	SCCmec-	72	CC8	12	377
240sab	SAMN16605175	2017-09-22	2017	<=4	Neg	1	S	S	>8	0.5	2	99.11	0.24	81	578973	2756275	32.66	380140	SCCmec-	72	CC8	12	386
245sab	SAMN16605180	2017-06-02	2017	<=4	Neg	1	S	S	>8	0.5	1	99	0.25	101	342997	2744430	32.68	202475	SCCmec-	72	CC8	12	370
265sab	SAMN16605202	2017-04-26	2017	<=4	Neg	<=0.25	S	S	4	0.5	2	99.11	0.3	70	471560	2717577	32.69	212561	SCCmec-	72	CC8	12	340
283sab	SAMN16605217	2017-03-24	2017	<=4	Neg	1	S	S	4	0.5	2	99.11	0.24	60	655337	2714481	32.69	471567	SCCmec-	72	CC8	12	342
286sab	SAMN16605220	2017-04-03	2017	<=4	Neg	<=0.25	S	S	<=0.03	0.5	2	99.11	0.24	72	428004	2711147	32.72	159334	SCCmec-	72	CC8	12	326
295sab	SAMN16605229	2016-12-04	2016	<=4	Neg	0.5	S	S	>8	0.5	1	99.1	2.01	178	612442	2735273	32.7	368420	SCCmec-	72	CC8	12	355
317sab	SAMN16605250	2016-11-06	2016	<=4	Neg	<=0.25	S	S	4	0.5	1	99.11	0.24	66	698546	2701430	32.7	502526	SCCmec-	72	CC8	12	318
332sab	SAMN16605267	2016-09-06	2016	<=4	Neg	<=0.25	S	S	4	0.5	1	99.11	0.28	67	497247	2767673	32.7	273736	SCCmec-	72	CC8	12	408
383sab	SAMN16605310	2015-12-23	2015	<=4	Neg	<=0.25	S	S	2	0.5	1	99.11	0.24	70	497644	2701618	32.71	233149	SCCmec-	72	CC8	12	324
408sab	SAMN16605335	2015-08-16	2015	<=4	Neg	<=0.25	S	S	1	0.5	1	99.11	0.24	68	472013	2733034	32.69	185445	SCCmec-	72	CC8	12	350
418sab	SAMN16605345	2015-05-28	2015	>4	Pos	>2	R	R	2	0.5	1	99.11	0.24	70	547754	2746578	32.67	238728	SCCmec_Type_V	72	CC8	12	366
440sab	SAMN16605352	2015-02-01	2015	<=4	Neg	<=0.25	S	S	4	0.5	1	99.11	0.24	73	502494	2730841	32.7	272331	SCCmec-	72	CC8	12	342
483sab	SAMN16605395	2014-05-11	2014	<=4	Neg	1	S	S	>8	0.5	1	99.11	0.24	90	553452	2744073	32.67	269714	SCCmec-	72	CC8	12	371
531sab	SAMN36632664	2018-11-21	2018	<=4	Neg	<=0.25	S	S	2	0.5	1	99.67	0.08	47	625501	2700414	32.71	492845	SCCmec-	72	CC8	12	322
558sab	SAMN36632690	2019-02-05	2019	>4	Pos	>2	R	R	4	0.5	1	99.67	0.08	51	802786	2834391	32.72	444152	SCCmec_Type_Iva	72	CC8	12	479
578sab	SAMN36632710	2019-04-21	2019	<=4	Neg	<=0.25	S	S	1	0.5	1	99.67	0.08	49	803973	2771944	32.7	505250	SCCmec-	72	CC8	12	423
616sab	SAMN36632748	2019-07-10	2019	<=4	Neg	<=0.25	S	S	2	0.5	1	99.67	0.08	36	803445	2749242	32.73	368836	SCCmec-	72	CC8	12	398
630sab	SAMN36632762	2019-08-16	2019	<=4	Neg	0.5	S	S	4	0.5	1	99.67	0.08	45	986991	2669926	32.69	760431	SCCmec-	72	CC8	12	275
632sab	SAMN36632764	2019-08-17	2019	>4	Pos	>2	R	R	0.5	0.5	1	99.67	0.08	23	1008317	2694280	32.67	502703	SCCmec_type_IVg	72	CC8	12	296
648sab	SAMN36632780	2019-10-03	2019	<=4	Neg	<=0.25	S	S	1	<=0.25	0.5	99.67	0.08	31	760967	2729506	32.68	726962	SCCmec-	72	CC8	12	350
694sab	SAMN36632825	2020-01-25	2020	<=4	Neg	<=0.25	S	S	2	0.5	0.5	99.67	0.81	143	982357	2756696	33.06	760849	SCCmec-	72	CC8	12	332
6sab	SAMN16605406	2011-01-07	2011	<=4	neg	<=0.25	S	S	2	0.5	1	99.11	0.24	80	525124	2745270	32.75	181566	SCCmec-	72	CC8	12	377
708sab	SAMN36632839	2016-12-01	2016	</=4	Neg	0.5	S	S	>8	0.5	1	99.67	0.08	93	986245	2813841	32.59	760454	SCCmec-	72	CC8	12	425
716sab	SAMN36632847	2017-02-01	2017	</=4	Neg	0.5	S	S	8	0.5	1	99.67	0.08	41	773871	2718931	32.69	346732	SCCmec-	72	CC8	12	343
725sab	SAMN36632856	2017-03-01	2017	</=4	Neg	1	S	S	2	0.5	1	99.67	0.08	45	985394	2712235	32.68	760541	SCCmec-	72	CC8	12	342
747sab	SAMN36632877	2020-02-01	2020	</=4	Neg	0.5	S	S	1	0.5	1	99.67	0.08	45	760457	2700790	32.71	670946	SCCmec-	72	CC8	12	324
757sab	SAMN36632886	2020-03-01	2020	</=4	Neg	</=0.25	S	S	1	0.5	0.5	99.67	0.08	46	760436	2705023	32.7	530778	SCCmec-	72	CC8	12	329
77sab	SAMN16605408	2012-06-03	2012	<=4	Neg	<=0.25	S	S	2	0.5	1	99.11	0.24	70	504059	2713065	32.69	191683	SCCmec-	72	CC8	12	335
791sab	SAMN36632916	2020-05-01	2020	</=4	Neg	0.5	S	S	2	0.5	1	99.67	0.08	47	760379	2701268	32.71	494268	SCCmec-	72	CC8	12	324
803sab	SAMN36632926	2020-06-01	2020	</=4	Neg	0.5	S	S	2	0.5	1	99.67	0.08	37	800322	2711608	32.7	760361	SCCmec-	72	CC8	12	339
817sab	SAMN36632940	2020-07-01	2020	</=4	Neg	0.5	S	S	>8	0.5	0.5	99.67	0.08	53	760153	2745207	32.66	502692	SCCmec-	72	CC8	12	376
818sab	SAMN36632941	2020-07-01	2020	</=4	Neg	</=0.25	S	S	0.25	0.5	1	99.67	0.08	29	852143	2701664	32.71	760581	SCCmec-	72	CC8	12	325
862sab	SAMN36632984	2020-11-01	2020	</=4	Neg	</=0.25	S	S	2	</=0.25	0.5	99.67	0.08	38	986405	2733827	32.67	537563	SCCmec-	72	CC8	12	359
884sab	SAMN36633005	2021-01-01	2021	>4	Pos	>2	R	R	8	0.5	1	99.67	0.08	70	607949	2839712	32.71	279593	SCCmec_Type_Iva	72	CC8	12	489
904sab	SAMN36633024	2021-03-01	2021	</=4	Neg	</=0.25	S	S	2	0.5	1	99.67	0.08	59	760603	2710248	32.69	272186	SCCmec-	72	CC8	12	336
979sab	SAMN36633098	2021-09-01	2021	</=4	Neg	</=0.25	S	S	4	0.5	1	99.67	0.08	35	851503	2706568	32.71	760598	SCCmec-	72	CC8	12	328
981sab	SAMN36633100	2021-09-01	2021	NA	Neg	0.5	S	S	>/=0.5	NA	</=0.5	99.67	0.08	54	761582	2747828	32.66	502619	SCCmec-	72	CC8	12	376
1031sab	SAMN36632615	2022-01-01	2022	</=4	Neg	0.5	S	S	>8	0.5	1	99.56	0.08	20	1401977	2784849	32.69	1401977	SCCmec-	81	CC1	5	406
691sab	SAMN36632822	2020-01-23	2020	<=4	Neg	<=0.25	S	S	<=0.03	0.5	0.5	99.67	0.08	18	1370223	2681228	32.7	1370223	SCCmec-	81	CC1	5	268
1037sab	SAMN36632621	2022-01-01	2022	</=4	Neg	</=0.25	S	S	0.06	0.5	0.5	99.67	0.08	62	304049	2727244	32.75	154294	SCCmec-	87		13	350
1052sab	SAMN36632635	2022-02-01	2022	</=4	Neg	</=0.25	S	S	</=0.03	</=0.25	0.5	99.67	0.08	70	304105	2721166	32.75	150472	SCCmec-	87		13	342
154sab	SAMN16605109	2018-06-26	2018	<=4	Neg	<=0.25	S	S	<=0.03	0.5	1	99.07	0.24	124	306106	2704187	32.77	142430	SCCmec-	87		13	318
266sab	SAMN16605203	2017-05-01	2017	<=4	Neg	0.5	S	S	>8	<=0.25	1	99.11	0.24	104	229602	2790160	32.76	96099	SCCmec-	87		13	425
313sab	SAMN16605246	2016-10-07	2016	<=4	Neg	<=0.25	S	S	<=0.03	0.5	1	99.11	0.24	92	264430	2711482	32.76	103007	SCCmec-	87		13	328
443sab	SAMN16605355	2014-10-12	2014	<=4	Neg	<=0.25	S	S	<=0.03	0.5	1	99.11	0.52	142	264432	2801967	32.72	79826	mecA+ Only	87		13	418
633sab	SAMN36632765	2019-08-22	2019	<=4	Neg	0.5	S	S	>8	0.5	1	99.67	0.08	63	294822	2732916	32.75	144607	SCCmec-	87		13	359
701sab	SAMN36632832	2016-12-01	2016	</=4	Neg	1	S	S	>8	</=0.25	1	99.67	0.08	72	360145	2732305	32.74	174973	SCCmec-	87		13	358
778sab	SAMN36632905	2020-04-01	2020	</=4	Neg	</=0.25	S	S	</=0.03	</=0.25	1	99.67	0.08	61	360134	2710848	32.77	150805	SCCmec-	87		13	330
782sab	SAMN36632909	2020-05-01	2020	</=4	Neg	</=0.25	S	S	</=0.03	0.5	1	99.67	0.08	66	294799	2696086	32.77	144367	SCCmec-	87		13	323
842sab	SAMN36632965	2020-09-01	2020	</=4	Neg	</=0.25	S	S	</=0.03	</=0.25	0.5	99.67	0.08	72	315086	2704499	32.76	146464	SCCmec-	87		13	326
306sab	SAMN16605239	2017-01-14	2017	<=4	Neg	0.5	S	S	>8	0.5	1	99.11	0.24	96	662984	2775480	32.71	414926	SCCmec-	88		14	425
1000sab	SAMN36632587	2021-10-01	2021	</=4	Neg	</=0.25	S	S	4	0.5	1	99.67	0.08	35	793588	2727854	32.7	671827	SCCmec-	97	CC97	3	380
1013sab	SAMN36632598	2021-12-01	2021	</=4	Neg	</=0.25	S	S	</=0.03	</=0.25	0.5	99.67	0.08	35	796647	2731413	32.71	671384	SCCmec-	97	CC97	3	385
1018sab	SAMN36632603	2021-12-01	2021	</=4	Neg	0.5	S	S	>8	0.5	1	99.67	0.08	26	796212	2734916	32.69	672414	SCCmec-	97	CC97	3	387
1032sab	SAMN36632616	2022-01-01	2022	</=4	Neg	0.5	S	S	8	</=0.25	0.5	99.67	0.11	33	797821	2739430	32.69	672714	SCCmec-	97	CC97	3	385
1033sab	SAMN36632617	2022-01-01	2022	</=4	Neg	</=0.25	S	S	</=0.03	0.5	1	99.67	0.08	30	797041	2712590	32.74	668253	SCCmec-	97	CC97	3	363
1049sab	SAMN36632633	2022-02-01	2022	</=4	Neg	</=0.25	S	S	</=0.03	0.5	1	99.67	0.08	29	797499	2718218	32.73	672773	SCCmec-	97	CC97	3	365
145sab	SAMN16605103	2013-08-08	2013	<=4	neg	<=0.25	S	S	8	0.5	1	99.11	0.24	52	360662	2739898	32.69	225235	SCCmec-	97	CC97	3	391
185sab	SAMN16605122	2018-05-21	2018	<=4	Neg	0.5	S	S	>8	0.5	1	99.07	0.24	70	753957	2721067	32.7	168990	SCCmec-	97	CC97	3	373
220sab	SAMN16605156	2017-11-28	2017	<=4	Neg	<=0.25	S	S	<=0.03	0.5	1	99.11	0.24	53	362522	2696939	32.75	229095	SCCmec-	97	CC97	3	339
244sab	SAMN16605179	2017-05-30	2017	<=4	Neg	0.5	S	S	>8	0.5	2	99.11	0.54	59	383264	2744087	32.69	192379	SCCmec-	97	CC97	3	395
248sab	SAMN16605183	2017-06-07	2017	<=4	Neg	0.5	S	S	>8	0.5	2	99.11	0.24	56	470567	2736979	32.7	191792	SCCmec-	97	CC97	3	388
276sab	SAMN16605210	2017-02-17	2017	<=4	Neg	0.5	S	S	>8	0.5	1	99.11	0.27	91	379989	2758192	32.7	149726	SCCmec-	97	CC97	3	402
290sab	SAMN16605224	2017-04-05	2017	<=4	Neg	0.5	S	S	>8	0.5	1	99.11	0.36	81	711880	2742652	32.7	171985	SCCmec-	97	CC97	3	392
362sab	SAMN16605298	2016-05-09	2016	<=4	Neg	<=0.25	S	S	0.25	0.5	1	99.08	0.24	78	618764	2723371	32.7	174347	SCCmec-	97	CC97	3	364
445sab	SAMN16605357	2014-10-14	2014	<=4	Neg	<=0.25	S	S	<=0.03	0.5	1	99.11	0.51	72	761612	2822060	32.74	196733	SCCmec-	97	CC97	3	488
480sab	SAMN16605392	2014-04-28	2014	<=4	Neg	<=0.25	S	S	<=0.03	0.5	1	99.11	0.24	72	796372	2728325	32.7	184439	SCCmec-	97	CC97	3	382
509sab	SAMN36632642	2018-09-30	2018	<=4	Neg	<=0.25	S	S	<=0.03	0.5	1	99.67	0.08	25	796338	2714139	32.73	751776	SCCmec-	97	CC97	3	363
514sab	SAMN36632647	2018-10-07	2018	<=4	Neg	<=0.25	S	S	<=0.03	0.5	1	99.67	0.08	40	794583	2712218	32.73	672684	SCCmec-	97	CC97	3	362
550sab	SAMN36632683	2019-01-08	2019	>4	Pos	0.5	S	R	>8	0.5	1	99.67	0.08	55	795701	2725183	32.7	672675	SCCmec-	97	CC97	3	368
571sab	SAMN36632703	2019-03-25	2019	<=4	Neg	<=0.25	S	S	<=0.03	0.5	1	99.67	0.08	49	796949	2715277	32.73	287028	SCCmec-	97	CC97	3	362
588sab	SAMN36632720	2019-05-07	2019	<=4	Neg	<=0.25	S	S	2	0.5	1	99.67	0.08	31	796604	2710587	32.72	670553	SCCmec-	97	CC97	3	346
622sab	SAMN36632754	2019-07-25	2019	<=4	Neg	<=0.25	S	S	<=0.03	0.5	1	99.67	0.08	29	798799	2713344	32.73	671330	SCCmec-	97	CC97	3	364
672sab	SAMN36632804	2019-12-09	2019	<=4	Neg	<=0.25	S	S	8	0.5	0.5	99.67	0.08	32	797624	2735192	32.7	673668	SCCmec-	97	CC97	3	383
687sab	SAMN36632818	2020-01-08	2020	<=4	Neg	<=0.25	S	S	<=0.03	0.5	1	99.67	0.08	29	797682	2718576	32.73	673926	SCCmec-	97	CC97	3	366
705sab	SAMN36632836	2016-12-01	2016	</=4	Neg	0.5	S	S	>8	0.5	2	99.67	0.08	35	796303	2734796	32.69	672168	SCCmec-	97	CC97	3	387
759sab	SAMN36632888	2020-03-01	2020	</=4	Neg	0.5	S	S	8	0.5	1	99.67	0.08	40	797695	2717693	32.71	668749	SCCmec-	97	CC97	3	365
777sab	SAMN36632904	2020-04-01	2020	</=4	Neg	</=0.25	S	S	</=0.03	0.5	1	99.67	0.08	44	702783	2710082	32.72	668117	SCCmec-	97	CC97	3	365
783sab	SAMN36632910	2020-05-01	2020	</=4	Neg	</=0.25	S	S	</=0.03	0.5	1	99.67	0.08	31	796320	2731833	32.71	672526	SCCmec-	97	CC97	3	379
80sab	SAMN16605412	2012-07-16	2012	<=4	Neg	<=0.25	S	S	>8	0.5	1	99.11	0.27	99	412390	2779632	32.68	157284	SCCmec-	97	CC97	3	433
878sab	SAMN36632999	2020-12-01	2020	</=4	Neg	4	R	R	4	0.5	1	99.67	0.08	42	796313	2735019	32.69	432815	SCCmec-	97	CC97	3	387
902sab	SAMN36633022	2021-03-01	2021	</=4	Neg	</=0.25	S	S	</=0.03	0.5	1	99.67	0.08	29	797572	2731780	32.71	336221	SCCmec-	97	CC97	3	382
913sab	SAMN36633033	2021-03-01	2021	</=4	Neg	</=0.25	S	S	8	0.5	1	99.67	0.08	32	796376	2731395	32.69	672456	SCCmec-	97	CC97	3	386
916sab	SAMN36633036	2021-04-01	2021	</=4	Neg	</=0.25	S	S	</=0.03	0.5	1	99.67	0.08	30	796371	2715179	32.73	673931	SCCmec-	97	CC97	3	363
931sab	SAMN36633051	2021-05-01	2021	</=4	Neg	</=0.25	S	S	</=0.03	</=0.25	0.5	99.67	0.08	32	796125	2709765	32.72	672487	SCCmec-	97	CC97	3	364
940sab	SAMN36633060	2021-06-01	2021	</=4	Neg	0.5	S	S	8	0.5	0.5	99.67	0.08	35	795620	2734385	32.69	656298	SCCmec-	97	CC97	3	385
971sab	SAMN36633091	2021-08-01	2021	</=4	Neg	</=0.25	S	S	</=0.03	</=0.25	1	99.67	0.08	35	669794	2732652	32.71	386230	SCCmec-	97	CC97	3	381
975sab	SAMN36633095	2021-09-01	2021	</=4	Neg	</=0.25	S	S	</=0.03	0.5	1	99.67	0.08	32	798951	2705900	32.73	286900	SCCmec-	97	CC97	3	348
978sab	SAMN36633097	2021-09-01	2021	</=4	Neg	0.5	S	S	8	0.5	1	99.67	0.08	29	797434	2734275	32.7	672160	SCCmec-	97	CC97	3	384
985sab	SAMN36633104	2021-10-01	2021	</=4	Neg	</=0.25	S	S	</=0.03	</=0.25	0.5	99.67	0.08	31	796427	2717377	32.73	672599	SCCmec-	97	CC97	3	363
988sab	SAMN36633107	2021-10-01	2021	</=4	Neg	</=0.25	S	S	</=0.03	0.5	0.5	99.67	0.08	28	796341	2709291	32.73	665927	SCCmec-	97	CC97	3	364
191sab	SAMN16605128	2018-03-11	2018	<=4	Neg	<=0.25	S	S	<=0.03	0.5	1	99.11	0.48	76	579062	2759634	32.74	325200	SCCmec-	101		7	397
937sab	SAMN36633057	2021-05-01	2021	</=4	Neg	</=0.25	S	S	4	0.5	0.5	99.67	0.22	62	875866	2791272	32.75	710855	SCCmec-	101		7	430
958sab	SAMN36633078	2021-07-01	2021	</=4	Neg	</=0.25	S	S	</=0.03	</=0.25	0.5	99.67	0.22	36	1043967	2719527	32.73	852798	SCCmec-	101		7	343
1036sab	SAMN36632620	2022-01-01	2022	>4	Pos	>2	R	R	8	0.5	1	99.67	0.08	47	617178	2842142	32.71	419343	SCCmec_Type_IIa	105	CC5	14	480
1053sab	SAMN36632636	2022-02-01	2022	>4	Pos	>2	R	R	>8	</=0.25	1	99.67	0.08	44	968714	2843273	32.74	244013	SCCmec_Type_IIa	105	CC5	14	501
14sab	SAMN16605106	2011-02-08	2011	>4	pos	>2	R	R	>8	1	1	99.11	2.62	195	443544	2856757	32.72	221289	SCCmec_Type_IIa	105	CC5	14	487
160sab	SAMN16605116	2018-08-11	2018	>4	pos	>2	R	R	>8	0.5	1	98.92	0.36	101	342555	2883718	32.74	218144	SCCmec_Type_IIa	105	CC5	14	536
16sab	SAMN16605118	2011-02-14	2011	<=4	neg	<=0.25	S	S	1	0.5	2	99.11	0.25	79	414044	2818068	32.76	173992	SCCmec-	105	CC5	14	444
192sab	SAMN16605129	2018-03-12	2018	>4	Pos	>2	R	R	8	0.5	1	99.11	0.24	113	297779	2882523	32.73	217977	SCCmec_Type_IIa	105	CC5	14	548
201sab	SAMN16605138	2018-04-20	2018	>4	Pos	>2	R	R	8	0.5	2	99.11	0.25	47	617709	2846667	32.71	287739	SCCmec_Type_IIa	105	CC5	14	488
226sab	SAMN16605162	2017-12-11	2017	>4	Pos	>2	R	R	>8	0.5	1	99.11	0.24	72	607339	2840326	32.76	174001	SCCmec_Type_IIa	105	CC5	14	477
228sab	SAMN16605164	2017-10-20	2017	>4	Pos	>2	R	R	>8	0.5	2	99	0.24	67	436916	2893201	32.76	174090	SCCmec_Type_IIa	105	CC5	14	556
242sab	SAMN16605177	2017-09-22	2017	>4	Pos	>2	R	R	0.25	1	2	99.11	0.24	52	611202	2831918	32.78	244054	SCCmec_Type_IIa	105	CC5	14	479
249sab	SAMN16605184	2017-06-08	2017	>4	Pos	>2	R	R	>8	0.5	0.5	99.11	0.24	65	514375	2844996	32.72	173937	SCCmec_Type_IIa	105	CC5	14	484
328sab	SAMN16605262	2016-08-09	2016	>4	Pos	>2	R	R	>8	0.5	2	98.92	0.36	119	322437	2881404	32.74	218028	SCCmec_Type_IIa	105	CC5	14	523
334sab	SAMN16605269	2016-09-10	2016	>4	Pos	>2	R	R	>8	0.5	1	98.92	0.36	128	270934	2876533	32.76	204681	SCCmec_Type_IIa	105	CC5	14	521
349sab	SAMN16605285	2016-06-06	2016	>4	Pos	>2	R	R	>8	0.5	2	99	0.25	90	339778	2893064	32.76	174096	SCCmec_Type_IIa	105	CC5	14	553
370sab	SAMN16605302	2016-02-24	2016	>4	Pos	>2	R	R	>8	0.5	1	99.11	0.24	86	443490	2842210	32.72	162418	SCCmec_Type_IIa	105	CC5	14	481
382sab	SAMN16605309	2015-12-20	2015	>4	Pos	>2	R	R	>8	0.5	1	99.03	1.94	209	594955	2886988	32.74	220032	SCCmec_Type_IIa	105	CC5	14	540
425sab	SAMN16605349	2015-02-25	2015	>4	Pos	>2	R	R	>8	0.5	1	99.11	0.24	87	622907	2853047	32.72	202387	SCCmec_Type_IIa	105	CC5	14	492
463sab	SAMN16605375	2014-06-05	2014	>4	Pos	>2	R	R	>8	1	2	99.18	0.33	119	271296	2921893	32.66	168521	SCCmec_Type_IIa	105	CC5	14	545
467sab	SAMN16605379	2014-06-12	2014	<=4	Neg	1	S	S	>8	0.5	1	99.11	0.36	124	583045	2902600	32.78	162945	SCCmec_Type_IIa	105	CC5	14	569
525sab	SAMN36632658	2018-11-02	2018	>4	Pos	>2	R	R	8	<=0.25	1	99.67	0.08	51	623329	2826277	32.74	437628	SCCmec_Type_IIa	105	CC5	14	473
583sab	SAMN36632715	2019-04-25	2019	>4	Pos	>2	R	R	>8	<=0.25	1	99.67	0.08	45	623328	2826954	32.74	437628	SCCmec_Type_IIa	105	CC5	14	472
611sab	SAMN36632743	2019-07-04	2019	>4	Pos	>2	R	R	>8	0.5	1	99.67	0.08	40	622594	2849977	32.75	221200	SCCmec_Type_IIa	105	CC5	14	504
665sab	SAMN36632797	2019-11-30	2019	>4	Pos	2	R	R	4	0.5	1	99.67	0.08	61	1142250	2861761	32.76	387509	SCCmec_Type_IIa	105	CC5	14	520
698sab	SAMN36632829	2016-12-01	2016	>4	Pos	>2	R	R	>8	0.5	1	99.67	0.08	41	544365	2804934	32.7	432027	SCCmec_Type_IIa	105	CC5	14	432
703sab	SAMN36632834	2016-12-01	2016	</=4	Neg	</=0.25	S	S	</=0.03	0.5	1	99.53	0.08	36	1020853	2779728	32.78	419345	SCCmec-	105	CC5	14	433
706sab	SAMN36632837	2016-12-01	2016	>4	Pos	>2	R	R	8	0.5	1	99.67	0.08	50	617179	2842152	32.71	419343	SCCmec_Type_IIa	105	CC5	14	478
719sab	SAMN36632850	2017-03-01	2017	>4	Pos	>2	R	R	>8	0.5	1	99.67	0.08	49	624347	2854895	32.72	419168	SCCmec_Type_IIa	105	CC5	14	501
728sab	SAMN36632858	2017-04-01	2017	>4	Pos	>2	R	R	>8	0.5	1	99.39	0.08	55	624362	2890831	32.76	221211	SCCmec_Type_IIa	105	CC5	14	557
733sab	SAMN36632863	2017-04-01	2017	</=4	Neg	0.5	S	S	2	0.5	1	99.67	0.08	100	996468	2845959	32.75	384623	SCCmec-	105	CC5	14	501
738sab	SAMN36632868	2017-04-01	2017	>4	Pos	>2	R	R	>8	0.5	1	99.39	0.08	56	624362	2890850	32.76	221211	SCCmec_Type_IIa	105	CC5	14	554
746sab	SAMN36632876	2020-02-01	2020	>4	Pos	>2	R	R	>8	</=0.25	0.5	99.67	0.08	49	445006	2862067	32.71	221218	SCCmec_Type_IIa	105	CC5	14	507
768sab	SAMN36632897	2020-03-01	2020	</=4	Neg	0.5	S	S	>8	</=0.25	0.5	99.67	0.08	55	487101	2840230	32.76	243968	SCCmec_Type_IIa	105	CC5	14	500
770sab	SAMN36632898	2020-04-01	2020	>4	Pos	>2	R	R	>8	0.5	1	99.67	0.08	81	441795	2876710	32.78	250444	SCCmec_Type_IIa	105	CC5	14	547
793sab	SAMN36632917	2020-05-01	2020	>4	Pos	>2	R	R	8	</=0.25	0.5	99.67	0.08	43	445006	2862344	32.71	221218	SCCmec_Type_IIa	105	CC5	14	506
836sab	SAMN36632959	2020-09-01	2020	>4	Pos	>2	R	R	8	0.5	1	99.67	0.08	46	1073022	2853253	32.72	419165	SCCmec_Type_IIa	105	CC5	14	496
839sab	SAMN36632962	2020-09-01	2020	>4	Pos	>2	R	R	>8	</=0.25	1	99.67	0.08	78	601505	2848976	32.72	381451	SCCmec_Type_IIa	105	CC5	14	491
861sab	SAMN36632983	2020-10-01	2020	>4	Pos	>2	R	R	</=0.03	</=0.25	0.5	99.67	0.08	47	588460	2839745	32.76	444223	SCCmec_Type_IIa	105	CC5	14	501
939sab	SAMN36633059	2021-05-01	2021	>4	Pos	>2	R	R	>8	0.5	1	99.67	0.08	39	623983	2851915	32.75	243749	SCCmec_Type_IIa	105	CC5	14	514
945sab	SAMN36633065	2021-06-01	2021	>4	Pos	>2	R	R	4	0.5	1	99.67	0.08	58	523964	2877465	32.74	185278	SCCmec_Type_IIa	105	CC5	14	542
976sab	SAMN36633096	2021-09-01	2021	>4	Pos	>2	R	R	>8	0.5	1	99.67	0.08	44	631060	2849935	32.72	420095	SCCmec_Type_IIa	105	CC5	14	496
995sab	SAMN36633112	2021-10-01	2021	>4	Pos	>2	R	R	>8	</=0.25	1	99.67	0.08	45	617652	2838380	32.77	244063	SCCmec_Type_IIa	105	CC5	14	486
336sab	SAMN16605271	2016-09-16	2016	<=4	Neg	<=0.25	S	S	2	0.5	1	99.11	0.48	48	559906	2727530	32.71	250381	SCCmec-	106		7	344
660sab	SAMN36632792	2019-11-03	2019	<=4	Neg	<=0.25	S	S	1	0.5	0.5	99.67	1	175	1355529	2764045	33.05	1028387	SCCmec-	106		7	343
294sab	SAMN16605228	2016-12-01	2016	<=4	Neg	<=0.25	S	S	4	0.5	2	99	0.3	77	567081	2802190	32.69	221554	SCCmec-	109	CC1	11	459
348sab	SAMN16605284	2016-06-05	2016	<=4	Neg	<=0.25	S	S	2	0.5	2	99	0.24	83	544929	2738360	32.68	172195	SCCmec-	109	CC1	11	377
580sab	SAMN36632712	2019-04-21	2019	<=4	Neg	<=0.25	S	S	1	0.5	1	99.67	0.11	89	1019025	2875768	32.69	304648	SCCmec-	109	CC1	11	545
826sab	SAMN36632949	2020-08-01	2020	</=4	Neg	0.5	S	S	0.5	0.5	0.5	99.67	0.08	30	528599	2737488	32.67	354925	SCCmec-	109	CC1	11	378
155sab	SAMN16605110	2018-06-27	2018	<=4	Neg	<=0.25	S	S	2	0.5	1	99.09	0.39	92	342031	2820429	32.61	122348	SCCmec-	121	CC121	16	448
197sab	SAMN16605133	2018-04-14	2018	<=4	Neg	<=0.25	S	S	4	0.5	1	99.11	0.46	82	467229	2840958	32.68	170699	SCCmec-	121	CC121	16	500
967sab	SAMN36633087	2021-07-01	2021	</=4	Neg	</=0.25	S	S	1	</=0.25	1	99.67	0.08	57	371151	2775480	32.72	137077	SCCmec-	121	CC121	16	425
966sab	SAMN36633086	2021-07-01	2021	</=4	Neg	</=0.25	S	S	>8	</=0.25	0.5	99.67	0.22	22	1323719	2753113	32.74	1060183	SCCmec-	182		16	432
1048sab	SAMN36632632	2022-02-01	2022	>4	Pos	>2	R	R	>8	</=0.25	1	99.67	0.1	23	1030979	2708909	32.71	885878	SCCmec-	188	CC1	2	345
223sab	SAMN16605159	2017-11-29	2017	<=4	Neg	<=0.25	S	S	<=0.03	0.5	1	99.11	0.24	59	532568	2725363	32.71	281312	SCCmec-	188	CC1	2	346
273sab	SAMN16605207	2017-02-07	2017	<=4	Neg	0.5	S	S	>8	<=0.25	1	98.52	0.28	56	461135	2789301	32.68	283544	SCCmec-	188	CC1	2	429
372sab	SAMN16605304	2016-03-02	2016	<=4	Neg	<=0.25	S	S	>8	0.5	1	99.11	0.24	71	512318	2813630	32.73	208848	SCCmec-	188	CC1	2	491
373sab	SAMN16605305	2016-03-03	2016	<=4	Neg	<=0.25	S	S	4	0.5	2	98.82	0.24	49	561181	2762130	32.67	189591	SCCmec-	188	CC1	2	396
535sab	SAMN36632668	2018-11-30	2018	<=4	Neg	<=0.25	S	S	<=0.03	<=0.25	1	99.67	0.1	21	1021716	2667054	32.71	885860	SCCmec-	188	CC1	2	272
548sab	SAMN36632681	2019-01-02	2019	<=4	Neg	<=0.25	S	S	<=0.03	<=0.25	1	99.67	0.1	17	1123187	2766645	32.75	1032285	SCCmec-	188	CC1	2	416
610sab	SAMN36632742	2019-07-02	2019	<=4	Neg	<=0.25	S	S	<=0.03	0.5	0.5	99.67	0.1	30	1077687	2738545	32.69	847413	SCCmec-	188	CC1	2	374
689sab	SAMN36632820	2020-01-20	2020	<=4	Neg	<=0.25	S	S	>8	0.5	1	99.67	0.7	76	1037778	2802455	32.93	929756	SCCmec-	188	CC1	2	436
718sab	SAMN36632849	2017-03-01	2017	</=4	Neg	</=0.25	S	S	>8	0.5	1	99.67	0.1	32	1155682	2771786	32.73	947434	SCCmec-	188	CC1	2	430
834sab	SAMN36632957	2020-08-01	2020	</=4	Neg	0.5	S	S	8	</=0.25	0.5	99.67	0.1	40	1155194	2770816	32.73	592271	SCCmec-	188	CC1	2	426
849sab	SAMN36632972	2020-10-01	2020	</=4	Neg	</=0.25	S	S	</=0.03	</=0.25	0.5	99.67	0.1	24	1162990	2714850	32.7	628365	SCCmec-	188	CC1	2	344
863sab	SAMN36632985	2020-11-01	2020	</=4	Neg	</=0.25	S	S	8	</=0.25	0.5	99.67	0.1	41	898822	2780720	32.73	855798	SCCmec-	188	CC1	2	442
870sab	SAMN36632991	2020-11-01	2020	</=4	Neg	</=0.25	S	S	</=0.03	0.5	1	99.67	0.1	31	1162233	2712898	32.73	963595	SCCmec-	188	CC1	2	348
909sab	SAMN36633029	2021-03-01	2021	</=4	Neg	0.5	S	S	8	</=0.25	0.5	99.67	0.1	38	1149396	2679217	32.67	962721	SCCmec-	188	CC1	2	292
932sab	SAMN36633052	2021-05-01	2021	</=4	Neg	</=0.25	S	S	</=0.03	1	1	99.67	0.1	28	1516819	2712359	32.7	1516819	SCCmec-	188	CC1	2	352
954sab	SAMN36633074	2021-07-01	2021	</=4	Neg	</=0.25	S	S	</=0.03	</=0.25	0.5	99.67	0.67	63	966846	2899614	32.7	645043	SCCmec-	188	CC1	2	493
341sab	SAMN16605277	2016-07-06	2016	>4	Pos	>2	R	R	8	0.5	1	99.11	0.24	53	555464	2851669	32.73	243549	SCCmec_Type_IIa	231	CC5	14	510
546sab	SAMN36632679	2019-01-03	2019	<=4	Neg	<=0.25	S	S	1	<=0.25	1	99.67	0.08	45	1020464	2799043	32.73	428054	SCCmec-	231	CC5	14	449
724sab	SAMN36632855	2017-03-01	2017	</=4	Neg	</=0.25	S	S	1	0.5	2	99.67	0.08	45	1020863	2752939	32.7	418035	SCCmec-	231	CC5	14	387
1003sab	SAMN36632589	2021-11-01	2021	</=4	Neg	</=0.25	S	S	</=0.03	</=0.25	0.5	99.67	0.22	34	1277347	2661457	32.8	1017528	SCCmec-	256	CC45	1	305
311sab	SAMN16605244	2016-10-06	2016	<=4	Neg	<=0.25	S	S	<=0.03	0.5	1	98.82	0.48	56	602134	2718686	32.83	457090	SCCmec-	256	CC45	1	366
506sab	SAMN36632640	2018-09-25	2018	<=4	Neg	<=0.25	S	S	<=0.03	<=0.25	1	99.67	0.22	31	756652	2677458	32.81	622585	SCCmec-	256	CC45	1	305
644sab	SAMN36632776	2019-09-15	2019	<=4	Neg	<=0.25	S	S	>8	0.5	1	99.61	0.92	144	1029058	2796153	33.13	969118	SCCmec-	256	CC45	1	399
292sab	SAMN16605226	2016-12-01	2016	<=4	Neg	0.5	S	S	>8	0.5	1	99.08	0.33	76	631992	2722315	32.8	183591	SCCmec-	291		8	348
997sab	SAMN36633114	2021-10-01	2021	</=4	Neg	</=0.25	S	S	>8	</=0.25	0.5	99.67	0.11	44	476315	2714460	32.71	310197	SCCmec-	333	CC15	9	339
1028sab	SAMN36632613	2022-01-01	2022	</=4	Neg	</=0.25	S	S	0.5	</=0.25	0.5	99.67	0.08	53	564892	2694189	32.8	413212	SCCmec-	398		8	304
206sab	SAMN16605142	2018-01-07	2018	<=4	Neg	<=0.25	S	S	4	0.5	2	99.11	0.24	71	454632	2706034	32.77	179832	SCCmec-	398		8	311
227sab	SAMN16605163	2017-12-12	2017	>4	Pos	>2	R	R	>8	<=0.25	1	99.11	0.32	71	391912	2736530	32.83	201535	SCCmec-	398		8	374
261sab	SAMN16605198	2017-07-10	2017	<=4	Neg	<=0.25	S	S	0.06	0.5	1	99.06	0.24	81	340539	2685333	32.82	137141	SCCmec-	398		8	298
296sab	SAMN16605230	2016-12-08	2016	<=4	Neg	<=0.25	S	S	>8	0.5	1	99.11	0.24	66	563425	2708995	32.83	249833	SCCmec-	398		8	337
346sab	SAMN16605282	2016-06-03	2016	<=4	Neg	<=0.25	S	S	2	0.5	1	99.11	0.24	108	562338	2695313	32.78	410274	SCCmec-	398		8	308
385sab	SAMN16605312	2015-09-07	2015	<=4	Neg	<=0.25	S	S	4	<=0.25	1	99.08	1.78	147	340322	2816873	32.78	101471	SCCmec-	398		8	414
448sab	SAMN16605360	2014-10-30	2014	<=4	Neg	<=0.25	S	S	<=0.03	0.5	2	99.11	0.24	54	564656	2685746	32.82	410557	SCCmec-	398		8	297
637sab	SAMN36632769	2019-08-28	2019	<=4	Neg	<=0.25	S	S	<=0.03	<=0.25	0.5	99.67	0.08	43	565166	2697064	32.81	412887	SCCmec-	398		8	313
651sab	SAMN36632783	2019-10-05	2019	<=4	Neg	<=0.25	S	S	1	<=0.25	0.5	99.67	0.08	44	564390	2694685	32.79	410479	SCCmec-	398		8	305
697sab	SAMN36632828	2020-01-29	2020	<=4	Neg	<=0.25	S	S	<=0.03	<=0.25	0.5	99.67	0.08	44	564661	2696148	32.81	412755	SCCmec-	398		8	312
726sab	SAMN36632857	2017-03-01	2017	</=4	Neg	</=0.25	S	S	4	0.5	1	99.67	0.08	76	560526	2701930	32.78	410545	SCCmec-	398		8	322
856sab	SAMN36632978	2020-10-01	2020	</=4	Neg	</=0.25	S	S	</=0.03	0.5	1	99.67	0.08	54	558802	2693034	32.8	410409	SCCmec-	398		8	312
871sab	SAMN36632992	2020-11-01	2020	</=4	Neg	</=0.25	S	S	</=0.03	</=0.25	0.5	99.67	0.08	80	719567	2748039	32.86	410352	SCCmec-	398		8	413
938sab	SAMN36633058	2021-05-01	2021	</=4	Neg	</=0.25	S	S	2	</=0.25	0.5	99.67	0.08	81	963047	2723045	32.82	425408	SCCmec-	398		8	350
943sab	SAMN36633063	2021-06-01	2021	</=4	Neg	</=0.25	S	S	2	</=0.25	0.5	99.67	0.08	52	562596	2729956	32.84	397065	SCCmec-	398		8	365
326sab	SAMN16605260	2016-08-08	2016	<=4	Neg	<=0.25	S	S	<=0.03	0.5	1	98.82	0.5	165	518534	2800311	32.84	179938	SCCmec-	508	CC45	1	459
658sab	SAMN36632790	2019-10-29	2019	<=4	Neg	<=0.25	S	S	0.12	<=0.25	1	99.56	0.08	54	543624	2733427	32.69	252202	SCCmec-	582	CC15	9	354
666sab	SAMN36632798	2019-11-29	2019	<=4	Neg	<=0.25	S	S	0.12	0.5	0.5	98.81	0.08	50	538133	2773195	32.73	250204	SCCmec-	582	CC15	9	417
821sab	SAMN36632944	2020-07-01	2020	</=4	Neg	</=0.25	S	S	1	</=0.25	1	99.56	0.08	91	462745	2743461	32.68	249892	SCCmec-	582	CC15	9	364
832sab	SAMN36632955	2020-08-01	2020	</=4	Neg	</=0.25	S	S	0.12	0.5	1	99.56	0.08	68	1098736	2756090	32.72	318921	SCCmec-	582	CC15	9	398
412sab	SAMN16605339	2015-04-30	2015	>4	Pos	>2	R	R	>8	0.5	1	99.11	0.24	85	444961	2854930	32.73	215876	SCCmec_Type_IIa	632	CC5	14	502
586sab	SAMN36632718	2019-04-29	2019	<=4	Neg	0.5	S	S	>8	0.5	1	99.67	0.08	72	689006	2727226	32.72	569692	SCCmec-	672		12	381
631sab	SAMN36632763	2019-08-16	2019	<=4	Neg	0.5	S	S	>8	0.5	1	99.67	0.08	32	1024154	2737125	32.69	873670	SCCmec-	789	CC8	10	344
23sab	SAMN16605174	2011-05-11	2011	<=4	neg	<=0.25	S	S	<=0.03	1	2	99.08	1.12	60	657626	2771621	32.81	350429	SCCmec-	840	CC5	14	430
497sab	SAMN16605402	2013-12-23	2013	>4	Pos	>2	R	R	4	0.5	2	98.92	1.12	88	375990	2787102	32.73	174328	SCCmec_type_IVg	840	CC5	14	426
7sab	SAMN16605411	2011-01-08	2011	>4	pos	>2	R	R	8	0.5	1	99.11	1.14	75	412012	2796677	32.71	209071	SCCmec_type_IVg	840	CC5	14	438
857sab	SAMN36632979	2020-10-01	2020	>4	Pos	>2	R	R	>8	0.5	1	99.67	0.08	54	450817	2734269	32.68	280584	SCCmec_type_IVg	840	CC5	14	347
968sab	SAMN36633088	2021-08-01	2021	>4	Pos	>2	R	R	4	</=0.25	1	99.67	0.08	48	607522	2735748	32.68	377977	SCCmec_type_IVg	840	CC5	14	347
419sab	SAMN16605346	2015-06-05	2015	<=4	Neg	0.5	S	S	>8	0.5	1	99	0.26	67	598050	2777291	32.74	319519	SCCmec-	1159	CC8	10	411
449sab	SAMN16605361	2014-11-03	2014	<=4	Neg	<=0.25	S	S	4	0.5	1	99.11	0.34	91	476964	2825510	32.68	318944	SCCmec-	1181	CC8	4	473
520sab	SAMN36632653	2018-10-20	2018	<=4	Neg	<=0.25	S	S	2	0.5	1	99.67	0.08	57	1231426	2830701	32.71	796272	SCCmec-	1181	CC8	4	494
575sab	SAMN36632707	2019-04-16	2019	<=4	Neg	0.5	S	S	4	<=0.25	1	99.67	0.08	34	623872	2723471	32.65	381571	SCCmec-	1181	CC8	4	328
600sab	SAMN36632732	2019-06-02	2019	<=4	Neg	<=0.25	S	S	2	1	1	99.56	0.08	29	1285613	2763001	32.65	895088	SCCmec-	1181	CC8	4	391
879sab	SAMN36633000	2020-12-01	2020	</=4	Neg	0.5	S	S	2	0.5	0.5	99.67	0.08	53	635406	2839654	32.71	297647	SCCmec-	1181	CC8	4	506
900sab	SAMN36633020	2021-02-01	2021	</=4	Neg	0.5	S	S	2	</=0.25	0.5	99.67	0.08	35	1058198	2855299	32.7	473621	SCCmec-	1181	CC8	4	527
675sab	SAMN36632807	2019-12-20	2019	>4	Pos	>2	R	R	>8	<=0.25	1	99.67	0.08	61	342913	2850089	32.76	161316	SCCmec_Type_Iva	1472	CC30	6	507
659sab	SAMN36632791	2019-11-02	2019	<=4	Neg	<=0.25	S	S	>8	<=0.25	0.5	99.67	0.15	66	546400	2820570	32.73	171854	SCCmec-	1478	CC30	6	499
808sab	SAMN36632931	2020-06-01	2020	</=4	Neg	</=0.25	S	S	</=0.03	0.5	1	99.67	0.08	29	696228	2705102	32.75	352993	SCCmec-	1635	CC5	14	312
153sab	SAMN16605108	2018-06-24	2018	>4	Pos	>2	R	R	>8	0.5	1	99.11	0.83	79	675516	2827445	32.62	181052	SCCmec_Type_Iva	1750	CC8	4	455
280sab	SAMN16605214	2017-03-22	2017	>4	Pos	>2	R	R	>8	0.5	1	99.11	0.86	81	583667	2833546	32.62	173228	SCCmec_Type_Iva	1750	CC8	4	461
635sab	SAMN36632767	2019-08-26	2019	<=4	Neg	<=0.25	S	S	1	0.5	1	99.67	0.1	30	706461	2737010	32.78	503127	SCCmec-	1776	CC5	10	363
825sab	SAMN36632948	2020-08-01	2020	</=4	Neg	0.5	S	S	>8	0.5	1	99.67	0.08	67	578902	2727219	32.68	269638	SCCmec-	1810		12	352
880sab	SAMN36633001	2020-12-01	2020	>4	Pos	>2	R	R	4	0.5	0.5	99.67	0.08	40	716345	2794772	32.69	702416	SCCmec_type_IVc	1866	CC5	14	434
679sab	SAMN36632811	2020-01-03	2020	<=4	Neg	<=0.25	S	S	>8	<=0.25	1	99.67	0.22	33	748602	2713025	32.76	520195	SCCmec-	1892	CC45	1	343
282sab	SAMN16605216	2017-03-25	2017	<=4	Neg	<=0.25	S	S	4	0.5	1	98.03	0.5	47	559562	2723968	32.83	304481	SCCmec-	1970	CC45	1	387
684sab	SAMN36632815	2020-01-11	2020	<=4	Neg	<=0.25	S	S	>8	0.5	1	99.67	0.25	55	991716	2754804	32.83	600165	SCCmec-	1970	CC45	1	430
1006sab	SAMN36632592	2021-11-01	2021	</=4	Neg	</=0.25	S	S	2	</=0.25	0.5	99.66	0.08	46	1161819	2677293	32.67	703223	SCCmec-	2021	CC8	4	279
772sab	SAMN36632900	2020-04-01	2020	</=4	Neg	</=0.25	S	S	1	0.5	1	99.66	0.08	52	1167679	2724492	32.67	849171	SCCmec-	2021	CC8	4	343
356sab	SAMN16605292	2016-04-07	2016	>4	Pos	>2	R	R	>8	0.5	1	98.82	0.28	86	378988	2824488	32.66	194269	SCCmec_type_IVg	2253	CC8	4	456
1sab	SAMN16605136	2010-12-24	2010	<=4	neg	<=0.25	S	S	>8	<=0.25	1	99.09	0.54	137	397612	2861714	32.73	74479	SCCmec-	2936	CC30	6	530
886sab	SAMN36633007	2021-01-01	2021	</=4	Neg	0.5	S	S	8	0.5	0.5	99.67	0.08	55	612462	2678145	32.69	249608	SCCmec-	3548	CC15	9	283
674sab	SAMN36632806	2019-12-17	2019	>4	Pos	>2	R	R	8	0.5	1	99.67	0.08	35	624984	2810510	32.73	443393	SCCmec_Type_IIa	3724	CC5	14	443
1009sab	SAMN36632595	2021-11-01	2021	</=4	Neg	</=0.25	S	S	>8	</=0.25	1	99.67	0.08	56	393470	2831874	32.75	150777	SCCmec-	4092	CC30	6	485
926sab	SAMN36633046	2021-04-01	2021	</=4	Neg	</=0.25	S	S	</=0.03	0.5	1	99.67	0.08	30	1021796	2704306	32.74	466080	SCCmec-	4730	CC5	14	321
207sab	SAMN16605143	2018-01-06	2018	<=4	Neg	<=0.25	S	S	1	<=0.25	1	99.11	0.24	56	719125	2784367	32.7	329795	SCCmec-	6400	CC8	4	431
238sab	SAMN16605172	2017-08-14	2017	<=4	Neg	<=0.25	S	S	>8	<=0.25	1	99.09	0.69	103	357827	2859089	32.73	138437	SCCmec-	6401	CC30	6	528
339sab	SAMN16605274	2016-06-28	2016	>4	Pos	>2	R	R	1	<=0.25	1	99.11	0.28	58	587657	2772540	32.75	228034	SCCmec-	6402	CC5	14	405
957sab	SAMN36633077	2021-07-01	2021	</=4	Neg	</=0.25	S	S	</=0.03	</=0.25	1	99.67	0.08	55	772485	2749858	32.79	709261	SCCmec-	6402	CC5	14	407
405sab	SAMN16605332	2015-08-11	2015	<=4	Neg	<=0.25	S	S	<=0.03	<=0.25	1	98.62	0.48	55	648549	2720839	32.84	458668	SCCmec-	6403	CC45	1	376
460sab	SAMN16605372	2014-05-31	2014	<=4	Neg	<=0.25	S	S	<=0.03	1	1	99.09	0.24	63	468630	2706239	32.79	179989	SCCmec-	6404	CC5	14	310
13sab	SAMN16605098	2011-02-10	2011	<=4	Neg	<=0.25	S	S	>8	<=0.25	1	99.09	0.54	178	415991	2867819	32.69	115708	SCCmec-	6405	CC30	6	493
142sab	SAMN16605100	2013-07-24	2013	>4	pos	>2	R	R	8	0.5	1	99.11	0.24	112	613029	2890228	32.75	217231	SCCmec_Type_IIa	6406	CC5	14	551
210sab	SAMN16605146	2018-02-09	2018	<=4	Neg	<=0.25	S	S	>8	<=0.25	1	98.8	0.54	81	545648	2862429	32.73	135146	SCCmec-	6407	CC30	6	528
255sab	SAMN16605191	2017-07-03	2017	>4	Pos	>2	R	R	>8	0.5	1	98.82	0.24	67	325887	2741350	32.75	176150	SCCmec_Type_IIa	6408	CC5	14	349
263sab	SAMN16605200	2017-04-28	2017	<=4	Neg	<=0.25	S	S	>8	<=0.25	1	99.09	0.54	100	368929	2829562	32.71	150919	SCCmec-	6409	CC30	6	472
267sab	SAMN16605204	2017-05-02	2017	<=4	Neg	<=0.25	S	S	0.06	0.5	2	99.11	0.39	76	434061	2728347	32.71	174214	SCCmec-	6410	CC5	14	337
268sab	SAMN16605205	2017-05-02	2017	<=4	Neg	0.5	S	S	>8	0.5	1	99.09	0.24	68	443447	2691998	32.68	184854	SCCmec-	6411	CC15	9	298
281sab	SAMN16605215	2017-03-21	2017	<=4	Neg	<=0.25	S	S	>8	0.5	1	98.82	0.33	55	754377	2732774	32.81	303053	SCCmec-	6412	CC45	1	388
319sab	SAMN16605252	2016-11-09	2016	<=4	Neg	<=0.25	S	S	2	0.5	1	97.72	0.4	72	291717	2743758	32.72	163040	SCCmec-	6413		15	364
354sab	SAMN16605290	2016-04-02	2016	<=4	Neg	0.5	S	S	>8	0.5	1	98.62	0.53	111	544700	2794683	32.8	203840	SCCmec-	6414	CC45	1	457
409sab	SAMN16605336	2015-08-18	2015	<=4	Neg	<=0.25	S	S	<=0.03	<=0.25	1	99.11	0.24	97	304138	2706996	32.77	150759	SCCmec-	6415		13	327
470sab	SAMN16605382	2014-07-11	2014	<=4	Neg	<=0.25	S	S	>8	0.5	2	99.09	0.24	153	412987	2720577	32.71	245641	SCCmec-	6416	CC15	9	339
496sab	SAMN16605401	2013-12-20	2013	<=4	Neg	<=0.25	S	S	<=0.03	0.5	1	99.11	0.3	93	383182	2768422	32.72	223415	SCCmec-	6417	CC1	2	420
82sab	SAMN16605414	2012-07-27	2012	<=4	Neg	<=0.25	S	S	1	0.5	1	99.11	0.29	54	875458	2762744	32.66	652867	SCCmec-	6418	CC8	4	395
539sab	SAMN36632672	2018-12-28	2018	>4	Pos	>2	R	R	>8	0.5	1	99.67	0.08	66	1284420	2917460	32.65	402155	SCCmec_Type_Iva	6964	CC8	4	583
607sab	SAMN36632739	2019-06-21	2019	>4	Pos	>2	R	R	>8	<=0.25	1	99.67	0.08	49	766190	2742254	32.7	244034	SCCmec_type_IVc	7771	CC5	14	374
915sab	SAMN36633035	2021-04-01	2021	</=4	Neg	0.5	S	S	4	0.5	0.5	99.56	0.08	88	410092	2851393	32.68	122340	SCCmec-	LACK OF 100% MATCH		16	497
1023sab	SAMN36632608	2021-12-01	2021	</=4	Neg	</=0.25	S	S	</=0.03	</=0.25	0.5	99.45	0.08	40	562450	2680110	32.82	410367	SCCmec-	8579		8	298
1034sab	SAMN36632618	2022-01-01	2022	</=4	Neg	</=0.25	S	S	1	1	1	99.67	0.08	24	1021028	2710461	32.65	439307	SCCmec-	8580	CC1	11	336
1039sab	SAMN36632623	2022-01-01	2022	</=4	Neg	</=0.25	S	S	</=0.03	</=0.25	1	99.67	0.22	41	1282552	2650842	32.83	551324	SCCmec-	8581	CC45	1	284
1050sab	SAMN36632634	2022-02-01	2022	</=4	Neg	0.5	S	S	>8	</=0.25	0.5	99.67	0.08	36	616620	2722355	32.73	309397	SCCmec-	8582	CC15	9	349
515sab	SAMN36632648	2018-10-12	2018	<=4	Neg	<=0.25	S	S	<=0.03	1	1	99.67	0.08	42	744240	2816728	32.75	343226	SCCmec-	8583	CC8	4	481
527sab	SAMN36632660	2018-11-07	2018	<=4	Neg	<=0.25	S	S	<=0.03	<=0.25	2	99.67	0.08	33	882284	2728935	32.78	764893	SCCmec-	8584	CC5	14	365
528sab	SAMN36632661	2018-11-17	2018	<=4	Neg	0.5	S	S	>8	0.5	1	99.67	0.08	80	346321	2720695	32.72	151465	SCCmec-	8585		13	341
533sab	SAMN36632666	2018-11-26	2018	<=4	Neg	<=0.25	S	S	8	<=0.25	1	99.67	0.08	68	422017	2860884	32.73	170997	SCCmec-	8586	CC30	6	528
544sab	SAMN36632677	2019-01-02	2019	<=4	Neg	<=0.25	S	S	0.5	0.5	2	99.11	0.08	59	404594	2709330	32.71	150320	SCCmec-	8587		15	308
561sab	SAMN36632693	2019-02-15	2019	<=4	Neg	<=0.25	S	S	>8	<=0.25	1	99.67	0.11	97	326188	2883455	32.75	150242	SCCmec-	8588	CC30	6	563
574sab	SAMN36632706	2019-04-10	2019	<=4	Neg	<=0.25	S	S	>8	<=0.25	1	99.67	0.08	78	395136	2789356	32.71	165681	SCCmec-	8589	CC30	6	435
604sab	SAMN36632736	2019-06-09	2019	<=4	Neg	0.5	S	S	>8	0.5	1	99.67	0.22	23	1278667	2716887	32.75	600487	SCCmec-	8590	CC45	1	347
615sab	SAMN36632747	2019-07-11	2019	<=4	Neg	<=0.25	S	S	<=0.03	0.5	1	99.67	0.08	36	1194872	2752382	32.66	976585	SCCmec-	8591	CC8	4	376
629sab	SAMN36632761	2019-08-11	2019	<=4	Neg	<=0.25	S	S	2	<=0.25	0.5	99.67	0.08	70	547481	2850165	32.74	160406	SCCmec-	8592	CC30	6	510
667sab	SAMN36632799	2019-12-02	2019	<=4	Neg	0.5	S	S	>8	0.5	1	99.67	0.08	36	766172	2682165	32.7	640189	SCCmec-	8568	CC5	14	285
720sab	SAMN36632851	2017-03-01	2017	</=4	Neg	0.5	S	S	>8	</=0.25	1	99.67	0.08	46	572484	2759617	32.74	314659	SCCmec-	8593	CC15	9	410
723sab	SAMN36632854	2017-03-01	2017	</=4	Neg	0.5	S	S	8	0.5	1	99.67	0.08	54	705686	2812265	32.61	400224	SCCmec-	8594		10	386
775sab	SAMN36632902	2020-04-01	2020	</=4	Neg	</=0.25	S	S	</=0.03	</=0.25	0.5	99.67	0.22	41	1181306	2709114	32.84	934077	SCCmec-	8596	CC45	1	344
788sab	SAMN36632914	2020-05-01	2020	>4	Pos	>2	R	R	4	</=0.25	1	99.67	0.08	44	993259	2751032	32.66	439189	SCCmec_type_IVc	8569	CC5	14	368
806sab	SAMN36632929	2020-06-01	2020	</=4	Neg	</=0.25	S	S	</=0.03	0.5	1	99.67	0.08	51	837695	2733127	32.68	308715	SCCmec-	8595	CC8	4	349
810sab	SAMN36632933	2020-06-01	2020	</=4	Neg	</=0.25	S	S	</=0.03	0.5	0.5	99.67	0.22	35	1181719	2710422	32.84	946965	SCCmec-	8596	CC45	1	343
811sab	SAMN36632934	2020-06-01	2020	</=4	Neg	</=0.25	S	S	1	0.5	1	99.67	0.08	27	810473	2698972	32.71	760489	SCCmec-	8597	CC8	12	316
833sab	SAMN36632956	2020-08-01	2020	</=4	Neg	</=0.25	S	S	>8	</=0.25	0.5	99.67	0.11	62	544808	2834499	32.71	170862	SCCmec-	8598	CC30	6	507
840sab	SAMN36632963	2020-09-01	2020	</=4	Neg	</=0.25	S	S	</=0.03	0.5	1	99.67	0.22	37	778795	2805963	32.87	427423	SCCmec-	8599	CC45	1	500
912sab	SAMN36633032	2021-03-01	2021	</=4	Neg	</=0.25	S	S	0.5	0.5	0.5	99.67	0.22	26	1282929	2741612	32.81	984365	SCCmec-	8600	CC45	1	399
920sab	SAMN36633040	2021-04-01	2021	</=4	Neg	</=0.25	S	S	>8	</=0.25	0.5	99.67	0.08	57	614996	2841858	32.76	367943	SCCmec-	8601	CC30	6	515
925sab	SAMN36633045	2021-04-01	2021	</=4	Neg	1	S	S	>8	0.5	1	99.67	0.08	24	1373810	2749227	32.67	713268	SCCmec-	8602	CC1	5	350
941sab	SAMN36633061	2021-06-01	2021	</=4	Neg	</=0.25	S	S	>8	</=0.25	1	99.67	0.08	59	570390	2812469	32.71	163385	SCCmec-	8603	CC30	6	458
963sab	SAMN36633083	2021-07-01	2021	</=4	Neg	</=0.25	S	S	2	</=0.25	1	99.67	0.08	67	791419	2749358	32.64	333755	SCCmec-	8604	CC8	4	370
858sab	SAMN36632980	2020-10-01	2020	</=4	Neg	1	S	S	>8	</=0.25	0.5	99.67	0.08	49	886708	2783755	32.68	760521	SCCmec-	8567	CC8	12	429

## Sheet: Table_S2
Supplementary Table 2. List of all genes detected using Panaroo in the pan-genome of 852 S. aureus from bloodstream infection.
Gene	Non-unique Gene name	Annotation	No. isolates
cysK	cysK	Cysteine synthase	852
speA	speA	Arginine decarboxylase	852
folK	folK	2-amino-4-hydroxy-6-hydroxymethyldihydropteridine pyrophosphokinase	852
yfiC	yfiC	tRNA1(Val) (adenine(37)-N6)-methyltransferase	852
ispE_1~~~ispE_2~~~ispE	ispE_1;ispE_2;ispE	4-diphosphocytidyl-2-C-methyl-D-erythritol kinase;Putative 4-diphosphocytidyl-2-C-methyl-D-erythritol kinase	852
yabJ	yabJ	2-iminobutanoate/2-iminopropanoate deaminase	852
tmk	tmk	Thymidylate kinase	852
tilS	tilS	tRNA(Ile)-lysidine synthase	852
rnmV_2	rnmV_2	Ribonuclease M5	852
group_2286		hypothetical protein	852
group_2285		hypothetical protein	852
glmU	glmU	Bifunctional protein GlmU	852
hpt	hpt	Hypoxanthine-guanine phosphoribosyltransferase	852
metG	metG	Methionine--tRNA ligase	852
rsmI_2~~~rsmI_1~~~rsmI	rsmI_2;rsmI_1;rsmI	Ribosomal RNA small subunit methyltransferase I	852
pth	pth	Peptidyl-tRNA hydrolase	852
pnp_2	pnp_2	Polyribonucleotide nucleotidyltransferase	852
group_2284		hypothetical protein	852
folB	folB	Dihydroneopterin aldolase	852
rplY	rplY	50S ribosomal protein L25	852
mfd~~~mfd_2~~~mfd_1	mfd;mfd_2;mfd_1	Transcription-repair-coupling factor	852
spoVB	spoVB;	Stage V sporulation protein B;hypothetical protein	852
purR	purR	Pur operon repressor	852
veg	veg	Protein Veg	852
divIC	divIC	Cell division protein DivIC	852
group_2283		hypothetical protein	852
lysS	lysS	Lysine--tRNA ligase	852
hslO	hslO	33 kDa chaperonin	852
ftsH	ftsH	ATP-dependent zinc metalloprotease FtsH	852
rsmA	rsmA	Ribosomal RNA small subunit methyltransferase A	852
prs	prs	Ribose-phosphate pyrophosphokinase	852
group_2282		hypothetical protein	852
folP	folP	Dihydropteroate synthase	852
darA	darA	Cyclic di-AMP receptor A	852
dtd3	dtd3	D-aminoacyl-tRNA deacylase	852
spoVG_1~~~spoVG_2~~~spoVG	spoVG_1;spoVG_2;spoVG	Putative septation protein SpoVG	852
yabA	yabA	Initiation-control protein YabA	852
spxA	spxA	Regulatory protein Spx	852
group_2281		hypothetical protein	852
group_2278		Acetyltransferase	852
group_2277		hypothetical protein	852
group_2276		hypothetical protein	852
tagH_1	tagH_1	Teichoic acids export ATP-binding protein TagH	852
group_2272		hypothetical protein	852
rarD	rarD	Protein RarD	852
fepC	fepC	Ferric enterobactin transport ATP-binding protein FepC	852
narH_1~~~narH_2~~~narH	narH_1;narH_2;narH	Respiratory nitrate reductase 1 beta chain	852
ymdB	ymdB	2'3'-cyclic-nucleotide 2'-phosphodiesterase	852
cinA_1~~~cinA_2~~~cinA	cinA_1;cinA_2;cinA	Putative competence-damage inducible protein	852
pucK	pucK;	Uric acid permease PucK;Nucleobase transporter PlUacP	852
dhaK	dhaK;	PTS-dependent dihydroxyacetone kinase dihydroxyacetone-binding subunit DhaK;hypothetical protein	852
murB	murB	UDP-N-acetylenolpyruvoylglucosamine reductase	852
nadD	nadD	putative nicotinate-nucleotide adenylyltransferase	852
aur_2~~~aur_1~~~aur	aur_2;aur_1;aur	Zinc metalloproteinase aureolysin	852
nrdI	nrdI	Protein NrdI	852
whiA	whiA	putative cell division protein WhiA	852
tarD	tarD	Glycerol-3-phosphate cytidylyltransferase	852
rpsH	rpsH	30S ribosomal protein S8	852
group_2267		hypothetical protein	852
rpsI	rpsI	30S ribosomal protein S9	852
queC	queC	7-cyano-7-deazaguanine synthase	852
group_2266		hypothetical protein	852
murI	murI	Glutamate racemase	852
yycJ	yycJ	Putative metallo-hydrolase YycJ	852
glpQ_2~~~glpQ_1	;glpQ_2;glpQ_1	hypothetical protein;Glycerophosphodiester phosphodiesterase	852
rplT	rplT	50S ribosomal protein L20	852
group_2262		putative protein	852
group_2261		hypothetical protein	852
mntH_2	mntH_2	Divalent metal cation transporter MntH	852
group_2256		hypothetical protein	852
nosF~~~lnrL_1~~~bcrA_1~~~lnrL_2~~~lnrL_3	nosF;lnrL_1;bcrA_1;;lnrL_2;lnrL_3	putative ABC transporter ATP-binding protein NosF;Linearmycin resistance ATP-binding protein LnrL;Bacitracin transport ATP-binding protein BcrA;hypothetical protein	852
trxB	trxB	Thioredoxin reductase	852
group_2253		TelA-like protein	852
group_2251		hypothetical protein	852
fmt	fmt	Methionyl-tRNA formyltransferase	852
coaW	coaW	Type II pantothenate kinase	852
group_2245		hypothetical protein	852
ftsL	ftsL	Cell division protein FtsL	852
rot	rot	HTH-type transcriptional regulator rot	852
ribD	;ribD	hypothetical protein;Riboflavin biosynthesis protein RibD	852
group_2243		hypothetical protein	852
group_2242		hypothetical protein	852
group_2241		Epimerase family protein	852
rsgA	rsgA	Small ribosomal subunit biogenesis GTPase RsgA	852
group_2240		hypothetical protein	852
cdaA	cdaA	Cyclic di-AMP synthase CdaA	852
nadK	nadK	NAD kinase	852
rplV	rplV	50S ribosomal protein L22	852
ansA~~~ansB	;ansA;ansB	hypothetical protein;putative L-asparaginase;L-asparaginase	852
arlS_2~~~arlS_1~~~arlS	arlS_2;arlS_1;arlS	Signal transduction histidine-protein kinase ArlS	852
tsaE	tsaE	tRNA threonylcarbamoyladenosine biosynthesis protein TsaE	852
group_2237		hypothetical protein	852
mnmA	mnmA	tRNA-specific 2-thiouridylase MnmA	852
murR~~~rpiR~~~ybbH_1	;murR;rpiR;ybbH_1	hypothetical protein;HTH-type transcriptional regulator MurR;HTH-type transcriptional regulator RpiR;putative HTH-type transcriptional regulator YbbH	852
group_2232		hypothetical protein	852
purL_1~~~purL_2~~~purL	purL_1;purL_2;purL	Phosphoribosylformylglycinamidine synthase subunit PurL	852
atpC	atpC	ATP synthase epsilon chain	852
group_2228		hypothetical protein;Polyphenol oxidase	852
sepF	sepF	Cell division protein SepF	852
est_1~~~est_2	est_1;;est_2	Carboxylesterase;hypothetical protein	852
aroE	aroE	Shikimate dehydrogenase (NADP(+))	852
group_2225		hypothetical protein	852
cspA_1~~~cspA_2	cspA_1;cspA_2	Cold shock protein CspA	852
asnS_1~~~asnS_2~~~asnS	asnS_1;asnS_2;asnS	Asparagine--tRNA ligase	852
nth_1	nth_1	Endonuclease III	852
cpsB~~~ywqE_1~~~ywqE_2	cpsB;ywqE_1;ywqE_2;	Tyrosine-protein phosphatase CpsB;Tyrosine-protein phosphatase YwqE;hypothetical protein	852
group_2223		putative N-acetyltransferase;hypothetical protein	852
cap8A_1~~~cap8A_2~~~cap8A_3	cap8A_1;cap8A_2;cap8A_3;	Capsular polysaccharide type 8 biosynthesis protein cap8A;hypothetical protein	852
group_2221		hypothetical protein	852
frdB	frdB	Fumarate reductase iron-sulfur subunit	852
group_2220		hypothetical protein	852
ureG_1~~~ureG_2~~~ureG	ureG_1;ureG_2;ureG	Urease accessory protein UreG	852
carB_1~~~carB_2~~~carB	carB_1;carB_2;carB	Carbamoyl-phosphate synthase large chain	852
tenA_1~~~tenA_2~~~tenA	tenA_1;tenA_2;tenA	Aminopyrimidine aminohydrolase	852
yqfL	yqfL	Putative pyruvate phosphate dikinase regulatory protein	852
group_2217	ssbA_3;ssbA_2	Single-stranded DNA-binding protein A	852
panB	panB	3-methyl-2-oxobutanoate hydroxymethyltransferase	852
group_2214		hypothetical protein	852
menB	menB	14-dihydroxy-2-naphthoyl-CoA synthase	852
group_2211		hypothetical protein	852
arcC2_2~~~arcC2_1~~~arcC2	arcC2_2;arcC2_1;arcC2	Carbamate kinase 2	852
pxpC_3~~~pxpC_2	pxpC_3;pxpC_2	5-oxoprolinase subunit C	852
dps	dps	General stress protein 20U	852
group_2207		hypothetical protein	852
sarX	sarX;	HTH-type transcriptional regulator SarX;hypothetical protein	852
coiA	coiA;	Competence protein CoiA;hypothetical protein	852
group_2204		putative ABC transporter permease protein	852
srtA	srtA	Sortase A	852
group_2202	dapH_2;dapH_1	2345-tetrahydropyridine-26-dicarboxylate N-acetyltransferase	852
group_2201		hypothetical protein	852
group_2198		hypothetical protein	852
ytpA	ytpA	Phospholipase YtpA	852
group_2197		hypothetical protein	852
group_2190		hypothetical protein	852
group_2189		hypothetical protein	852
nreC	nreC	Oxygen regulatory protein NreC	852
group_2188		hypothetical protein	852
rpsL	rpsL	30S ribosomal protein S12	852
group_2186		hypothetical protein	852
group_2183		hypothetical protein	852
rplB	rplB	50S ribosomal protein L2	852
group_2180		hypothetical protein	852
lipL	lipL	Octanoyl-[GcvH]:protein N-octanoyltransferase	852
mntB_2	mntB_2	Manganese transport system membrane protein MntB	852
group_2177		hypothetical protein;Putative transport protein	852
yfkN	yfkN;	Trifunctional nucleotide phosphoesterase protein YfkN;hypothetical protein	852
group_2173		DegV domain-containing protein	852
noc	noc	Nucleoid occlusion protein	852
group_2171		hypothetical protein	852
mreC	mreC	Cell shape-determining protein MreC	852
group_2167		hypothetical protein	852
ldhD_1	ldhD_1	D-lactate dehydrogenase	852
group_2164		hypothetical protein	852
group_2163		hypothetical protein	852
cycA_2~~~cycA_3~~~cycA_1	cycA_2;cycA_3;cycA_1	D-serine/D-alanine/glycine transporter	852
group_2162		hypothetical protein	852
mleN_1~~~nhaC~~~mleN_3~~~mleN_2	mleN_1;nhaC;mleN_3;mleN_2	Malate-2H(+)/Na(+)-lactate antiporter;Na(+)/H(+) antiporter NhaC	852
yjbM	yjbM	GTP pyrophosphokinase YjbM	852
potB	;potB	hypothetical protein;Spermidine/putrescine transport system permease protein PotB	852
yqeH	yqeH	putative protein YqeH	852
yhbY	yhbY;	RNA-binding protein YhbY;RNA-binding protein	852
glpK_2~~~glpK_1~~~glpK	glpK_2;glpK_1;glpK	Glycerol kinase	852
group_2158		2-dehydropantoate 2-reductase	852
group_2157		hypothetical protein	852
group_2156		hypothetical protein	852
group_2155		hypothetical protein	852
glcT	glcT	GlcA/glcB genes antiterminator	852
panC	panC	Pantothenate synthetase	852
thiM	thiM	Hydroxyethylthiazole kinase	852
ung	ung	Uracil-DNA glycosylase	852
group_2154		hypothetical protein	852
sarR	sarR	HTH-type transcriptional regulator SarR	852
ywlC	ywlC	Threonylcarbamoyl-AMP synthase	852
mntA	mntA	Manganese-binding lipoprotein MntA	852
msrA~~~msrA2	msrA;msrA2	Peptide methionine sulfoxide reductase MsrA;Peptide methionine sulfoxide reductase MsrA 2	852
hit	hit	Protein hit	852
rplK	rplK	50S ribosomal protein L11	852
atl_2	atl_2	Bifunctional autolysin	852
cymR	cymR	HTH-type transcriptional regulator CymR	852
adhR	adhR;	HTH-type transcriptional regulator AdhR;hypothetical protein	852
accD	accD	Acetyl-coenzyme A carboxylase carboxyl transferase subunit beta	852
ecfA1	ecfA1	Energy-coupling factor transporter ATP-binding protein EcfA1	852
group_2136		hypothetical protein	852
fba	fba	Fructose-bisphosphate aldolase	852
group_2132		hypothetical protein	852
folD	folD	Bifunctional protein FolD protein	852
group_2125		hypothetical protein	852
group_2122		hypothetical protein	852
nhaK_3~~~nhaK_2~~~nhaK_1~~~nhaK_4	nhaK_3;nhaK_2;;nhaK_1;nhaK_4	Sodium potassium lithium and rubidium/H(+) antiporter;hypothetical protein	852
glcU_2	glcU_2	putative glucose uptake protein GlcU	852
group_2116		hypothetical protein	852
oxyR	oxyR	Hydrogen peroxide-inducible genes activator	852
addA	addA	ATP-dependent helicase/nuclease subunit A	852
pstS_1~~~pstS~~~pstS_2	pstS_1;;pstS;pstS_2	Phosphate-binding protein PstS;hypothetical protein	852
narT	narT	putative nitrate transporter NarT	852
tadA_2	tadA_2	tRNA-specific adenosine deaminase	852
group_2053		hypothetical protein	852
group_2051		hypothetical protein	852
oppC	;oppC	hypothetical protein;Oligopeptide transport system permease protein OppC	852
group_2036		hypothetical protein	852
lacB	lacB	Galactose-6-phosphate isomerase subunit LacB	852
mraZ	mraZ	Transcriptional regulator MraZ	852
yidC	yidC	Membrane protein insertase YidC	852
nusB_2~~~rsmB	nusB_2;rsmB	Transcription antitermination protein NusB;Ribosomal RNA small subunit methyltransferase B	852
group_2001		hypothetical protein	852
yhfK	yhfK	putative sugar epimerase YhfK	852
rpmF	rpmF	50S ribosomal protein L32	852
mdtH	;mdtH	hypothetical protein;Multidrug resistance protein MdtH	852
isdE	isdE	High-affinity heme uptake system protein IsdE	852
recQ_1~~~recQ_2	;recQ_1;recQ_2	hypothetical protein;ATP-dependent DNA helicase RecQ	852
ybbH_2	ybbH_2	putative HTH-type transcriptional regulator YbbH	852
yutF	yutF	Acid sugar phosphatase	852
rplP	rplP	50S ribosomal protein L16	852
srtB	srtB	Sortase B	852
tcaR_2~~~tcaR_1~~~tcaR	tcaR_2;tcaR_1;tcaR	HTH-type transcriptional regulator TcaR	852
hrtA_2~~~hrtA~~~hrtA_1	hrtA_2;hrtA;hrtA_1	Putative hemin import ATP-binding protein HrtA	852
pyrB	pyrB	Aspartate carbamoyltransferase	852
pdhA	pdhA	Pyruvate dehydrogenase E1 component subunit alpha	852
group_1957		hypothetical protein	852
rpsU	rpsU	30S ribosomal protein S21	852
group_1940		hypothetical protein	852
group_1932		hypothetical protein	852
rplM	rplM	50S ribosomal protein L13	852
fapR_1~~~fapR_2~~~fapR	fapR_1;fapR_2;fapR	Transcription factor FapR	852
aroA_2	aroA_2	Protein AroA(G)	852
lysC	lysC;	Aspartokinase 2;Aspartate kinase;Aspartokinase	852
nfo	nfo	putative endonuclease 4	852
group_1906		Nucleotide-binding protein	852
rpmD	rpmD	50S ribosomal protein L30	852
fabZ	fabZ	3-hydroxyacyl-[acyl-carrier-protein] dehydratase FabZ	852
rplO	rplO	50S ribosomal protein L15	852
group_1892		hypothetical protein	852
group_1891		hypothetical protein	852
group_1890		putative autolysin SsaALP	852
group_1889		hypothetical protein	852
accB_2~~~accB_1	;accB_2;accB_1	hypothetical protein;Biotin carboxyl carrier protein of acetyl-CoA carboxylase	852
opuCC~~~opuCC_1~~~opuCC_2	opuCC;opuCC_1;opuCC_2	Carnitine transport binding protein OpuCC;Glycine betaine/carnitine/choline-binding protein OpuCC	852
opuCB	opuCB	Carnitine transport permease protein OpuCB	852
opuCD~~~opuCD_1~~~opuCD_2	opuCD;opuCD_1;opuCD_2	Glycine betaine/carnitine/choline transport system permease protein OpuCD;Carnitine transport permease protein OpuCD	852
group_1885	xerD_2	Tyrosine recombinase XerD	852
ywaC	ywaC;	GTP pyrophosphokinase YwaC;hypothetical protein	852
opuCA~~~opuCA_1~~~opuCA_2	opuCA;opuCA_1;opuCA_2	Carnitine transport ATP-binding protein OpuCA	852
norB_1~~~norB_3	norB_1;norB_3	Quinolone resistance protein NorB	852
potD	potD;	Spermidine/putrescine-binding periplasmic protein;hypothetical protein	852
yiiM	yiiM	Protein YiiM	852
sdhA	sdhA	L-serine dehydratase alpha chain	852
mobA	mobA	putative molybdenum cofactor guanylyltransferase	852
rimI	;rimI	hypothetical protein;[Ribosomal protein S18]-alanine N-acetyltransferase	852
metP	metP	Methionine import system permease protein MetP	852
group_1861		putative protein	852
cvfB	cvfB	Conserved virulence factor B	852
coaE	coaE	Dephospho-CoA kinase	852
copZ	copZ	Copper chaperone CopZ	852
group_1857		hypothetical protein	852
tarI2_2~~~tarI2~~~tarI2_1	tarI2_2;tarI2;tarI2_1	Ribitol-5-phosphate cytidylyltransferase 2	852
tarK_2~~~tarK_1~~~tarK	tarK_2;tarK_1;tarK	Teichoic acid ribitol-phosphate polymerase TarK	852
yfhP	yfhP	putative protein YfhP	852
mgrA	mgrA	HTH-type transcriptional regulator MgrA	852
ptpB	ptpB	Low molecular weight protein-tyrosine-phosphatase PtpB	852
group_1842		hypothetical protein	852
fib~~~fib_2~~~fib_1	fib;;fib_2;fib_1	Fibrinogen-binding protein;hypothetical protein	852
group_1837		hypothetical protein	852
sucD	sucD	Succinate--CoA ligase [ADP-forming] subunit alpha	852
hssR_1~~~hssR~~~hssR_2	hssR_1;hssR;hssR_2	Heme response regulator HssR	852
panE	panE;	2-dehydropantoate 2-reductase;hypothetical protein	852
nikD_1~~~nikD_2~~~nikD	nikD_1;nikD_2;nikD	Nickel import system ATP-binding protein NikD	852
ald2	ald2	Alanine dehydrogenase 2	852
group_1831		hypothetical protein;Staphylocoagulase	852
ctaB2	ctaB2	Protoheme IX farnesyltransferase 2	852
yveA~~~yveA_2~~~yveA_1	yveA;yveA_2;;yveA_1	Aspartate-proton symporter;hypothetical protein	852
moaE	moaE	Molybdopterin synthase catalytic subunit	852
group_1802	galK;	Galactokinase;hypothetical protein	852
rex_2~~~rex_1~~~rex	rex_2;rex_1;rex	Redox-sensing transcriptional repressor Rex	852
group_1796		hypothetical protein	852
group_1795		hypothetical protein	852
group_1793		hypothetical protein	852
rpsZ	rpsZ	30S ribosomal protein S14 type Z	852
rbsK	rbsK	Ribokinase	852
nikE_1~~~nikE_2~~~nikE	nikE_1;nikE_2;nikE	Nickel import system ATP-binding protein NikE	852
tdk	tdk	Thymidine kinase	852
aroK	aroK	Shikimate kinase	852
lipA_2	lipA_2	Lipoyl synthase	852
tagG	tagG	Teichoic acid translocation permease protein TagG	852
group_1774		Zinc-type alcohol dehydrogenase-like protein	852
rluD_1	rluD_1	Ribosomal large subunit pseudouridine synthase D	852
trmK	trmK	tRNA (adenine(22)-N(1))-methyltransferase	852
fur	fur	Ferric uptake regulation protein	852
ndk	ndk	Nucleoside diphosphate kinase	852
group_1771	;rluD_2	hypothetical protein;Ribosomal large subunit pseudouridine synthase D	852
group_1767		hypothetical protein	852
group_1761		hypothetical protein	852
group_1760		hypothetical protein	852
dnaI	dnaI	Primosomal protein DnaI	852
rnz	rnz	Ribonuclease Z	852
wbjC	wbjC	UDP-2-acetamido-26-beta-L-arabino-hexul-4-ose reductase	852
hldD	hldD;	ADP-L-glycero-D-manno-heptose-6-epimerase;hypothetical protein	852
menE_1~~~yhfT~~~menE_3~~~menE_2	menE_1;yhfT;menE_3;;menE_2	2-succinylbenzoate--CoA ligase;putative acyl--CoA ligase YhfT;hypothetical protein	852
tcyC_2~~~tcyC_3~~~artM~~~glnQ_2	tcyC_2;tcyC_3;artM;glnQ_2	L-cystine import ATP-binding protein TcyC;Arginine transport ATP-binding protein ArtM;Glutamine transport ATP-binding protein GlnQ	852
group_1755		hypothetical protein	852
ruvB_1~~~queA	ruvB_1;queA	Holliday junction ATP-dependent DNA helicase RuvB;S-adenosylmethionine:tRNA ribosyltransferase-isomerase	852
group_1754		hypothetical protein	852
nikC_1~~~nikC_2~~~nikC	nikC_1;nikC_2;nikC;	Nickel import system permease protein NikC;hypothetical protein	852
cca	cca	CCA-adding enzyme	852
group_1747		hypothetical protein	852
xylB~~~glpK_1	xylB;glpK_1	Xylulose kinase;Glycerol kinase	852
hemH	hemH	Ferrochelatase	852
ureE	ureE	Urease accessory protein UreE	852
rpmB	rpmB	50S ribosomal protein L28	852
argR_2	argR_2	Arginine repressor	852
group_1743		hypothetical protein	852
group_1742		hypothetical protein	852
sdrM_2~~~sdrM~~~sdrM_1	sdrM_2;sdrM;sdrM_1	Multidrug efflux pump SdrM	852
rocD2_2~~~rocD2_3~~~rocD2_1~~~rocD2	rocD2_2;rocD2_3;rocD2_1;rocD2	Ornithine aminotransferase 2	852
acpS	acpS	Holo-[acyl-carrier-protein] synthase	852
yitJ_2~~~metE~~~yitJ_1~~~yitJ	yitJ_2;metE;yitJ_1;yitJ	Bifunctional homocysteine S-methyltransferase/510-methylenetetrahydrofolate reductase;5-methyltetrahydropteroyltriglutamate--homocysteine methyltransferase	852
alr1_1~~~alr	;alr1_1;alr	Alanine racemase;Alanine racemase 1	852
ileS	ileS	Isoleucine--tRNA ligase	852
emp~~~ssp	emp;ssp	Extracellular matrix protein-binding protein emp	852
yfnB_2~~~yfnB~~~yfnB_1	;yfnB_2;yfnB;yfnB_1	hypothetical protein;Putative HAD-hydrolase YfnB	852
hemC	hemC	Porphobilinogen deaminase	852
group_1725		hypothetical protein	852
sspC	sspC	Staphostatin B	852
group_1713		Isatin hydrolase;hypothetical protein	852
plc_1~~~plc_2~~~plc	plc_1;plc_2;plc	1-phosphatidylinositol phosphodiesterase	852
group_1705		hypothetical protein	852
ugtP	ugtP	Processive diacylglycerol beta-glucosyltransferase	852
qoxD	qoxD	Quinol oxidase subunit 4	852
ppaC	ppaC	putative manganese-dependent inorganic pyrophosphatase	852
ribU	ribU	Riboflavin transporter RibU	852
sbnI	sbnI	L-serine kinase SbnI	852
group_1697		Putative universal stress protein	852
group_1694		Protein	852
group_1693		Putative 3-methyladenine DNA glycosylase	852
group_1690		putative HTH-type transcriptional regulator	852
asp1~~~asp1_2	asp1;asp1_2;	Accessory Sec system protein Asp1;hypothetical protein	852
pdxT	pdxT	Pyridoxal 5'-phosphate synthase subunit PdxT	852
group_1679		hypothetical protein	852
hprK	hprK	HPr kinase/phosphorylase	852
yflS_1~~~yflS_2~~~yflS	yflS_1;;yflS_2;yflS	Putative malate transporter YflS;hypothetical protein	852
gltA_1~~~gltA_3~~~gltA_2~~~gltA	gltA_1;gltA_3;gltA_2;gltA	Glutamate synthase [NADPH] large chain	852
group_1665		hypothetical protein	852
group_1663		hypothetical protein	852
fabD	fabD	Malonyl CoA-acyl carrier protein transacylase	852
group_1656		hypothetical protein	852
dppE_2~~~oppA~~~dppE	dppE_2;oppA;dppE	Dipeptide-binding protein DppE;Oligopeptide-binding protein OppA	852
group_1649		hypothetical protein	852
glpQ_1~~~glpQ_2	glpQ_1;glpQ_2	Glycerophosphodiester phosphodiesterase	852
rsmH	rsmH	Ribosomal RNA small subunit methyltransferase H	852
group_1644		hypothetical protein	852
cntB	cntB	Metal-staphylopine import system permease protein CntB	852
group_1641		hypothetical protein	852
cls_1~~~cls_2	cls_1;cls_2;	Cardiolipin synthase	852
group_1637		hypothetical protein	852
mrcA	;mrcA	hypothetical protein;Penicillin-binding protein 1A	852
group_1625		hypothetical protein	852
menA	menA	14-dihydroxy-2-naphthoate octaprenyltransferase	852
group_1623		putative tautomerase;hypothetical protein	852
prmA	prmA	Ribosomal protein L11 methyltransferase	852
group_1620		hypothetical protein	852
citZ_1~~~citZ_2~~~citZ	citZ_1;citZ_2;citZ	Citrate synthase 2	852
yhaM	yhaM	3'-5' exoribonuclease YhaM	852
fabH	fabH	3-oxoacyl-[acyl-carrier-protein] synthase 3	852
group_1604		hypothetical protein	852
nrnA	nrnA	Bifunctional oligoribonuclease and PAP phosphatase NrnA	852
group_1601		hypothetical protein	852
group_1598		hypothetical protein	852
trpC~~~trpC_2	trpC;;trpC_2	Indole-3-glycerol phosphate synthase;hypothetical protein	852
group_1596		Putative metallophosphoesterase MG207;hypothetical protein	852
cdaR	cdaR	CdaA regulatory protein CdaR	852
group_1594		hypothetical protein	852
hemB	hemB	Delta-aminolevulinic acid dehydratase	852
smpB	smpB	SsrA-binding protein	852
accB_1	accB_1	Biotin carboxyl carrier protein of acetyl-CoA carboxylase	852
phaB	phaB	Acetoacetyl-CoA reductase	852
group_1586		hypothetical protein	852
rpoA	rpoA	DNA-directed RNA polymerase subunit alpha	852
group_1583		hypothetical protein	852
accA	accA	Acetyl-coenzyme A carboxylase carboxyl transferase subunit alpha	852
group_1580		hypothetical protein	852
group_1579		hypothetical protein	852
mhqR	mhqR	HTH-type transcriptional regulator MhqR	852
group_1575	ecfT_2;ecfT_1	Energy-coupling factor transporter transmembrane protein EcfT	852
group_1572		hypothetical protein	852
hflX	hflX;	GTPase HflX;hypothetical protein	852
tagU_1	tagU_1	Polyisoprenyl-teichoic acid--peptidoglycan teichoic acid transferase TagU	852
group_1566		hypothetical protein	852
MroQ	MroQ	Membrane-embedded CAAX protease MroQ	852
pepA_2	pepA_2	putative cytosol aminopeptidase;Cytosol aminopeptidase	852
dagK	dagK	Diacylglycerol kinase	852
yitU	yitU	5-amino-6-(5-phospho-D-ribitylamino)uracil phosphatase YitU	852
group_1563		hypothetical protein	852
nrgA~~~nrgA_2~~~nrgA_1	nrgA;;nrgA_2;nrgA_1	Ammonium transporter;hypothetical protein	852
phrA~~~phrB	phrA;;phrB	Deoxyribodipyrimidine photo-lyase;hypothetical protein	852
rimP	rimP	Ribosome maturation factor RimP	852
group_1554		hypothetical protein	852
phoU~~~pstB3~~~btuD_1	phoU;pstB3;btuD_1	Phosphate-specific transport system accessory protein PhoU;Phosphate import ATP-binding protein PstB 3;Vitamin B12 import ATP-binding protein BtuD	852
fruA~~~fruA_1~~~fruA_2	fruA;fruA_1;;fruA_2	PTS system fructose-specific EIIABC component;hypothetical protein	852
nirC	;nirC	hypothetical protein;Nitrite transporter NirC	852
ydfJ	;ydfJ	hypothetical protein;Membrane protein YdfJ	852
atl_1~~~atl_2	atl_1;;atl_2	Bifunctional autolysin;hypothetical protein	852
rsmE	rsmE	Ribosomal RNA small subunit methyltransferase E	852
isdA~~~isdA_1~~~isdA_2	isdA;isdA_1;isdA_2	Iron-regulated surface determinant protein A	852
group_1546		GTP cyclohydrolase 1 type 2	852
ilvE	ilvE	putative branched-chain-amino-acid aminotransferase	852
fetB_1~~~fetB~~~fetB_2	fetB_1;fetB;fetB_2	putative iron export permease protein FetB	852
group_1538		hypothetical protein	852
rpmI	rpmI	50S ribosomal protein L35	852
cspA_1	cspA_1	Cold shock protein CspA	852
cspLA	cspLA	Cold shock-like protein CspLA	852
group_1529		hypothetical protein	852
group_1527		hypothetical protein	852
group_1526		hypothetical protein	852
fecD	fecD	Fe(3+) dicitrate transport system permease protein FecD	852
rpsP	rpsP	30S ribosomal protein S16	852
nreB_1~~~nreB_2~~~nreB	nreB_1;nreB_2;nreB	Oxygen sensor histidine kinase NreB	852
group_1517		putative HTH-type transcriptional regulator	852
nrdR	nrdR	Transcriptional repressor NrdR	852
aroA_1~~~aroA_2~~~bepA	aroA_1;aroA_2;bepA	3-phosphoshikimate 1-carboxyvinyltransferase;Beta-barrel assembly-enhancing protease	852
scmP_4~~~amaA~~~hipO~~~scmP_3	scmP_4;amaA;hipO;scmP_3	N-acetylcysteine deacetylase;N-acyl-L-amino acid amidohydrolase;Hippurate hydrolase	852
cntD	cntD	Metal-staphylopine import system ATP-binding protein CntD	852
leuB_2~~~leuB~~~leuB_1	leuB_2;leuB;leuB_1	3-isopropylmalate dehydrogenase	852
group_1513		hypothetical protein	852
group_1512	hisC_2;hisC_3	Histidinol-phosphate aminotransferase	852
group_1511		hypothetical protein	852
thyA	thyA	Thymidylate synthase	852
argG	argG	Argininosuccinate synthase	852
group_1510		putative ABC transporter permease;hypothetical protein	852
group_1509		putative response regulatory protein	852
group_1508		hypothetical protein	852
group_1506		hypothetical protein	852
group_1505		hypothetical protein	852
mqo2	mqo2	putative malate:quinone oxidoreductase 2	852
ccpN	ccpN	Transcriptional repressor CcpN	852
group_1503		hypothetical protein	852
ebh_1	;ebh_1	hypothetical protein;Extracellular matrix-binding protein ebh	852
baiN	baiN;	3-dehydro-bile acid delta(46)-reductase;putative protein;hypothetical protein	852
group_1500		hypothetical protein	852
sufU	sufU	Zinc-dependent sulfurtransferase SufU	852
ecfT_2~~~ecfT_1	ecfT_2;ecfT_1	Energy-coupling factor transporter transmembrane protein EcfT	852
mrnC	mrnC	Mini-ribonuclease 3	852
rutB_1~~~nicF	rutB_1;;nicF	Peroxyureidoacrylate/ureidoacrylate amidohydrolase RutB;hypothetical protein;Maleamate amidohydrolase;N-carbamoylsarcosine amidase	852
group_1489		hypothetical protein	852
dat	dat	D-alanine aminotransferase	852
spsB_2	spsB_2	Signal peptidase IB	852
recN	recN	DNA repair protein RecN	852
group_1486		hypothetical protein	852
group_1485		putative protein.1	852
group_1480		hypothetical protein	852
group_1479		hypothetical protein	852
group_1475		hypothetical protein	852
mraY	mraY	Phospho-N-acetylmuramoyl-pentapeptide-transferase	852
yqgN	yqgN	putative protein YqgN	852
group_1471		hypothetical protein	852
ldh2	ldh2	L-lactate dehydrogenase 2	852
yibN	;yibN	hypothetical protein;putative protein YibN	852
group_1469		hypothetical protein	852
nos	nos	Nitric oxide synthase oxygenase	852
group_1465		hypothetical protein	852
purM	purM	Phosphoribosylformylglycinamidine cyclo-ligase	852
ricR~~~csoR	;ricR;csoR	hypothetical protein;Copper-sensing transcriptional repressor RicR;Copper-sensing transcriptional repressor CsoR	852
pfkA	pfkA	ATP-dependent 6-phosphofructokinase	852
greA	greA	Transcription elongation factor GreA	852
ybaN	ybaN	Inner membrane protein YbaN	852
treR_2	treR_2	HTH-type transcriptional regulator TreR	852
group_1458		hypothetical protein	852
trpD2~~~trpD~~~trpD_2~~~trpD_1	trpD2;trpD;;trpD_2;trpD_1	Anthranilate phosphoribosyltransferase 2;Anthranilate phosphoribosyltransferase;hypothetical protein	852
group_1457		hypothetical protein	852
group_1455		hypothetical protein	852
queF	queF	NADPH-dependent 7-cyano-7-deazaguanine reductase	852
secY2~~~secY_2~~~secY_1	secY2;secY_2;secY_1	Accessory Sec system protein translocase subunit SecY2;Protein translocase subunit SecY	852
yfmJ	yfmJ	Putative NADP-dependent oxidoreductase YfmJ	852
yclO_1~~~yclO_2~~~yclO	yclO_1;yclO_2;yclO	Petrobactin import system permease protein YclO	852
nrdF	nrdF	Ribonucleoside-diphosphate reductase subunit beta	852
yehX~~~btuD_3	;yehX;btuD_3	hypothetical protein;Glycine betaine uptake system ATP-binding protein YehX;Vitamin B12 import ATP-binding protein BtuD	852
ribF	ribF	Bifunctional riboflavin kinase/FMN adenylyltransferase	852
hisC_2~~~hisC_3	hisC_2;hisC_3	Histidinol-phosphate aminotransferase	852
nnrD_2~~~nnrD~~~nnrD_1	nnrD_2;nnrD;nnrD_1	ADP-dependent (S)-NAD(P)H-hydrate dehydratase	852
rpmG2_1~~~rpmG2_2	rpmG2_1;rpmG2_2	50S ribosomal protein L33 2	852
lysP_1	lysP_1	Lysine-specific permease	852
group_1440		hypothetical protein	852
rihA_1~~~rihA_2~~~rihA	rihA_1;rihA_2;rihA	Pyrimidine-specific ribonucleoside hydrolase RihA	852
ldh1_1~~~ldh1	ldh1_1;ldh1	L-lactate dehydrogenase 1	852
nanA	nanA	N-acetylneuraminate lyase	852
group_1435		hypothetical protein	852
mnhE1	mnhE1	Na(+)/H(+) antiporter subunit E1	852
ytkD	ytkD	Putative 8-oxo-dGTP diphosphatase YtkD	852
folA	folA	Dihydrofolate reductase	852
group_1429		hypothetical protein	852
narX	narX	Nitrate reductase-like protein NarX	852
group_1423		hypothetical protein	852
metC_2~~~metC_1~~~metC	metC_2;metC_1;metC	Cystathionine beta-lyase MetC	852
group_1420		hypothetical protein	852
group_1419		hypothetical protein	852
pdhB	pdhB	Pyruvate dehydrogenase E1 component subunit beta	852
group_1416		hypothetical protein	852
group_1415		hypothetical protein	852
yclQ	yclQ	Petrobactin-binding protein YclQ	852
group_1413		hypothetical protein	852
map_1~~~map_4~~~map_2~~~map_3	map_1;map_4;map_2;map_3	Protein map	852
bioD	bioD	ATP-dependent dethiobiotin synthetase BioD	852
ydaG	ydaG;	General stress protein 26;hypothetical protein	852
group_1409		hypothetical protein	852
sbnA	sbnA	N-(2-amino-2-carboxyethyl)-L-glutamate synthase	852
group_1403		hypothetical protein	852
hisD_2~~~hisD~~~hisD_1	hisD_2;hisD;hisD_1	Histidinol dehydrogenase	852
hisC_2~~~hisC_3~~~hisC_1	hisC_2;hisC_3;hisC_1	Histidinol-phosphate aminotransferase	852
hisH	hisH	Imidazole glycerol phosphate synthase subunit HisH	852
czcD_2	czcD_2	Cadmium cobalt and zinc/H(+)-K(+) antiporter	852
mrpE	mrpE	Na(+)/H(+) antiporter subunit E	852
yciC_2~~~yciC_3~~~yciC_1	yciC_2;yciC_3;yciC_1;	Putative metal chaperone YciC;hypothetical protein	852
group_1399		hypothetical protein	852
coaD	coaD	Phosphopantetheine adenylyltransferase	852
hisA~~~hisA_1~~~hisA_2	hisA;;hisA_1;hisA_2	1-(5-phosphoribosyl)-5-[(5-phosphoribosylamino)methylideneamino] imidazole-4-carboxamide isomerase;hypothetical protein	852
group_1397		hypothetical protein	852
group_1396		hypothetical protein	852
msrR	msrR	Regulatory protein MsrR	852
isdB~~~isdB_1~~~isdB_2	isdB;isdB_1;isdB_2	Iron-regulated surface determinant protein B	852
glcK	glcK	Glucokinase	852
rpmC	rpmC	50S ribosomal protein L29	852
pta	pta	Phosphate acetyltransferase	852
plsX	plsX	Phosphate acyltransferase	852
group_1383		Glucosaminate ammonia-lyase	852
group_1381		hypothetical protein	852
group_1379		hypothetical protein	852
alsS_1~~~iolD~~~alsS_2~~~alsS~~~budB	alsS_1;iolD;alsS_2;alsS;budB	Acetolactate synthase;3D-(35/4)-trihydroxycyclohexane-12-dione hydrolase;Acetolactate synthase catabolic	852
pchA	pchA	Salicylate biosynthesis isochorismate synthase	852
group_1375		hypothetical protein	852
sigS	sigS	RNA polymerase sigma factor SigS	852
ccpA	ccpA	Catabolite control protein A	852
cydD	cydD	ATP-binding/permease protein CydD	852
group_1368		hypothetical protein	852
gbsA	gbsA	Betaine aldehyde dehydrogenase	852
group_1365		hypothetical protein	852
group_1364		hypothetical protein	852
lacF	lacF;	PTS system lactose-specific EIIA component;hypothetical protein	852
bfmBAA	bfmBAA	2-oxoisovalerate dehydrogenase subunit alpha	852
yfiY	yfiY	putative siderophore-binding lipoprotein YfiY	852
ureB	ureB	Urease subunit beta	852
acuA	acuA	Acetoin utilization protein AcuA	852
group_1360		hypothetical protein	852
group_1358		hypothetical protein	852
sbnB	sbnB	N-((2S)-2-amino-2-carboxyethyl)-L-glutamate dehydrogenase	852
sbnD	sbnD	Staphyloferrin B transporter	852
lytR	lytR	Sensory transduction protein LytR	852
prkC	prkC	Serine/threonine-protein kinase PrkC	852
atpE	atpE	ATP synthase subunit c	852
hisS	hisS	Histidine--tRNA ligase	852
group_1342		Gluconeogenesis factor	852
yjbK	yjbK	Putative triphosphatase YjbK	852
yfiZ_1	yfiZ_1	putative siderophore transport system permease protein YfiZ	852
gcvH	gcvH	Glycine cleavage system H protein	852
group_1338		hypothetical protein	852
group_1337		hypothetical protein	852
ettA_2~~~btuD_4~~~ettA_1~~~ettA	ettA_2;btuD_4;;ettA_1;ettA	Energy-dependent translational throttle protein EttA;Vitamin B12 import ATP-binding protein BtuD;hypothetical protein	852
spo0J	spo0J	Stage 0 sporulation protein J	852
group_1332		hypothetical protein	852
def1	def1	Peptide deformylase 1	852
group_1331		hypothetical protein	852
group_1329		hypothetical protein	852
essC_2~~~essC~~~essC_1	essC_2;essC;essC_1;	Type VII secretion system protein EssC;hypothetical protein	852
rpsT	rpsT	30S ribosomal protein S20	852
hemW	hemW	Heme chaperone HemW	852
isaA	isaA	putative transglycosylase IsaA	852
walR	walR	Transcriptional regulatory protein WalR	852
rsbU	rsbU	Phosphoserine phosphatase RsbU	852
group_1319		hypothetical protein	852
yxdL_1~~~yxdL_2~~~btuD_4~~~yxdL	yxdL_1;yxdL_2;btuD_4;yxdL	ABC transporter ATP-binding protein YxdL;Vitamin B12 import ATP-binding protein BtuD	852
pdhC_1~~~pdhC_2	pdhC_1;pdhC_2	Dihydrolipoyllysine-residue acetyltransferase component of pyruvate dehydrogenase complex	852
mhqA_2~~~mhqA_1~~~mhqE~~~mhqA_3~~~mhqA_4	mhqA_2;;mhqA_1;mhqE;mhqA_3;mhqA_4	Putative ring-cleaving dioxygenase MhqA;hypothetical protein;Putative ring-cleaving dioxygenase MhqE	852
purE	purE	N5-carboxyaminoimidazole ribonucleotide mutase	852
rnr	rnr	Ribonuclease R	852
group_1301		Acetyltransferase	852
tagU_1~~~tagU_2	tagU_1;tagU_2	Polyisoprenyl-teichoic acid--peptidoglycan teichoic acid transferase TagU	852
group_1300		Putative membrane protein insertion efficiency factor	852
group_1299		hypothetical protein	852
ilvC	ilvC	Ketol-acid reductoisomerase (NADP(+))	852
group_1298		hypothetical protein	852
btuD_1~~~btuD_2	btuD_1;btuD_2	Vitamin B12 import ATP-binding protein BtuD	852
group_1296		hypothetical protein	852
yfcA	yfcA;	putative membrane transporter protein YfcA;hypothetical protein	852
fadA_2~~~fadA_1~~~fadA	fadA_2;fadA_1;fadA	3-ketoacyl-CoA thiolase	852
group_1294		hypothetical protein	852
group_1292		hypothetical protein	852
lspA	lspA	Lipoprotein signal peptidase	852
ydbP	ydbP	Thioredoxin-like protein YdbP	852
group_1288		Ferredoxin	852
group_1287	lacC_1;lacC_2	Tagatose-6-phosphate kinase	852
rplI	rplI	50S ribosomal protein L9	852
group_1283		hypothetical protein	852
gapA1	gapA1	Glyceraldehyde-3-phosphate dehydrogenase 1	852
group_1282		hypothetical protein	852
yehR	yehR	putative lipoprotein YehR	852
ytrA	;ytrA	hypothetical protein;HTH-type transcriptional repressor YtrA	852
trmFO_1~~~trmFO~~~trmFO_2	trmFO_1;trmFO;trmFO_2	Methylenetetrahydrofolate--tRNA-(uracil-5-)-methyltransferase TrmFO	852
kdpA_2~~~kdpA_3~~~kdpA_1~~~kdpA	kdpA_2;kdpA_3;kdpA_1;kdpA	Potassium-transporting ATPase potassium-binding subunit	852
cggR	cggR	Central glycolytic genes regulator	852
efp	efp	Elongation factor P	852
mrpG	mrpG;	Na(+)/H(+) antiporter subunit G;hypothetical protein	852
cdd	cdd	Cytidine deaminase	852
group_1270		hypothetical protein	852
hisI	hisI	Histidine biosynthesis bifunctional protein HisIE	852
tpx	tpx	Thiol peroxidase	852
group_1268		hypothetical protein	852
group_1267		hypothetical protein	852
rpmG2_2~~~rpmG2_1	rpmG2_2;rpmG2_1	50S ribosomal protein L33 2	852
menE_1~~~menE_2	menE_1;menE_2	2-succinylbenzoate--CoA ligase	852
group_1264	crcB_1;crcB_2	Putative fluoride ion transporter CrcB	852
group_1263		hypothetical protein	852
infA	infA	Translation initiation factor IF-1	852
rpoZ	rpoZ	DNA-directed RNA polymerase subunit omega	852
ythB	ythB	Putative cytochrome bd menaquinol oxidase subunit II	852
pbuG	pbuG	Guanine/hypoxanthine permease PbuG	852
ywtE_1~~~ywtE~~~ywpJ_2	ywtE_1;ywtE;;ywpJ_2	5-amino-6-(5-phospho-D-ribitylamino)uracil phosphatase YwtE;hypothetical protein;Phosphatase YwpJ	852
group_1251		hypothetical protein	852
gabR_2~~~gabR_1~~~gabR	gabR_2;gabR_1;gabR	HTH-type transcriptional regulatory protein GabR	852
recU	recU	Holliday junction resolvase RecU	852
dtd	dtd	D-aminoacyl-tRNA deacylase	852
group_1248		hypothetical protein	852
group_1245		hypothetical protein	852
group_1241		hypothetical protein;putative protein	852
group_1237		hypothetical protein	852
group_1235		hypothetical protein	852
rlmH	rlmH	Ribosomal RNA large subunit methyltransferase H	852
salA_1~~~salA_2~~~salA	salA_1;salA_2;salA	Iron-sulfur cluster carrier protein	852
sepA	sepA	Multidrug resistance efflux pump SepA	852
rnj2	rnj2	Ribonuclease J 2	852
parE	parE	DNA topoisomerase 4 subunit B	852
kapB	kapB	Kinase-associated lipoprotein B	852
group_1231		hypothetical protein	852
tsaD	tsaD	tRNA N6-adenosine threonylcarbamoyltransferase	852
gapA2	gapA2	Glyceraldehyde-3-phosphate dehydrogenase 2	852
group_1225	tarJ	Ribulose-5-phosphate reductase 1	852
mcsB	mcsB	Protein-arginine kinase	852
group_1220		hypothetical protein	852
group_1219		hypothetical protein	852
prfB	prfB	Peptide chain release factor 2	852
group_1217		Putative transport protein;hypothetical protein	852
msrA1~~~msrA	msrA1;msrA	Peptide methionine sulfoxide reductase MsrA 1;Peptide methionine sulfoxide reductase MsrA	852
tcyC_1	tcyC_1	L-cystine import ATP-binding protein TcyC	852
femB_3~~~femB_2~~~femA_4~~~femA_2~~~femA_3~~~femA_1~~~femB_1	femB_3;femB_2;femA_4;femA_2;femA_3;femA_1;femB_1	Aminoacyltransferase FemB;Aminoacyltransferase FemA	852
sspA_2~~~sspA~~~sspA_1	sspA_2;sspA;;sspA_1	Glutamyl endopeptidase;hypothetical protein	852
group_1213		hypothetical protein	852
group_1210		putative protein	852
mutM	mutM	Formamidopyrimidine-DNA glycosylase	852
tag	tag	DNA-3-methyladenine glycosylase 1	852
thrC	thrC	Threonine synthase	852
fhs	fhs	Formate--tetrahydrofolate ligase	852
group_1208		hypothetical protein	852
csbB_1~~~csbB_2~~~csbB	csbB_1;csbB_2;csbB	Putative glycosyltransferase CsbB	852
lacG_1~~~lacG_2~~~lacG	lacG_1;lacG_2;lacG	6-phospho-beta-galactosidase	852
group_1203		hypothetical protein	852
group_1202		hypothetical protein	852
entD~~~entE_1~~~entA_2~~~entA_1~~~entA	;entD;entE_1;entA_2;entA_1;entA	hypothetical protein;Enterotoxin type D;Enterotoxin type E;Enterotoxin type A	852
group_1192		hypothetical protein	852
mhqA_1~~~mhqA_3	mhqA_1;;mhqA_3	Putative ring-cleaving dioxygenase MhqA;hypothetical protein	852
trpG_2~~~pabA~~~trpG_1	trpG_2;pabA;trpG_1;	Anthranilate synthase component 2;Aminodeoxychorismate/anthranilate synthase component 2;Aminodeoxychorismate synthase component 2;hypothetical protein	852
mnaA_2	mnaA_2	UDP-N-acetylglucosamine 2-epimerase	852
manA~~~yvyI	manA;yvyI	Mannose-6-phosphate isomerase ManA;Putative mannose-6-phosphate isomerase YvyI	852
hemE	hemE	Uroporphyrinogen decarboxylase	852
hxlB	hxlB	3-hexulose-6-phosphate isomerase	852
sbcD	sbcD	Nuclease SbcCD subunit D	852
nudF~~~nudF_2~~~nudF_1	nudF;nudF_2;nudF_1;	ADP-ribose pyrophosphatase;hypothetical protein	852
bioB~~~bioF~~~bioF_1~~~bioF_2	bioB;;bioF;bioF_1;bioF_2	Biotin synthase;8-amino-7-oxononanoate synthase/2-amino-3-ketobutyrate coenzyme A ligase;8-amino-7-oxononanoate synthase;8-amino-7-oxononanoate synthase 2	852
group_1181		Protein SprT-like protein	852
yhgF_1~~~yhgF_2~~~yhgF	yhgF_1;;yhgF_2;yhgF	Protein YhgF;hypothetical protein	852
ftnA	ftnA	Bacterial non-heme ferritin	852
ssuC~~~cmpB	ssuC;;cmpB	Putative aliphatic sulfonates transport permease protein SsuC;hypothetical protein;Bicarbonate transport system permease protein CmpB	852
rpsE	rpsE	30S ribosomal protein S5	852
group_1179		putative protein	852
citN~~~citN_1~~~citM~~~citN_2	citN;citN_1;citM;citN_2	Citrate transporter;Mg(2+)/citrate complex secondary transporter	852
group_1177		NAD-dependent malic enzyme	852
group_1175		hypothetical protein	852
group_1174		hypothetical protein	852
rplJ	rplJ	50S ribosomal protein L10	852
ctaA	ctaA	Heme A synthase	852
group_1172		hypothetical protein	852
dhaM	dhaM	PTS-dependent dihydroxyacetone kinase phosphotransferase subunit DhaM	852
nfrA~~~nfrA_1~~~nfrA_2	nfrA;nfrA_1;;nfrA_2	NADPH-dependent oxidoreductase;hypothetical protein	852
group_1171		putative protein	852
nasF~~~cysG	nasF;cysG	Uroporphyrinogen-III C-methyltransferase;Siroheme synthase	852
group_1169		hypothetical protein	852
group_1168		hypothetical protein	852
mdtD_2~~~mdtD	mdtD_2;;mdtD	Putative multidrug resistance protein MdtD;hypothetical protein	852
slyA_2	;slyA_2	hypothetical protein;Transcriptional regulator SlyA	852
yccX	yccX	Acylphosphatase	852
group_1164		hypothetical protein	852
tuaA~~~wecA	tuaA;;wecA	Putative undecaprenyl-phosphate N-acetylgalactosaminyl 1-phosphate transferase;hypothetical protein;UDP-N-acetylgalactosamine-undecaprenyl-phosphate N-acetylgalactosaminephosphotransferase	852
group_1160		hypothetical protein	852
dck~~~tmk_1~~~dgk	dck;tmk_1;dgk	Deoxyadenosine/deoxycytidine kinase;Thymidylate kinase;Deoxyguanosine kinase	852
group_1159		hypothetical protein	852
recA	recA	Protein RecA	852
vraS	vraS	Sensor protein VraS	852
group_1157		hypothetical protein	852
group_1156		Antibacterial protein 3	852
group_1154		hypothetical protein	852
group_1152		hypothetical protein	852
glcB_2~~~ptsG_3~~~ptsG_1	;glcB_2;ptsG_3;ptsG_1	hypothetical protein;PTS system glucoside-specific EIICBA component;PTS system glucose-specific EIICBA component	852
rnhA	rnhA	14.7 kDa ribonuclease H-like protein	852
group_1147		hypothetical protein	852
scpB~~~rluB	scpB;rluB	Segregation and condensation protein B;Ribosomal large subunit pseudouridine synthase B	852
yojF	yojF	putative protein YojF	852
ybaK	ybaK;	Cys-tRNA(Pro)/Cys-tRNA(Cys) deacylase YbaK;hypothetical protein	852
group_1145		hypothetical protein	852
pcp~~~pcp_1~~~pcp_2	pcp;pcp_1;pcp_2	Pyrrolidone-carboxylate peptidase	852
group_1144		Lactonase drp35	852
abgB_2~~~abgB~~~abgB_1	;abgB_2;abgB;abgB_1	hypothetical protein;N-acetyldiaminopimelate deacetylase;p-aminobenzoyl-glutamate hydrolase subunit B	852
msmX	;msmX	hypothetical protein;Oligosaccharides import ATP-binding protein MsmX	852
yfbR	;yfbR	hypothetical protein;5'-deoxynucleotidase YfbR	852
group_1142		hypothetical protein	852
ssbA_1	ssbA_1	Single-stranded DNA-binding protein A	852
fni	fni	Isopentenyl-diphosphate delta-isomerase	852
setC~~~setA	;setC;setA	hypothetical protein;Sugar efflux transporter C;Sugar efflux transporter A	852
dprA	;dprA	hypothetical protein;DNA processing protein DprA	852
oppF_2~~~oppF_3~~~oppF_1	oppF_2;oppF_3;oppF_1	Oligopeptide transport ATP-binding protein OppF	852
oppD_2~~~oppD_3~~~oppD_1	oppD_2;oppD_3;oppD_1	Oligopeptide transport ATP-binding protein OppD	852
oppB_2~~~oppB_1~~~oppB	oppB_2;oppB_1;oppB	Oligopeptide transport system permease protein OppB	852
menH_1~~~menH_2	menH_1;;menH_2	2-succinyl-6-hydroxy-24-cyclohexadiene-1-carboxylate synthase;hypothetical protein;Monoacylglycerol lipase	852
lnrL_4~~~lnrL_1~~~lnrL_3	lnrL_4;lnrL_1;;lnrL_3	Linearmycin resistance ATP-binding protein LnrL;putative ABC transporter ATP-binding protein	852
pdxB~~~ghrB_2~~~tkrA~~~ghrB_1	;pdxB;ghrB_2;tkrA;ghrB_1	hypothetical protein;Erythronate-4-phosphate dehydrogenase;Glyoxylate/hydroxypyruvate reductase B	852
group_1135		hypothetical protein	852
sbi_2~~~sbi_1~~~sbi	sbi_2;sbi_1;sbi	Immunoglobulin-binding protein Sbi	852
bacF~~~dapL	bacF;dapL	Transaminase BacF;LL-diaminopimelate aminotransferase	852
modA	modA	Molybdate-binding protein ModA	852
aldH1_2~~~aldH1_1~~~aldH1	aldH1_2;aldH1_1;aldH1	44'-diaponeurosporen-aldehyde dehydrogenase	852
yclP~~~yclP_2~~~yclP_1	yclP;yclP_2;yclP_1	Petrobactin import ATP-binding protein YclP	852
pglF~~~pglF_1~~~pglF_2	pglF;;pglF_1;pglF_2	UDP-N-acetyl-alpha-D-glucosamine C6 dehydratase;hypothetical protein	852
group_1131		hypothetical protein	852
group_1129		hypothetical protein	852
group_1126		hypothetical protein	852
gyrB	gyrB	DNA gyrase subunit B	852
group_1124		putative peptidase	852
yeeD	;yeeD	hypothetical protein;Putative sulfur carrier protein YeeD	852
group_1123		hypothetical protein	852
group_1122		hypothetical protein	852
group_1121		hypothetical protein	852
pbuE~~~pbuE_1~~~sotB	pbuE;;pbuE_1;sotB	Purine efflux pump PbuE;hypothetical protein;sugar efflux transporter	852
argR_2~~~argR_1	argR_2;argR_1	Arginine repressor	852
icaR	;icaR	hypothetical protein;Biofilm operon icaADBC HTH-type negative transcriptional regulator IcaR	852
hutI	hutI	Imidazolonepropionase	852
icaD	icaD	Poly-beta-16-N-acetyl-D-glucosamine synthesis protein IcaD	852
mdrP	mdrP	Na(+) Li(+) K(+)/H(+) antiporter	852
group_1117		hypothetical protein	852
pheS	pheS	Phenylalanine--tRNA ligase alpha subunit	852
hutG	hutG	Formimidoylglutamase	852
group_1115		hypothetical protein	852
group_1114		hypothetical protein	852
lgt	lgt	Phosphatidylglycerol--prolipoprotein diacylglyceryl transferase	852
leuD	leuD	3-isopropylmalate dehydratase small subunit	852
group_1109		hypothetical protein	852
group_1104		hypothetical protein	852
group_1101		putative amino-acid ABC transporter-binding protein	852
group_1100		hypothetical protein	852
group_1099		Putative phosphoesterase	852
group_1098		hypothetical protein	852
group_1097		hypothetical protein	852
group_1093		putative CtpA-like serine protease	852
group_1087		hypothetical protein	852
malR~~~purR_1~~~malL_1~~~malL_2~~~malL	malR;;purR_1;malL_1;malL_2;malL	HTH-type transcriptional regulator MalR;hypothetical protein;HTH-type transcriptional repressor PurR;Oligo-16-glucosidase	852
pyrD	pyrD	Dihydroorotate dehydrogenase (quinone)	852
yydK~~~yydK_2~~~yydK_1	yydK;yydK_2;yydK_1	putative HTH-type transcriptional regulator YydK	852
group_1082		hypothetical protein	852
group_1081		Alkaline shock protein 23	852
map_2~~~map_4~~~map_1	;map_2;map_4;map_1	hypothetical protein;65 kDa membrane protein;Protein map	852
group_1079		hypothetical protein	852
sirC	sirC	Precorrin-2 dehydrogenase	852
kdpC	kdpC	Potassium-transporting ATPase KdpC subunit	852
ogt	ogt	Methylated-DNA--protein-cysteine methyltransferase	852
carA_1~~~carA_3~~~carA_2	carA_1;carA_3;carA_2	Caffeate CoA-transferase	852
nasE	nasE	Assimilatory nitrite reductase [NAD(P)H] small subunit	852
sirB	sirB	Sirohydrochlorin ferrochelatase	852
glpP_2~~~glpP~~~glpP_1	glpP_2;glpP;glpP_1;	Glycerol uptake operon antiterminator regulatory protein;hypothetical protein	852
secG	secG	putative protein-export membrane protein SecG	852
group_1072		hypothetical protein	852
acpP	acpP	Acyl carrier protein	852
menH_1~~~pip~~~menH_2	menH_1;pip;menH_2	2-succinyl-6-hydroxy-24-cyclohexadiene-1-carboxylate synthase;Proline iminopeptidase	852
ddl	ddl	D-alanine--D-alanine ligase	852
group_1070		hypothetical protein	852
murG	murG	UDP-N-acetylglucosamine--N-acetylmuramyl-(pentapeptide) pyrophosphoryl-undecaprenol N-acetylglucosamine transferase	852
treP_2~~~treP_3~~~treP_1	treP_2;treP_3;;treP_1	PTS system trehalose-specific EIIBC component;hypothetical protein	852
group_1057		Phosphomevalonate kinase	852
group_1047		hypothetical protein	852
group_1045		hypothetical protein	852
nrtD	nrtD;	Nitrate import ATP-binding protein NrtD;hypothetical protein	852
group_1042		hypothetical protein	852
group_1040		hypothetical protein	852
fhuD_1~~~fhuD_2~~~fhuD	fhuD_1;fhuD_2;fhuD	Iron(3+)-hydroxamate-binding protein FhuD	852
apt	apt	Adenine phosphoribosyltransferase	852
bioY	bioY	Biotin transporter BioY	852
odh	odh	Opine dehydrogenase	852
prfA	prfA	Peptide chain release factor 1	852
dltC	dltC	D-alanyl carrier protein	852
group_1025		hypothetical protein	852
group_1023		hypothetical protein	852
group_1022		hypothetical protein	852
group_1019		putative uridylyltransferase	852
group_1017		hypothetical protein	852
group_1016		hypothetical protein	852
gcvT	gcvT	Aminomethyltransferase	852
group_1007		hypothetical protein	852
group_1001		hypothetical protein	852
potA	potA	Spermidine/putrescine import ATP-binding protein PotA	852
atpF	atpF	ATP synthase subunit b	852
ychF	ychF	Ribosome-binding ATPase YchF	852
dapE_2~~~dapE_1~~~dapE	dapE_2;dapE_1;dapE	putative succinyl-diaminopimelate desuccinylase	852
ktrB_2~~~ktrB_3~~~ktrB_1	;ktrB_2;ktrB_3;ktrB_1	hypothetical protein;Ktr system potassium uptake protein B	852
groL	groL	60 kDa chaperonin	852
rbgA	rbgA	Ribosome biogenesis GTPase A	852
ybeY	ybeY	Endoribonuclease YbeY	852
bcrR	;bcrR	hypothetical protein;HTH-type transcriptional activator BcrR	852
qoxA	qoxA	putative quinol oxidase subunit 2	852
carA_2	carA_2	Carbamoyl-phosphate synthase small chain	852
crcB_1~~~crcB_2	crcB_1;crcB_2	Putative fluoride ion transporter CrcB	852
group_975		hypothetical protein	852
yacP	yacP	putative protein YacP	852
sigA	sigA	RNA polymerase sigma factor SigA	852
yxeA	;yxeA	hypothetical protein;putative protein YxeA	852
group_956		hypothetical protein	852
lctP_2	lctP_2	L-lactate permease	852
tcyB	tcyB	L-cystine transport system permease protein TcyB	852
group_952		hypothetical protein	852
group_951		hypothetical protein	852
menC	menC	o-succinylbenzoate synthase	852
recF	recF	DNA replication and repair protein RecF	852
pyrR	pyrR	Bifunctional protein PyrR	852
thiI	thiI	putative tRNA sulfurtransferase	852
yagU	;yagU	hypothetical protein;Inner membrane protein YagU	852
group_941		hypothetical protein	852
group_939		hypothetical protein	852
group_937		hypothetical protein	852
group_936		hypothetical protein	852
slmA	;slmA	hypothetical protein;Nucleoid occlusion factor SlmA	852
cap8A_2~~~cap8A_1	cap8A_2;cap8A_1;	Capsular polysaccharide type 8 biosynthesis protein cap8A;hypothetical protein	852
group_930		hypothetical protein	852
nfuA	nfuA	Fe/S biogenesis protein NfuA	852
feuB	;feuB	hypothetical protein;Iron-uptake system permease protein FeuB	852
group_929		hypothetical protein	852
rpsR	rpsR	30S ribosomal protein S18	852
group_927		hypothetical protein	852
queD	queD	6-carboxy-5678-tetrahydropterin synthase	852
nixA~~~nixA_1~~~nixA_2	nixA;nixA_1;nixA_2	Nickel transporter NixA	852
group_924		dITP/XTP pyrophosphatase	852
yycI	;yycI	hypothetical protein;Two-component system WalR/WalK regulatory protein YycI	852
lacR_1~~~lacR_2~~~lacR	lacR_1;lacR_2;lacR	Lactose phosphotransferase system repressor	852
group_922		hypothetical protein	852
garK_2	garK_2	Glycerate 2-kinase	852
azoR_2~~~azoR_1~~~azoR	azoR_2;azoR_1;azoR	FMN-dependent NADH-azoreductase	852
gph~~~ppaX_1	gph;ppaX_1	Phosphoglycolate phosphatase;Pyrophosphatase PpaX	852
aaeA	aaeA	p-hydroxybenzoic acid efflux pump subunit AaeA	852
arg~~~arg_2~~~arg_1	arg;arg_2;arg_1	Arginase	852
rluD_2	;rluD_2	hypothetical protein;Ribosomal large subunit pseudouridine synthase D;putative RNA pseudouridine synthase	852
group_913		hypothetical protein	852
metQ_2~~~metQ_1	metQ_2;;metQ_1	putative D-methionine-binding lipoprotein MetQ;Methionine-binding lipoprotein MetQ;hypothetical protein;D-methionine-binding lipoprotein MetQ	852
group_911		hypothetical protein	852
purC~~~purS	purC;purS	Phosphoribosylaminoimidazole-succinocarboxamide synthase;Phosphoribosylformylglycinamidine synthase subunit PurS	852
group_907		hypothetical protein	852
menG	menG	Demethylmenaquinone methyltransferase	852
ywqD_2~~~ywqD_1	ywqD_2;;ywqD_1	Tyrosine-protein kinase YwqD;hypothetical protein	852
dnaN	dnaN	Beta sliding clamp	852
sceD	sceD	putative transglycosylase SceD	852
arcR	arcR	HTH-type transcriptional regulator ArcR	852
pdp_2~~~pdp~~~pdp_1	pdp_2;pdp;pdp_1	Pyrimidine-nucleoside phosphorylase	852
pxpB_2	;pxpB_2	hypothetical protein;5-oxoprolinase subunit B	852
dnaJ	dnaJ	Chaperone protein DnaJ	852
tal_2~~~tal_1~~~tal	tal_2;tal_1;tal	Transaldolase;transaldolase	852
yfhH~~~recX	yfhH;recX	putative protein YfhH;Regulatory protein RecX	852
pitA	pitA	L-methionine sulfoximine/L-methionine sulfone acetyltransferase	852
mggB	mggB;	Mannosylglucosyl-3-phosphoglycerate phosphatase;hypothetical protein	852
putB	putB	Proline dehydrogenase 2	852
rplGB	rplGB	Ribosome-associated protein L7Ae-like protein	852
group_897		hypothetical protein	852
suhB_1~~~cysQ	;suhB_1;cysQ	hypothetical protein;Fructose-16-bisphosphatase/inositol-1-monophosphatase;3'(2')5'-bisphosphate nucleotidase CysQ	852
iscS_1	iscS_1	Cysteine desulfurase IscS	852
rplF	rplF	50S ribosomal protein L6	852
ybbH_3	;ybbH_3	hypothetical protein;putative HTH-type transcriptional regulator YbbH	852
bshA	bshA	N-acetyl-alpha-D-glucosaminyl L-malate synthase	852
group_894		hypothetical protein	852
group_893		hypothetical protein	852
group_892		hypothetical protein	852
group_891		hypothetical protein	852
nhaK_2~~~nhaK_1	nhaK_2;nhaK_1;	Sodium potassium lithium and rubidium/H(+) antiporter;hypothetical protein	852
ybiV~~~ybjI	ybiV;ybjI	Sugar phosphatase YbiV;5-amino-6-(5-phospho-D-ribitylamino)uracil phosphatase YbjI	852
ssaA2	ssaA2	Staphylococcal secretory antigen ssaA2	852
alr1_2	alr1_2	Alanine racemase 1	852
mgtE	;mgtE	hypothetical protein;Magnesium transporter MgtE	852
atpH	atpH	ATP synthase subunit delta	852
group_886		hypothetical protein	852
rplE	rplE	50S ribosomal protein L5	852
group_885		hypothetical protein	852
group_884		hypothetical protein	852
group_883		hypothetical protein	852
group_882		hypothetical protein	852
menF	menF	Isochorismate synthase MenF	852
malF	malF;	Maltose/maltodextrin transport system permease protein MalF;hypothetical protein	852
btuD_4~~~btuD_3~~~btuD_2~~~btuD_1	btuD_4;btuD_3;;btuD_2;btuD_1	Vitamin B12 import ATP-binding protein BtuD;hypothetical protein	852
arsB~~~arsB_2~~~arsB_1	arsB;arsB_2;arsB_1	Arsenical pump membrane protein	852
hylB~~~hylB_2	;hylB;hylB_2	Hyaluronate lyase;hypothetical protein	852
ecfA2	ecfA2	Energy-coupling factor transporter ATP-binding protein EcfA2	852
truA	truA	tRNA pseudouridine synthase A	852
group_880		hypothetical protein	852
murA2	murA2	UDP-N-acetylglucosamine 1-carboxyvinyltransferase 2	852
group_879		hypothetical protein	852
ytpP	ytpP	Thioredoxin-like protein YtpP	852
icaC_1~~~icaC_2~~~icaC	icaC_1;icaC_2;icaC	putative poly-beta-16-N-acetyl-D-glucosamine export protein	852
cidA	cidA	Holin-like protein CidA	852
metI~~~metI_2~~~metI_1~~~metC_2~~~metC_1	metI;metI_2;metI_1;metC_2;metC_1	Cystathionine gamma-synthase/O-acetylhomoserine (thiol)-lyase;Cystathionine beta-lyase MetC	852
mscS	mscS	Small-conductance mechanosensitive channel	852
bceB_3~~~bceB_2	;bceB_3;bceB_2	hypothetical protein;Bacitracin export permease protein BceB	852
btuD_3~~~btuD_4	btuD_3;btuD_4	Vitamin B12 import ATP-binding protein BtuD	852
addB	addB	ATP-dependent helicase/deoxyribonuclease subunit B	852
group_876		hypothetical protein	852
group_875		Acid shock protein	852
thrB~~~thrB_2~~~thrB_1	thrB;thrB_2;thrB_1	Homoserine kinase	852
group_874		hypothetical protein	852
hsdR~~~hsdR_2~~~hsdR_1	hsdR;hsdR_2;hsdR_1	Type-1 restriction enzyme R protein	852
azo1	azo1	FMN-dependent NADPH-azoreductase	852
rsmD	rsmD	Ribosomal RNA small subunit methyltransferase D	852
group_872		hypothetical protein	852
glpQ_3~~~glpQ_1	;glpQ_3;glpQ_1	hypothetical protein;Glycerophosphodiester phosphodiesterase	852
group_871		hypothetical protein	852
thiE_1~~~thiE_2~~~thiE	thiE_1;thiE_2;thiE	Thiamine-phosphate synthase	852
bsaA_2	bsaA_2	Glutathione peroxidase BsaA	852
miaA	miaA	tRNA dimethylallyltransferase	852
zur	;zur	hypothetical protein;Zinc-specific metallo-regulatory protein	852
rlmN_1~~~rlmN_2~~~rlmN	rlmN_1;rlmN_2;rlmN	putative dual-specificity RNA methyltransferase RlmN	852
yxeI	yxeI;	putative protein YxeI;Penicillin acylase	852
bshB2	bshB2	putative N-acetyl-alpha-D-glucosaminyl L-malate deacetylase 2	852
group_867		hypothetical protein	852
group_865		hypothetical protein	852
ghrB_2~~~ghrB_1	ghrB_2;ghrB_1	Glyoxylate/hydroxypyruvate reductase B	852
isdF	isdF	putative heme-iron transport system permease protein IsdF	852
mhqD_2~~~mhqD~~~mhqD_1	;mhqD_2;mhqD;mhqD_1	hypothetical protein;Putative hydrolase MhqD	852
metXA_2~~~metXA_1~~~metXA	metXA_2;metXA_1;metXA	Homoserine O-acetyltransferase	852
hepT	hepT	Heptaprenyl diphosphate synthase component 2	852
group_864		hypothetical protein	852
group_863		hypothetical protein	852
crtN_1~~~crtN_2~~~crtN	crtN_1;crtN_2;crtN	44'-diapophytoene desaturase (44'-diaponeurosporene-forming)	852
asd_1~~~asd_2~~~asd	asd_1;asd_2;asd	Aspartate-semialdehyde dehydrogenase	852
degA~~~ccpA_1~~~malI~~~purR_1	degA;ccpA_1;malI;purR_1	HTH-type transcriptional regulator DegA;Catabolite control protein A;Maltose regulon regulatory protein MalI;HTH-type transcriptional repressor PurR	852
norB_1~~~norB_4~~~norB_3	norB_1;norB_4;;norB_3	Quinolone resistance protein NorB;hypothetical protein	852
sucC	sucC	Succinate--CoA ligase [ADP-forming] subunit beta	852
mvaS	mvaS	Hydroxymethylglutaryl-CoA synthase	852
hslV	hslV	ATP-dependent protease subunit HslV	852
betL~~~opuD_3~~~opuD_2~~~opuD_1	betL;;opuD_3;opuD_2;opuD_1	Glycine betaine transporter BetL;hypothetical protein;Glycine betaine transporter OpuD	852
group_856		hypothetical protein	852
sle1	sle1;	N-acetylmuramoyl-L-alanine amidase sle1;hypothetical protein	852
group_855		hypothetical protein	852
accC~~~accC_2~~~accC_1~~~cfiB_2	accC;accC_2;accC_1;cfiB_2	Biotin carboxylase;2-oxoglutarate carboxylase small subunit	852
dapB	dapB	4-hydroxy-tetrahydrodipicolinate reductase	852
mutS_2~~~mutS_1	;mutS_2;mutS_1	hypothetical protein;DNA mismatch repair protein MutS	852
metQ_1~~~metQ_2	metQ_1;metQ_2	Methionine-binding lipoprotein MetQ	852
tarJ	tarJ'	Ribulose-5-phosphate reductase 2	852
malG	malG	Maltose/maltodextrin transport system permease protein MalG	852
gatD_2~~~gatD_1~~~tdh	gatD_2;gatD_1;;tdh	Galactitol 1-phosphate 5-dehydrogenase;hypothetical protein;L-threonine 3-dehydrogenase	852
acuC	acuC	Acetoin utilization protein AcuC	852
yvgN~~~yvgN_1~~~yvgN_2	yvgN;yvgN_1;yvgN_2	Glyoxal reductase	852
dinB_2~~~dinB~~~dinB_1	dinB_2;dinB;dinB_1	DNA polymerase IV	852
tarF	tarF	Teichoic acid glycerol-phosphate transferase	852
group_848		Putative phosphatase	852
COQ5_1~~~COQ5	COQ5_1;;COQ5	2-methoxy-6-polyprenyl-14-benzoquinol methylase mitochondrial;hypothetical protein	852
hrtA_2~~~lolD~~~hrtA_1	hrtA_2;lolD;hrtA_1	Putative hemin import ATP-binding protein HrtA;Lipoprotein-releasing system ATP-binding protein LolD	852
group_847		hypothetical protein	852
group_845		hypothetical protein	852
proC	proC	Pyrroline-5-carboxylate reductase	852
yhfS_1~~~yhfS~~~yhfS_2~~~thlA	yhfS_1;yhfS;yhfS_2;thlA	Putative acetyl-CoA C-acetyltransferase YhfS;Acetyl-CoA acetyltransferase	852
group_844		hypothetical protein	852
metN2_1~~~metN~~~metN_2~~~metN_1	metN2_1;metN;metN_2;metN_1	Methionine import ATP-binding protein MetN 2;Methionine import ATP-binding protein MetN	852
hemY	hemY	Protoporphyrinogen oxidase	852
scmP_1~~~scmP_2~~~scmP_4	;scmP_1;scmP_2;scmP_4	hypothetical protein;N-acetylcysteine deacetylase	852
lysA	lysA	Diaminopimelate decarboxylase	852
ggt	ggt;	Glutathione hydrolase proenzyme;hypothetical protein	852
ftsZ	ftsZ	Cell division protein FtsZ	852
tetA	tetA;	Tetracycline resistance protein class B;hypothetical protein	852
nusG	nusG	Transcription termination/antitermination protein NusG	852
mshA~~~wbnH	mshA;;wbnH	D-inositol-3-phosphate glycosyltransferase;hypothetical protein;O-antigen biosynthesis glycosyltransferase WbnH	852
group_843		hypothetical protein	852
araB~~~araB_2~~~araB_1	araB;araB_2;araB_1	Ribulokinase	852
group_841		Putative pyridoxal phosphate-dependent acyltransferase	852
dltD	dltD	Protein DltD	852
rpsA	rpsA	30S ribosomal protein S1	852
fmtA	fmtA	Teichoic acid D-alanine hydrolase	852
sbnH	sbnH	2-[(L-alanin-3-ylcarbamoyl)methyl]-2-hydroxybutanedioate decarboxylase	852
gltS_1~~~gltS~~~gltS_2	gltS_1;gltS;gltS_2	Sodium/glutamate symporter	852
yhaI	;yhaI	hypothetical protein;Inner membrane protein YhaI	852
sarV_2~~~sarV_1~~~sarV	sarV_2;sarV_1;sarV	HTH-type transcriptional regulator SarV	852
pdxS	pdxS	Pyridoxal 5'-phosphate synthase subunit PdxS	852
group_838		Putative heme-dependent peroxidase	852
ptpA~~~ptpA_2~~~ptpA_1	ptpA;ptpA_2;ptpA_1	Low molecular weight protein-tyrosine-phosphatase PtpA	852
mntH_2~~~mntH_1	;mntH_2;mntH_1	hypothetical protein;Divalent metal cation transporter MntH	852
group_837		hypothetical protein	852
deoB	deoB	Phosphopentomutase	852
group_836		hypothetical protein	852
argJ~~~argJ_2~~~argJ_1	argJ;;argJ_2;argJ_1	Arginine biosynthesis bifunctional protein ArgJ;hypothetical protein	852
group_833		hypothetical protein	852
cntC	cntC	Metal-staphylopine import system permease protein CntC	852
hisB	hisB	Imidazoleglycerol-phosphate dehydratase	852
lyrA~~~lyrA_2~~~lyrA_1	lyrA;lyrA_2;lyrA_1	Lysostaphin resistance protein A	852
gatA_1	gatA_1;	PTS system galactitol-specific EIIA component;hypothetical protein	852
tyrS	tyrS	Tyrosine--tRNA ligase	852
sarZ	sarZ	HTH-type transcriptional regulator SarZ	852
group_830		hypothetical protein	852
prsA	prsA	Foldase protein PrsA	852
group_829		putative acetyl-CoA acyltransferase	852
ribBA	ribBA	Riboflavin biosynthesis protein RibBA	852
ywqN_1~~~ywqN_2~~~ywqN	ywqN_1;ywqN_2;;ywqN	Putative NAD(P)H-dependent FMN-containing oxidoreductase YwqN;hypothetical protein	852
group_827		hypothetical protein	852
group_826		hypothetical protein	852
rlmCD~~~rlmCD_1~~~rlmCD_2	rlmCD;rlmCD_1;rlmCD_2	23S rRNA (uracil-C(5))-methyltransferase RlmCD	852
group_825		Putative formate dehydrogenase	852
def	def	Peptide deformylase	852
tuf	tuf	Elongation factor Tu	852
rsmH_1	rsmH_1;	Ribosomal RNA small subunit methyltransferase H;hypothetical protein	852
deoD_2~~~deoD_1~~~deoD	deoD_2;deoD_1;deoD	Purine nucleoside phosphorylase DeoD-type	852
tet38	;tet(38)	hypothetical protein;tetracycline efflux MFS transporter Tet(38)	852
group_823		hypothetical protein	852
rimM	rimM	Ribosome maturation factor RimM	852
yfiZ_1~~~yfiZ_2	yfiZ_1;yfiZ_2	putative siderophore transport system permease protein YfiZ	852
group_822		hypothetical protein	852
ilvA_1~~~ilvA_2~~~ilvA	ilvA_1;ilvA_2;ilvA	L-threonine dehydratase biosynthetic IlvA	852
norB_2~~~mdtD_1~~~norB_3~~~norB_4	norB_2;mdtD_1;norB_3;norB_4;	Quinolone resistance protein NorB;Putative multidrug resistance protein MdtD;hypothetical protein	852
group_821		hypothetical protein;Ribonuclease	852
phoB_1~~~phoB~~~phoA	;phoB_1;phoB;phoA	hypothetical protein;Alkaline phosphatase 3;Alkaline phosphatase 4	852
group_819		hypothetical protein	852
group_813		hypothetical protein	852
hmoB~~~isdG_2~~~isdG_1	;hmoB;isdG_2;isdG_1	hypothetical protein;Heme-degrading monooxygenase HmoB;Heme oxygenase (staphylobilin-producing)	852
group_811		hypothetical protein	852
flp~~~flp_2~~~flp_1	flp;flp_2;flp_1	Protein flp	852
ltaA	ltaA	putative glycolipid permease LtaA	852
pgk	pgk	Phosphoglycerate kinase	852
yclN~~~btuC	yclN;btuC;	Petrobactin import system permease protein YclN;Vitamin B12 import system permease protein BtuC;hypothetical protein	852
group_809		Putative bifunctional exonuclease/endonuclease protein	852
hmp	hmp	Flavohemoprotein	852
ptsG_2~~~ptsG_3~~~glcB_2	ptsG_2;ptsG_3;glcB_2;	PTS system glucose-specific EIICBA component;PTS system glucoside-specific EIICBA component;hypothetical protein	852
frr	frr	Ribosome-recycling factor	852
yidK~~~sglT	yidK;;sglT	putative symporter YidK;hypothetical protein;Sodium/glucose cotransporter	852
putP_2~~~putP_1~~~putP	putP_2;putP_1;putP	Sodium/proline symporter	852
miaB_1~~~miaB~~~miaB_2	miaB_1;miaB;miaB_2	tRNA-2-methylthio-N(6)-dimethylallyladenosine synthase	852
ybhI~~~sdcS_1	;ybhI;sdcS_1	hypothetical protein;Inner membrane protein YbhI;Sodium-dependent dicarboxylate transporter SdcS	852
hlgC~~~lukS~~~hlgC_2	hlgC;lukS;hlgC_2	Gamma-hemolysin component C;Leukocidin-S subunit	852
sdcS~~~sdcS_2~~~sdcS_1	sdcS;sdcS_2;sdcS_1	Sodium-dependent dicarboxylate transporter SdcS	852
group_804		hypothetical protein	852
asp2~~~asp2_2~~~asp2_1	asp2;asp2_2;asp2_1	Accessory Sec system protein Asp2	852
malP_1~~~malP_2~~~malP	malP_1;malP_2;malP	PTS system maltose-specific EIICB component	852
cntE	cntE	Staphylopine export protein	852
pgcA	pgcA	Phosphoglucomutase	852
menD	menD	2-succinyl-5-enolpyruvyl-6-hydroxy-3-cyclohexene-1-carboxylate synthase	852
ebpS	;ebpS	hypothetical protein;Elastin-binding protein EbpS	852
cpdA_2	cpdA_2	3'5'-cyclic adenosine monophosphate phosphodiesterase CpdA	852
uppP	uppP	Undecaprenyl-diphosphatase	852
metK	metK	S-adenosylmethionine synthase	852
treR_2~~~treR_1	treR_2;treR_1	HTH-type transcriptional regulator TreR	852
map_3~~~map_4~~~map_5~~~map_2~~~map_1	map_3;map_4;map_5;map_2;;map_1	Protein map;65 kDa membrane protein;hypothetical protein	852
group_794		putative leukocidin-like protein 1	852
sbnE_1~~~sbnE~~~sbnE_2	sbnE_1;sbnE;sbnE_2	L-23-diaminopropanoate--citrate ligase	852
sbnC	sbnC	Staphyloferrin B synthase	852
glxK~~~garK_2~~~garK_1	glxK;garK_2;garK_1	Glycerate 3-kinase;Glycerate 2-kinase	852
yfhA	yfhA	putative siderophore transport system permease protein YfhA	852
group_790		Oleate hydratase	852
coaBC	coaBC	Coenzyme A biosynthesis bifunctional protein CoaBC	852
pepF1_3~~~pepF1_1~~~pepF1_2	;pepF1_3;pepF1_1;pepF1_2	hypothetical protein;Oligoendopeptidase F plasmid	852
group_789		hypothetical protein	852
suhB	suhB;	Inositol-1-monophosphatase;hypothetical protein;Fructose-16-bisphosphatase/inositol-1-monophosphatase	852
mazF	mazF	Endoribonuclease MazF	852
manR~~~manR_2~~~manR_1	manR;manR_2;manR_1;	Transcriptional regulator ManR;hypothetical protein	852
moaB	moaB	Molybdenum cofactor biosynthesis protein B	852
group_785		hypothetical protein	852
trpS	trpS	Tryptophan--tRNA ligase	852
stp	;stp	hypothetical protein;Serine/threonine phosphatase stp	852
kdpD_1~~~kdpD_2~~~kdpD	kdpD_1;kdpD_2;kdpD	Sensor protein KdpD	852
rodA	rodA	Peptidoglycan glycosyltransferase RodA	852
ackA	ackA	Acetate kinase	852
group_782		hypothetical protein	852
group_779		hypothetical protein	852
mrpF	mrpF	Na(+)/H(+) antiporter subunit F	852
lipA_3~~~lipA_1~~~lipA_2	lipA_3;lipA_1;lipA_2	Lipase 1	852
hisF_2~~~hisF_1~~~hisF	hisF_2;hisF_1;hisF	Imidazole glycerol phosphate synthase subunit HisF	852
ptsG_1~~~ptsG_3	ptsG_1;ptsG_3	PTS system glucose-specific EIICBA component	852
lip2_1~~~lip2~~~lip2_2	lip2_1;lip2;lip2_2	Lipase 2	852
group_776		hypothetical protein	852
prfC	prfC	Peptide chain release factor 3	852
polX_2~~~polX~~~polX_1	polX_2;polX;polX_1	DNA polymerase/3'-5' exonuclease PolX	852
group_772		hypothetical protein	852
ytmI~~~ytmI_2~~~ytmI_1	ytmI;ytmI_2;;ytmI_1	putative N-acetyltransferase YtmI;hypothetical protein	852
group_769		Putative acetyltransferase	852
group_768		hypothetical protein	852
mprF	mprF	Phosphatidylglycerol lysyltransferase	852
rpmE2	rpmE2	50S ribosomal protein L31 type B	852
isdH~~~isdH_1~~~isdH_2~~~isdH_3	isdH;isdH_1;isdH_2;isdH_3	Iron-regulated surface determinant protein H	852
mscL	mscL	Large-conductance mechanosensitive channel	852
group_765	yfmC_2;yfmC_1	Fe(3+)-citrate-binding protein YfmC	852
group_764		NADH dehydrogenase-like protein	852
traP	traP	Signal transduction protein TRAP	852
manP_1~~~manP_2~~~manP	manP_1;manP_2;manP	PTS system mannose-specific EIIBCA component	852
rutB	rutB	Peroxyureidoacrylate/ureidoacrylate amidohydrolase RutB	852
gntT~~~gntT_2~~~gntT_1	gntT;gntT_2;;gntT_1	High-affinity gluconate transporter;hypothetical protein	852
dnaE	dnaE	DNA polymerase III subunit alpha	852
infC	infC	Translation initiation factor IF-3	852
graR_2	graR_2	Response regulator protein GraR	852
zntB~~~corA	;zntB;corA	hypothetical protein;Zinc transport protein ZntB;Cobalt/magnesium transport protein CorA	852
artQ~~~mltF~~~artP	;artQ;mltF;artP	hypothetical protein;Arginine transport system permease protein ArtQ;Membrane-bound lytic murein transglycosylase F;Arginine-binding extracellular protein ArtP	852
nupC_2	nupC_2	Nucleoside permease NupC	852
patA	patA	Peptidoglycan O-acetyltransferase	852
isdC	isdC	Iron-regulated surface determinant protein C	852
group_758		hypothetical protein	852
aes	aes	Acetyl esterase	852
pgpB	;pgpB	hypothetical protein;Phosphatidylglycerophosphatase B	852
group_749		putative epimerase/dehydratase	852
vldH~~~gph_2~~~gph_1~~~ppaX	vldH;gph_2;;gph_1;ppaX	Validoxylamine A 7'-phosphate phosphatase;Phosphoglycolate phosphatase;hypothetical protein;Pyrophosphatase PpaX	852
fetA	fetA	putative iron export ATP-binding protein FetA	852
fbp	fbp	Fructose-16-bisphosphatase class 3	852
glcU_1	glcU_1	putative glucose uptake protein GlcU	852
iolG	iolG	Inositol 2-dehydrogenase/D-chiro-inositol 3-dehydrogenase	852
ftsW	ftsW	putative peptidoglycan glycosyltransferase FtsW	852
group_740		Putative cytokinin riboside 5'-monophosphate phosphoribohydrolase	852
nupG	nupG	Purine nucleoside transport protein NupG	852
prmC	prmC	Release factor glutamine methyltransferase	852
group_718		hypothetical protein	852
glyA	glyA	Serine hydroxymethyltransferase	852
dnaG	dnaG	DNA primase	852
ahpC	ahpC	Alkyl hydroperoxide reductase C	852
group_713		hypothetical protein	852
group_710		hypothetical protein	852
csd	csd	putative cysteine desulfurase	852
bceB_3~~~bceB_2~~~bceB_4~~~bceB_1	bceB_3;bceB_2;bceB_4;bceB_1	Bacitracin export permease protein BceB	852
fabF	fabF	3-oxoacyl-[acyl-carrier-protein] synthase 2	852
group_691		hypothetical protein	852
group_690		hypothetical protein	852
ftsY	ftsY	Signal recognition particle receptor FtsY	852
group_688		hypothetical protein	852
yajC	yajC	Sec translocon accessory complex subunit YajC	852
ypcP	ypcP	5'-3' exonuclease	852
group_685		hypothetical protein	852
pepT_1~~~pepT_2~~~pepT_3	pepT_1;pepT_2;pepT_3	Peptidase T	852
group_684		hypothetical protein	852
group_682		hypothetical protein	852
hpf	hpf	Ribosome hibernation promotion factor	852
aroB	aroB	3-dehydroquinate synthase	852
rnhB	rnhB	Ribonuclease HII	852
group_679		hypothetical protein	852
mvaA	mvaA	3-hydroxy-3-methylglutaryl-coenzyme A reductase	852
phnE_2~~~phnE_1	phnE_2;phnE_1	Phosphate-import permease protein PhnE	852
rhaS_2~~~rhaS_1~~~rhaR_2~~~rhaR_1	rhaS_2;rhaS_1;rhaR_2;;rhaR_1	HTH-type transcriptional activator RhaS;HTH-type transcriptional activator RhaR;hypothetical protein	852
ribH	ribH	67-dimethyl-8-ribityllumazine synthase	852
ribE	ribE	Riboflavin synthase	852
scmP_3~~~amaA~~~scmP_4~~~scmP_1~~~scmP_2	scmP_3;amaA;scmP_4;scmP_1;;scmP_2	N-acetylcysteine deacetylase;N-acyl-L-amino acid amidohydrolase;N-acetyldiaminopimelate deacetylase;hypothetical protein	852
group_676		hypothetical protein	852
cntF	cntF	Metal-staphylopine import system ATP-binding protein CntF	852
group_674		hypothetical protein	852
group_673		hypothetical protein	852
scmP_2~~~scmP_4~~~scmP_5~~~scmP_3~~~scmP_1	;scmP_2;scmP_4;scmP_5;scmP_3;scmP_1	N-acetyldiaminopimelate deacetylase;N-acetylcysteine deacetylase;hypothetical protein	852
femB	femB	Aminoacyltransferase FemB	852
group_668		hypothetical protein	852
group_667		hypothetical protein	852
bfmBAB	bfmBAB	2-oxoisovalerate dehydrogenase subunit beta	852
group_664		hypothetical protein	852
mazE	mazE	Antitoxin MazE	852
group_662		hypothetical protein	852
clpX	clpX	ATP-dependent Clp protease ATP-binding subunit ClpX	852
ygaZ	;ygaZ	hypothetical protein;Inner membrane protein YgaZ	852
bcp	bcp;	Putative peroxiredoxin bcp;hypothetical protein	852
rlmI	rlmI	Ribosomal RNA large subunit methyltransferase I	852
sspP_1~~~sspP_2~~~sspP	sspP_1;sspP_2;sspP	Staphopain A	852
group_656		hypothetical protein	852
group_655		hypothetical protein	852
hel	hel;	Lipoprotein E;hypothetical protein	852
murA1	murA1	UDP-N-acetylglucosamine 1-carboxyvinyltransferase 1	852
group_654		hypothetical protein	852
femX	femX	Lipid II:glycine glycyltransferase	852
group_653		Putative esterase	852
norB_4~~~norB_1~~~norB_3	norB_4;norB_1;;norB_3	Quinolone resistance protein NorB;hypothetical protein	852
ykoE	ykoE	Putative HMP/thiamine permease protein YkoE	852
ydjZ	;ydjZ	hypothetical protein;TVP38/TMEM64 family inner membrane protein YdjZ	852
group_652		hypothetical protein	852
rocD2_1~~~rocD2_2~~~rocD2_3~~~rocD	rocD2_1;;rocD2_2;rocD2_3;rocD	Ornithine aminotransferase 2;hypothetical protein;Ornithine aminotransferase	852
cshA	cshA	DEAD-box ATP-dependent RNA helicase CshA	852
rpmH	;rpmH	hypothetical protein;50S ribosomal protein L34	852
nagA	nagA	N-acetylglucosamine-6-phosphate deacetylase	852
group_648		hypothetical protein	852
rpsQ	rpsQ	30S ribosomal protein S17	852
group_647		hypothetical protein	852
group_646		hypothetical protein	852
icd	icd	Isocitrate dehydrogenase [NADP]	852
ydeN	ydeN	Putative hydrolase YdeN	852
pdhC_2	pdhC_2	Dihydrolipoyllysine-residue acetyltransferase component of pyruvate dehydrogenase complex	852
divIB	divIB	Cell division protein DivIB	852
yacL_1~~~yacL_2~~~yacL	yacL_1;yacL_2;yacL	putative PIN and TRAM-domain containing protein YacL	852
nadE	nadE	NH(3)-dependent NAD(+) synthetase	852
sarS~~~sarS_2~~~sarS_1	sarS;sarS_2;sarS_1	HTH-type transcriptional regulator SarS	852
purD_2~~~purD_1~~~purD	purD_2;purD_1;purD	Phosphoribosylamine--glycine ligase	852
fpgS	fpgS	Folylpolyglutamate synthase	852
mnhC1_1~~~mnhD1_2~~~mrpD~~~mrpC	mnhC1_1;mnhD1_2;mrpD;mrpC;	Na(+)/H(+) antiporter subunit C1;Na(+)/H(+) antiporter subunit D1;Na(+)/H(+) antiporter subunit D;Na(+)/H(+) antiporter subunit C;hypothetical protein	852
fda	fda	Fructose-bisphosphate aldolase class 1	852
group_641		hypothetical protein	852
group_637		hypothetical protein	852
gltT	gltT	Proton/sodium-glutamate symport protein	852
pyrC	pyrC	Dihydroorotase	852
pgsA	pgsA	CDP-diacylglycerol--glycerol-3-phosphate 3-phosphatidyltransferase	852
rpoE	rpoE	putative DNA-directed RNA polymerase subunit delta	852
tarF_1	;tarF_1	hypothetical protein;Teichoic acid glycerol-phosphate transferase	852
groS	groS	10 kDa chaperonin	852
rsuA	rsuA;	Ribosomal small subunit pseudouridine synthase A;hypothetical protein	852
ywiB	ywiB	putative beta-barrel protein YwiB	852
menH~~~menH_1	menH;menH_1	2-succinyl-6-hydroxy-24-cyclohexadiene-1-carboxylate synthase	852
femA_3	femA_3	Aminoacyltransferase FemA	852
iscS_2~~~iscS_1	iscS_2;iscS_1;	Cysteine desulfurase IscS;hypothetical protein	852
msrC	msrC	Free methionine-R-sulfoxide reductase	852
cidB	cidB	Holin-like protein CidB	852
purA	purA	Adenylosuccinate synthetase	852
cycA_2~~~cycA_1	;cycA_2;cycA_1	hypothetical protein;D-serine/D-alanine/glycine transporter	852
mtlA~~~mtlA_1~~~mtlA_2	mtlA;mtlA_1;mtlA_2	PTS system mannitol-specific EIICB component	852
ylmA_2~~~ylmA~~~ylmA_1	ylmA_2;ylmA;ylmA_1	putative ABC transporter ATP-binding protein YlmA	852
ssaA_1~~~ssaA_2~~~ssaA	ssaA_1;ssaA_2;ssaA	Staphylococcal secretory antigen SsaA	852
ptsH	ptsH	Phosphocarrier protein HPr	852
rsmG	rsmG	Ribosomal RNA small subunit methyltransferase G	852
hemL1	hemL1	Glutamate-1-semialdehyde 21-aminomutase 1	852
group_625		Putative zinc metalloprotease	852
serS	serS	Serine--tRNA ligase	852
group_624		hypothetical protein	852
mnhB1	mnhB1	Na(+)/H(+) antiporter subunit B1	852
lysP_2	lysP_2	Lysine-specific permease	852
ipdC	ipdC	Indole-3-pyruvate decarboxylase	852
hemL2	hemL2	Glutamate-1-semialdehyde 21-aminomutase 2	852
est_2~~~est_1	est_2;est_1	Carboxylesterase	852
rnhC	rnhC	Ribonuclease HIII	852
yrrK	yrrK	Putative pre-16S rRNA nuclease	852
group_618		Sulfurtransferase	852
group_617		hypothetical protein	852
ndhB	ndhB	NAD(P)H-quinone oxidoreductase subunit 2 chloroplastic	852
group_616	;catE_1;catE_2	hypothetical protein;Catechol-23-dioxygenase	852
divIVA	divIVA;	Septum site-determining protein DivIVA;hypothetical protein	852
secY_2	secY_2	Protein translocase subunit SecY	852
cynR	cynR	HTH-type transcriptional regulator CynR	852
group_610		hypothetical protein	852
spsB_2~~~spsB_1	spsB_2;spsB_1	Signal peptidase IB	852
purB	purB	Adenylosuccinate lyase	852
group_609		hypothetical protein	852
group_608		hypothetical protein	852
group_605		hypothetical protein	852
rpsN2	rpsN2	Alternate 30S ribosomal protein S14	852
rpsO	rpsO	30S ribosomal protein S15	852
IMPDH	IMPDH	Inosine-5'-monophosphate dehydrogenase	852
eno	eno	Enolase	852
tig	tig	Trigger factor	852
clpP	clpP	ATP-dependent Clp protease proteolytic subunit	852
der_2	der_2	GTPase Der	852
group_599		hypothetical protein	852
murT	murT	Lipid II isoglutaminyl synthase (glutamine-hydrolyzing) subunit MurT	852
murC	murC	UDP-N-acetylmuramate--L-alanine ligase	852
mleN_2	mleN_2	Malate-2H(+)/Na(+)-lactate antiporter	852
rho	rho	Transcription termination factor Rho	852
group_598		hypothetical protein	852
hup	hup	DNA-binding protein HU	852
engB	engB	putative GTP-binding protein EngB	852
atpG	atpG	ATP synthase gamma chain	852
group_591		Putative peptidyl-prolyl cis-trans isomerase	852
trpG_2	trpG_2	Anthranilate synthase component 2	852
group_589		DegV domain-containing protein	852
pgi	pgi	Glucose-6-phosphate isomerase	852
group_588		hypothetical protein	852
group_586		hypothetical protein	852
mneS	mneS	Manganese efflux system protein MneS	852
gtaB	gtaB	UTP--glucose-1-phosphate uridylyltransferase	852
rplW	rplW	50S ribosomal protein L23	852
xseA	xseA	Exodeoxyribonuclease 7 large subunit	852
recR	recR	Recombination protein RecR	852
glnA	glnA	Glutamine synthetase	852
brnQ_3	brnQ_3	Branched-chain amino acid transport system 2 carrier protein	852
hemA	hemA	Glutamyl-tRNA reductase	852
mtaB	mtaB	Threonylcarbamoyladenosine tRNA methylthiotransferase MtaB	852
cshB	cshB	DEAD-box ATP-dependent RNA helicase CshB	852
gcvPA	gcvPA	putative glycine dehydrogenase (decarboxylating) subunit 1	852
murD	murD	UDP-N-acetylmuramoylalanine--D-glutamate ligase	852
nagB_2	nagB_2	Glucosamine-6-phosphate deaminase	852
sodA	sodA	Superoxide dismutase [Mn/Fe] 1	852
sodM	sodM	Superoxide dismutase [Mn/Fe] 2	852
glmM	glmM	Phosphoglucosamine mutase	852
cfiB	cfiB	2-oxoglutarate carboxylase small subunit	852
brnQ_2	brnQ_2	Branched-chain amino acid transport system 2 carrier protein	852
manR_1	;manR_1	hypothetical protein;Transcriptional regulator ManR	852
rpsS	rpsS	30S ribosomal protein S19	852
ktrB_2	ktrB_2	Ktr system potassium uptake protein B	852
murF	murF	UDP-N-acetylmuramoyl-tripeptide--D-alanyl-D-alanine ligase	852
tadA_1	tadA_1	tRNA-specific adenosine deaminase	852
group_569		hypothetical protein	852
group_568		hypothetical protein	852
ruvA	ruvA	Holliday junction ATP-dependent DNA helicase RuvA	852
dnaA	dnaA	Chromosomal replication initiator protein DnaA	852
group_567		hypothetical protein	852
ffh	ffh	Signal recognition particle protein	852
group_564		hypothetical protein	852
qoxC	qoxC	Quinol oxidase subunit 3	852
cysA	cysA	Sulfate/thiosulfate import ATP-binding protein CysA	852
emrY~~~farB_2~~~ribZ~~~farB_1~~~mdtD_1	emrY;;farB_2;ribZ;farB_1;mdtD_1	putative multidrug resistance protein EmrY;hypothetical protein;Fatty acid resistance protein FarB;Riboflavin transporter RibZ;Putative multidrug resistance protein MdtD	852
yifK	yifK	putative transport protein YifK	852
mnmE	mnmE	tRNA modification GTPase MnmE	852
group_550		hypothetical protein	852
fumC	fumC	Fumarate hydratase class II	852
group_549		hypothetical protein	852
plsY	plsY	Glycerol-3-phosphate acyltransferase	852
uhpT	uhpT	Hexose-6-phosphate:phosphate antiporter	852
mccB_2~~~mccB~~~mccB_1	mccB_2;;mccB;mccB_1	Cystathionine gamma-lyase;hypothetical protein	852
glyQS	glyQS	Glycine--tRNA ligase	852
group_545		hypothetical protein	852
crtM~~~crtM_2~~~crtM_1	crtM;crtM_2;crtM_1	44'-diapophytoene synthase	852
ywpJ	ywpJ	Phosphatase YwpJ	852
cysS	cysS	Cysteine--tRNA ligase	852
ykoD_2	ykoD_2	Putative HMP/thiamine import ATP-binding protein YkoD	852
dnaB	dnaB	Replication initiation and membrane attachment protein	852
dnaC	dnaC	Replicative DNA helicase	852
pyrE	pyrE	Orotate phosphoribosyltransferase	852
hslU	hslU	ATP-dependent protease ATPase subunit HslU	852
luxS	luxS	S-ribosylhomocysteine lyase	852
rpmA	rpmA	50S ribosomal protein L27	852
group_538		hypothetical protein	852
pdhD	pdhD	Dihydrolipoyl dehydrogenase	852
group_536		Putative dipeptidase	852
radA_2~~~radA_1~~~radA	radA_2;radA_1;radA	DNA repair protein RadA	852
trmL	trmL	tRNA (cytidine(34)-2'-O)-methyltransferase	852
panD	panD	Aspartate 1-decarboxylase	852
atpD	atpD	ATP synthase subunit beta	852
group_531		hypothetical protein	852
group_530		hypothetical protein	852
ftsA	ftsA	Cell division protein FtsA	852
ctsR	ctsR	Transcriptional regulator CtsR	852
group_526		Dihydrolipoyl dehydrogenase	852
sdhC	sdhC	Succinate dehydrogenase cytochrome b558 subunit	852
group_524		hypothetical protein	852
clpB~~~clpB_2~~~clpB_1	clpB;clpB_2;clpB_1	Chaperone protein ClpB	852
gatB_2	gatB_2	Aspartyl/glutamyl-tRNA(Asn/Gln) amidotransferase subunit B	852
group_523		Putative aldehyde dehydrogenase	852
group_522		putative AAA domain-containing protein	852
rpsG	rpsG	30S ribosomal protein S7	852
yedJ	;yedJ	hypothetical protein;putative protein YedJ	852
bcrA_2	bcrA_2	Bacitracin transport ATP-binding protein BcrA	852
mlhB~~~lipR	mlhB;lipR;	Monoterpene epsilon-lactone hydrolase;Putative acetyl-hydrolase LipR;hypothetical protein	852
sspB_1~~~sspB~~~sspB_2	sspB_1;sspB;sspB_2	Staphopain B	852
znuB	znuB	High-affinity zinc uptake system membrane protein ZnuB	852
plsC	plsC	1-acyl-sn-glycerol-3-phosphate acyltransferase	852
iolS_1~~~iolS_2~~~iolS	iolS_1;iolS_2;iolS	Aldo-keto reductase IolS	852
group_516		hypothetical protein	852
lctP_2~~~lctP_1~~~lctP_3	;lctP_2;lctP_1;lctP_3	hypothetical protein;L-lactate permease	852
saeS_1~~~saeS_2~~~saeS	saeS_1;saeS_2;saeS	Histidine protein kinase SaeS	852
dinB_1~~~dinB_2~~~umuC	;dinB_1;dinB_2;umuC	hypothetical protein;DNA polymerase IV;Protein UmuC	852
crtQ	crtQ	44'-diaponeurosporenoate glycosyltransferase	852
czcD_1	czcD_1;	Cadmium cobalt and zinc/H(+)-K(+) antiporter;hypothetical protein	852
phnE_1	;phnE_1	hypothetical protein;Phosphate-import permease protein PhnE	852
gnd	gnd	6-phosphogluconate dehydrogenase decarboxylating	852
lacE_1~~~lacE_2~~~lacE	;lacE_1;lacE_2;lacE	hypothetical protein;PTS system lactose-specific EIICB component	852
gltX	gltX	Glutamate--tRNA ligase	852
gtfB~~~gtfB_1~~~gtfB_2	gtfB;;gtfB_1;gtfB_2	UDP-N-acetylglucosamine--peptide N-acetylglucosaminyltransferase stabilizing protein GtfB;hypothetical protein	852
secA_1~~~secA_2~~~secA1_2~~~secA1_1	secA_1;secA_2;secA1_2;secA1_1;	Protein translocase subunit SecA;Protein translocase subunit SecA 1;hypothetical protein	852
gatA	gatA	Glutamyl-tRNA(Gln) amidotransferase subunit A	852
dltA	dltA	D-alanine--D-alanyl carrier protein ligase	852
alsT	alsT	Amino-acid carrier protein AlsT	852
gamR	;gamR	hypothetical protein;HTH-type transcriptional repressor GamR	852
glpF	glpF;	Glycerol uptake facilitator protein;hypothetical protein	852
mutL~~~mutL_2~~~mutL_1	mutL;mutL_2;mutL_1	DNA mismatch repair protein MutL	852
dapX~~~dapX_1~~~dapX_2	dapX;dapX_1;dapX_2	putative N-acetyl-LL-diaminopimelate aminotransferase	852
treA~~~malL_2	treA;malL_2	Trehalose-6-phosphate hydrolase;Oligo-16-glucosidase	852
group_504		PTS system EIIBC component	852
guaB	guaB	Inosine-5'-monophosphate dehydrogenase	852
group_498		hypothetical protein	852
liaR	liaR	Transcriptional regulatory protein LiaR	852
pncB2	pncB2	Nicotinate phosphoribosyltransferase pncB2	852
rplD	rplD	50S ribosomal protein L4	852
udk	udk	Uridine kinase	852
group_496	lexA_1	LexA repressor	852
gmk	gmk	Guanylate kinase	852
gcvPB	gcvPB	putative glycine dehydrogenase (decarboxylating) subunit 2	852
purH	purH	Bifunctional purine biosynthesis protein PurH	852
yghA_2~~~yghA~~~yghA_1	yghA_2;yghA;yghA_1	putative oxidoreductase YghA	852
nucH	;nucH	hypothetical protein;Thermonuclease	852
mnhF1	mnhF1	Na(+)/H(+) antiporter subunit F1	852
purF	purF	Amidophosphoribosyltransferase	852
murE	murE	UDP-N-acetylmuramoyl-L-alanyl-D-glutamate--L-lysine ligase	852
zwf	zwf	Glucose-6-phosphate 1-dehydrogenase	852
odhB	odhB	Dihydrolipoyllysine-residue succinyltransferase component of 2-oxoglutarate dehydrogenase complex	852
grpE	grpE	Protein GrpE	852
group_485		hypothetical protein	852
trpE_2~~~trpE_1~~~trpE	trpE_2;trpE_1;trpE;	Anthranilate synthase component 1;hypothetical protein	852
scrB	scrB	Sucrose-6-phosphate hydrolase	852
ydbM_1~~~ydbM_2~~~ydbM	ydbM_1;ydbM_2;ydbM	Putative acyl-CoA dehydrogenase YdbM	852
group_477		hypothetical protein	852
mnhD1_2	mnhD1_2	Na(+)/H(+) antiporter subunit D1	852
vraR	vraR	Response regulator protein VraR	852
upp	upp	Uracil phosphoribosyltransferase	852
isdG_1~~~isdG_2	isdG_1;isdG_2	Heme oxygenase (staphylobilin-producing) 1	852
wecC_2~~~wecC~~~wecC_1	wecC_2;wecC;wecC_1	UDP-N-acetyl-D-mannosamine dehydrogenase	852
folE2	folE2	GTP cyclohydrolase FolE2	852
dtpT	dtpT	Di-/tripeptide transporter	852
atpA	atpA	ATP synthase subunit alpha	852
group_467		3-hexulose-6-phosphate synthase	852
rpsF	rpsF	30S ribosomal protein S6	852
group_465		hypothetical protein	852
gpmI	gpmI	23-bisphosphoglycerate-independent phosphoglycerate mutase	852
ahpF	ahpF	Alkyl hydroperoxide reductase subunit F	852
atl_2~~~atl_1	;atl_2;atl_1	hypothetical protein;Bifunctional autolysin	852
tam	;tam	hypothetical protein;Trans-aconitate 2-methyltransferase	852
group_462		hypothetical protein	852
group_461		hypothetical protein	852
group_460		Putative 2-hydroxyacid dehydrogenase	852
yajO~~~ydjG	;yajO;ydjG	hypothetical protein;1-deoxyxylulose-5-phosphate synthase YajO;NADH-specific methylglyoxal reductase	852
group_459		hypothetical protein	852
group_458		Phosphorylated carbohydrates phosphatase	852
acp~~~alsT_2	acp;alsT_2;	Sodium/proton-dependent alanine carrier protein;Amino-acid carrier protein AlsT;hypothetical protein	852
group_455		hypothetical protein	852
guaA	guaA	GMP synthase [glutamine-hydrolyzing]	852
nrdD_1~~~nrdD~~~nrdD_2	nrdD_1;nrdD;nrdD_2	Anaerobic ribonucleoside-triphosphate reductase	852
tsf	tsf	Elongation factor Ts	852
epsL~~~epsL_1	epsL;epsL_1	putative sugar transferase EpsL	852
group_450		hypothetical protein	852
dnaK	dnaK	Chaperone protein DnaK	852
group_448		hypothetical protein	852
tcyP_2~~~tcyP_1~~~tcyP	tcyP_2;tcyP_1;tcyP	L-cystine uptake protein TcyP	852
trmR	trmR	tRNA 5-hydroxyuridine methyltransferase	852
group_444		hypothetical protein	852
narG~~~narG_1~~~narG_2	narG;narG_1;narG_2	Nitrate reductase alpha subunit;Respiratory nitrate reductase 1 alpha chain	852
group_442		hypothetical protein	852
gpmA_2~~~gpmA_1	gpmA_2;gpmA_1	23-bisphosphoglycerate-dependent phosphoglycerate mutase	852
group_440		hypothetical protein	852
feuC_2~~~feuC_1~~~feuC	feuC_2;feuC_1;feuC	Iron-uptake system permease protein FeuC	852
dhaL	dhaL;	PTS-dependent dihydroxyacetone kinase ADP-binding subunit DhaL;hypothetical protein	852
yhaP_1~~~yhaP_2~~~yhaP	yhaP_1;yhaP_2;;yhaP	putative protein YhaP;hypothetical protein	852
group_434		putative metallo-hydrolase	852
comGA	;comGA	hypothetical protein;ComG operon protein 1	852
group_433		hypothetical protein	852
group_432		hypothetical protein	852
group_431		hypothetical protein	852
lrgA	lrgA	Antiholin-like protein LrgA	852
pckA	pckA	Phosphoenolpyruvate carboxykinase (ATP)	852
group_429		hypothetical protein	852
gatC_2	gatC_2	Aspartyl/glutamyl-tRNA(Asn/Gln) amidotransferase subunit C	852
group_428		hypothetical protein	852
cntA	cntA	Metal-staphylopine-binding protein CntA	852
galE1~~~galE~~~wbgU~~~rfbE~~~wbiB	galE1;galE;wbgU;rfbE;wbiB	UDP-glucose 4-epimerase;UDP-N-acetylglucosamine 4-epimerase;CDP-paratose 2-epimerase;dTDP-L-rhamnose 4-epimerase	852
butA_1~~~butA_2~~~butA	butA_1;butA_2;butA	Diacetyl reductase [(S)-acetoin forming]	852
ybiT	ybiT	putative ABC transporter ATP-binding protein YbiT	852
group_424		hypothetical protein	852
metI_2~~~metP_2~~~metP_1~~~metI_1	metI_2;metP_2;;metP_1;metI_1	D-methionine transport system permease protein MetI;Methionine import system permease protein MetP;hypothetical protein	852
bcr_1~~~bcr_2	;bcr_1;bcr_2	hypothetical protein;Bicyclomycin resistance protein	852
pyrG	pyrG	CTP synthase	852
xpt	xpt	Xanthine phosphoribosyltransferase	852
bglK~~~glkA~~~nanK~~~nagK	bglK;;glkA;nanK;nagK	Beta-glucoside kinase;hypothetical protein;Glucokinase;N-acetylmannosamine kinase;N-acetyl-D-glucosamine kinase	852
nikA_2~~~nikA~~~nikA_1	nikA_2;nikA;nikA_1	Nickel-binding protein NikA	852
group_419		hypothetical protein	852
thiN	thiN	Thiamine pyrophosphokinase	852
PROSC~~~yggS	PROSC;yggS	Pyridoxal phosphate homeostasis protein	852
nuc_2~~~nuc_1~~~nuc	nuc_2;nuc_1;nuc	Thermonuclease	852
dinG_2~~~dinG_1~~~dinG	dinG_2;dinG_1;dinG	3'-5' exonuclease DinG	852
adhE	adhE;	Aldehyde-alcohol dehydrogenase;hypothetical protein	852
ywqE_3~~~ywqE_1~~~ywqE_2	ywqE_3;ywqE_1;ywqE_2	Tyrosine-protein phosphatase YwqE	852
opuD_1	opuD_1	Glycine betaine transporter OpuD	852
rpe	rpe	Ribulose-phosphate 3-epimerase	852
group_411		hypothetical protein	852
bglA_1~~~bglA_2~~~bglA	bglA_1;bglA_2;bglA	Aryl-phospho-beta-D-glucosidase BglA	852
group_410		queuosine precursor transporter	852
ydgI~~~arcD~~~arcD_2	;ydgI;arcD;arcD_2	hypothetical protein;Putative arginine/ornithine antiporter;Arginine/ornithine antiporter	852
group_409		hypothetical protein	852
dppB~~~gsiC_2~~~gsiC_1	dppB;;gsiC_2;gsiC_1	Dipeptide transport system permease protein DppB;hypothetical protein;Glutathione transport system permease protein GsiC	852
cmpR~~~hdfR_3~~~hdfR_1~~~ampR~~~hdfR_2	cmpR;hdfR_3;hdfR_1;;ampR;hdfR_2	HTH-type transcriptional activator CmpR;HTH-type transcriptional regulator HdfR;hypothetical protein;HTH-type transcriptional activator AmpR	852
adk	adk	Adenylate kinase	852
group_406		Organic hydroperoxide resistance protein-like protein	852
rhaR~~~rhaR_1~~~rhaR_2	;rhaR;rhaR_1;rhaR_2	hypothetical protein;HTH-type transcriptional activator RhaR	852
cocE	;cocE	hypothetical protein;Cocaine esterase	852
group_404		hypothetical protein	852
group_403		hypothetical protein	852
group_402		hypothetical protein	852
group_401		Soluble hydrogenase 42 kDa subunit;hypothetical protein	852
scpA	scpA	Segregation and condensation protein A	852
nagB_2~~~nagB_1	nagB_2;nagB_1	Glucosamine-6-phosphate deaminase	852
group_400		putative protein	852
ulaR~~~ydjF	ulaR;ydjF	HTH-type transcriptional regulator UlaR;putative HTH-type transcriptional regulator YdjF	852
mntR	;mntR	hypothetical protein;HTH-type transcriptional regulator MntR	852
group_398		hypothetical protein	852
kefB	kefB;	Glutathione-regulated potassium-efflux system protein KefB;hypothetical protein	852
sufT	sufT	Fe-S protein maturation auxiliary factor SufT	852
rpsJ	rpsJ	30S ribosomal protein S10	852
rplU	rplU	50S ribosomal protein L21	852
group_396		hypothetical protein	852
group_395		hypothetical protein	852
murJ	murJ	Lipid II flippase MurJ	852
argS	argS	Arginine--tRNA ligase	852
group_391		hypothetical protein	852
fdhD	fdhD;	Sulfur carrier protein FdhD;hypothetical protein	852
trmB	trmB	tRNA (guanine-N(7)-)-methyltransferase	852
rutD	;rutD	hypothetical protein;putative protein;Putative aminoacrylate hydrolase RutD	852
rpsC	rpsC	30S ribosomal protein S3	852
cpdA_1~~~cpdA_2	cpdA_1;;cpdA_2	3'5'-cyclic adenosine monophosphate phosphodiesterase CpdA;hypothetical protein	852
group_383		hypothetical protein	852
rhaS_2~~~rhaS_1~~~rhaS	;rhaS_2;rhaS_1;rhaS	hypothetical protein;HTH-type transcriptional activator RhaS	852
tarL	tarL	Teichoic acid ribitol-phosphate polymerase TarL	852
lipM	lipM	Octanoyltransferase LipM	852
group_380		hypothetical protein	852
rnj1	rnj1	Ribonuclease J 1	852
ezrA	ezrA	Septation ring formation regulator EzrA	852
thiD	thiD	Hydroxymethylpyrimidine/phosphomethylpyrimidine kinase	852
rqcH	rqcH	Rqc2 RqcH	852
ureD1	ureD1	Urease accessory protein UreD	852
cycB	cycB;	Cyclodextrin-binding protein;hypothetical protein	852
proS	proS	Proline--tRNA ligase	852
cmk	cmk	Cytidylate kinase	852
arlR	arlR	Response regulator ArlR	852
ruvB_2	ruvB_2	Holliday junction ATP-dependent DNA helicase RuvB	852
group_374		hypothetical protein	852
yvgN_2~~~dkgA	;yvgN_2;dkgA	putative oxidoreductase/MSMEI_2347;Glyoxal reductase;25-diketo-D-gluconic acid reductase A	852
fusA	fusA	Elongation factor G	852
topB_1~~~topB_2~~~topB	topB_1;topB_2;topB	DNA topoisomerase 3	852
hchA_1~~~hchA_2~~~hchA	;hchA_1;hchA_2;hchA	hypothetical protein;Protein/nucleic acid deglycase HchA	852
comFA_1~~~comFA~~~comFA_2	comFA_1;comFA;;comFA_2	ComF operon protein 1;hypothetical protein	852
cls_2~~~cls_3	cls_2;cls_3	Cardiolipin synthase	852
icaB_2~~~icaB_1~~~icaB	icaB_2;icaB_1;icaB	Poly-beta-16-N-acetyl-D-glucosamine N-deacetylase	852
ptsI	ptsI	Phosphoenolpyruvate-protein phosphotransferase	852
ktrA	ktrA	Ktr system potassium uptake protein A	852
group_368		hypothetical protein	852
bmrA	bmrA	Multidrug resistance ABC transporter ATP-binding/permease protein BmrA	852
topA	topA	DNA topoisomerase 1	852
cdr_2~~~cdr_1~~~cdr	cdr_2;cdr_1;cdr	Coenzyme A disulfide reductase	852
acr1	;acr1	hypothetical protein;putative oxidoreductase;Fatty acyl-CoA reductase	852
ydaP	ydaP	Putative thiamine pyrophosphate-containing protein YdaP	852
group_359		hypothetical protein	852
gsiA~~~oppF_1~~~btuD_1	gsiA;oppF_1;;btuD_1	Glutathione import ATP-binding protein GsiA;Oligopeptide transport ATP-binding protein OppF;hypothetical protein;Vitamin B12 import ATP-binding protein BtuD;putative ABC transporter ATP-binding protein	852
group_358		hypothetical protein	852
ypdA	ypdA	Sensor histidine kinase YpdA	852
uvrA_2~~~uvrA_1~~~uvrA	uvrA_2;uvrA_1;uvrA	UvrABC system protein A	852
srrB	srrB	Sensor protein SrrB	852
lacA	lacA	Galactose-6-phosphate isomerase subunit LacA	852
lacC_1~~~lacC_2	lacC_1;lacC_2	Tagatose-6-phosphate kinase	852
group_356		hypothetical protein	852
pstA	pstA	Phosphate transport system permease protein PstA	852
glpD	glpD	Aerobic glycerol-3-phosphate dehydrogenase	852
trxA	trxA	Thioredoxin	852
rihB	;rihB	hypothetical protein;Pyrimidine-specific ribonucleoside hydrolase RihB	852
pyk	pyk	Pyruvate kinase	852
yrrB	yrrB	TPR repeat-containing protein YrrB	852
korA	korA	2-oxoglutarate oxidoreductase subunit KorA	852
nanE	nanE	Putative N-acetylmannosamine-6-phosphate 2-epimerase	852
group_355		PhoH-like protein;hypothetical protein	852
manA~~~gmuF	manA;;gmuF	Mannose-6-phosphate isomerase ManA;hypothetical protein;putative mannose-6-phosphate isomerase GmuF	852
lytM	;lytM	hypothetical protein;Glycyl-glycine endopeptidase LytM	852
aspS	aspS	Aspartate--tRNA ligase	852
frdA	frdA	Fumarate reductase flavoprotein subunit	852
rplC	rplC	50S ribosomal protein L3	852
group_352		hypothetical protein	852
tcaA_1~~~tcaA_2~~~tcaA	tcaA_1;tcaA_2;tcaA	Membrane-associated protein TcaA	852
group_351		hypothetical protein	852
birA	;birA	hypothetical protein;Bifunctional ligase/repressor BirA	852
group_350		hypothetical protein	852
purQ	purQ	Phosphoribosylformylglycinamidine synthase subunit PurQ	852
uvrC	uvrC	UvrABC system protein C	852
modB	modB	Molybdenum transport system permease protein ModB	852
secE	secE	Protein translocase subunit SecE	852
lacD_1~~~lacD_2~~~lacD	lacD_1;lacD_2;lacD	Tagatose 16-diphosphate aldolase	852
bioK~~~bioK_2~~~bioK_1	bioK;bioK_2;bioK_1	L-Lysine--8-amino-7-oxononanoate transaminase	852
group_345		hypothetical protein	852
glmS	glmS	Glutamine--fructose-6-phosphate aminotransferase [isomerizing]	852
ldhD_3~~~ldhD_1~~~ldhD_2	ldhD_3;ldhD_1;ldhD_2;	D-lactate dehydrogenase	852
capD_2~~~capD_1~~~capD	capD_2;capD_1;capD	UDP-glucose 4-epimerase	852
group_342		hypothetical protein	852
rplX	rplX	50S ribosomal protein L24	852
ypjD	ypjD	putative protein YpjD	852
rplGA	rplGA	putative ribosomal protein YlxQ	852
group_341		Nucleoid-associated protein	852
group_340		hypothetical protein	852
adh	;adh	hypothetical protein;Alcohol dehydrogenase	852
pxpC_1~~~pxpC_2	pxpC_1;pxpC_2	5-oxoprolinase subunit C	852
tagO	tagO	putative undecaprenyl-phosphate N-acetylglucosaminyl 1-phosphate transferase	852
galM~~~mro	galM;;mro	Aldose 1-epimerase;hypothetical protein	852
moaA_1~~~moaA_2~~~moaA	moaA_1;moaA_2;moaA	GTP 3'8-cyclase	852
yheS~~~btuD_4	yheS;btuD_4	putative ABC transporter ATP-binding protein YheS;Vitamin B12 import ATP-binding protein BtuD	852
tsaB	tsaB	tRNA threonylcarbamoyladenosine biosynthesis protein TsaB	852
rnmV_2~~~rnmV_1	;rnmV_2;rnmV_1	hypothetical protein;Ribonuclease M5	852
metN2_1~~~metN2_2~~~metN2	metN2_1;metN2_2;metN2	Methionine import ATP-binding protein MetN 2	852
orr	orr;	Ornithine racemase;hypothetical protein	852
group_337		Ferredoxin--NADP reductase	852
pnbA	pnbA;	Para-nitrobenzyl esterase;hypothetical protein	852
lepA	lepA	Elongation factor 4	852
oatA_2	oatA_2	O-acetyltransferase OatA	852
yicL_1~~~yicL~~~yicL_2	yicL_1;yicL;yicL_2	putative inner membrane transporter YicL	852
hssS_1~~~hssS_2~~~hssS	hssS_1;hssS_2;hssS	Heme sensor protein HssS	852
yjlD	;yjlD	hypothetical protein;NADH dehydrogenase-like protein YjlD	852
clpC_1~~~clpC~~~clpC_2	clpC_1;clpC;clpC_2	ATP-dependent Clp protease ATP-binding subunit ClpC	852
clpL~~~clpL_1~~~clpL_2	clpL;clpL_1;clpL_2	ATP-dependent Clp protease ATP-binding subunit ClpL	852
group_328		hypothetical protein	852
typA	typA	GTP-binding protein TypA/BipA	852
group_327		hypothetical protein	852
tarB	tarB	Teichoic acid glycerol-phosphate primase	852
czrA	czrA	HTH-type transcriptional repressor CzrA	852
group_326		hypothetical protein	852
group_325		hypothetical protein	852
group_324		hypothetical protein	852
hpxO~~~auaG	;hpxO;auaG	hypothetical protein;FAD-dependent urate hydroxylase;Aurachin C monooxygenase/isomerase	852
wbpI~~~wecB	wbpI;wecB	UDP-23-diacetamido-23-dideoxy-D-glucuronate 2-epimerase;UDP-N-acetylglucosamine 2-epimerase	852
queG_2~~~queG_1~~~queG	queG_2;queG_1;queG	Epoxyqueuosine reductase	852
proP~~~ousA	proP;ousA;	Proline/betaine transporter;Glycine betaine/proline/ectoine/pipecolic acid transporter OusA;hypothetical protein	852
tgt_2~~~tgt_1~~~tgt	tgt_2;tgt_1;tgt	Queuine tRNA-ribosyltransferase	852
group_322		hypothetical protein	852
group_321		hypothetical protein	852
rlmL_1~~~rlmL~~~rlmL_2	rlmL_1;rlmL;rlmL_2	Ribosomal RNA large subunit methyltransferase K/L;Ribosomal RNA large subunit methyltransferase L	852
group_320		hypothetical protein	852
gluD_1~~~gluD_2~~~gluD	gluD_1;gluD_2;gluD	NAD-specific glutamate dehydrogenase	852
group_319		hypothetical protein;putative oxidoreductase	852
gsiD	gsiD;	Glutathione transport system permease protein GsiD;hypothetical protein	852
mnmG	mnmG	tRNA uridine 5-carboxymethylaminomethyl modification enzyme MnmG	852
rfbX	;rfbX	hypothetical protein;Putative O-antigen transporter	852
yfcJ~~~yhhS	yfcJ;;yhhS	putative MFS-type transporter YfcJ;hypothetical protein;putative MFS-type transporter YhhS	852
group_312		hypothetical protein	852
arcA_1~~~arcA_2~~~arcA	arcA_1;arcA_2;arcA	Arginine deiminase	852
group_311		hypothetical protein	852
hutU_2~~~hutU~~~hutU_1	hutU_2;hutU;hutU_1	Urocanate hydratase	852
icaA_1~~~icaA_2~~~icaA	icaA_1;icaA_2;icaA;	Poly-beta-16-N-acetyl-D-glucosamine synthase;hypothetical protein	852
argH_1~~~argH~~~argH_2	argH_1;argH;argH_2	Argininosuccinate lyase	852
pepS~~~pepS_2~~~pepS_1	pepS;pepS_2;;pepS_1	Aminopeptidase PepS;Aminopeptidase 2	852
group_310		hypothetical protein	852
dltA_1~~~lgrD~~~grsB~~~srfAB~~~dltA_2	dltA_1;lgrD;;grsB;srfAB;dltA_2	D-alanine--D-alanyl carrier protein ligase;Linear gramicidin synthase subunit D;hypothetical protein;Gramicidin S synthase 2;Surfactin synthase subunit 2	852
group_307		hypothetical protein	852
pxpA_1~~~pxpA_2~~~pxpA	pxpA_1;pxpA_2;pxpA	5-oxoprolinase subunit A	852
gltR_1~~~cynR_2~~~cynR_1~~~hdfR_2	gltR_1;;cynR_2;cynR_1;hdfR_2	HTH-type transcriptional regulator GltR;hypothetical protein;HTH-type transcriptional regulator CynR;HTH-type transcriptional regulator HdfR	852
moaC	moaC	Cyclic pyranopterin monophosphate synthase	852
moeA	;moeA	hypothetical protein;Molybdopterin molybdenumtransferase	852
gatC_2~~~gatC_1	gatC_2;gatC_1	PTS system galactitol-specific EIIC component	852
group_304		D-arabitol-phosphate dehydrogenase	852
odhA_2~~~odhA_1~~~odhA	odhA_2;odhA_1;odhA	2-oxoglutarate dehydrogenase E1 component	852
sauU	sauU;	putative sulfoacetate transporter SauU;hypothetical protein	852
arcB_2~~~arcB_1~~~arcB	arcB_2;arcB_1;arcB	Ornithine carbamoyltransferase catabolic	852
rsbV	rsbV	Anti-sigma-B factor antagonist	852
isdI	isdI	Heme oxygenase (staphylobilin-producing) 2	852
group_299		hypothetical protein	852
dnaD	dnaD	DNA replication protein DnaD	852
gpmA_2	gpmA_2	23-bisphosphoglycerate-dependent phosphoglycerate mutase	852
obg	obg	GTPase Obg	852
feoB_1	;feoB_1	hypothetical protein;Fe(2+) transporter FeoB	852
group_297		hypothetical protein	852
group_296		Putative flavoprotein monooxygenase;hypothetical protein	852
group_295		hypothetical protein	852
yvgN_2	yvgN_2;	Glyoxal reductase;putative oxidoreductase/MSMEI_2347	852
group_294		hypothetical protein	852
ltaS	ltaS	Lipoteichoic acid synthase	852
leuC_2~~~leuC_1~~~leuC	leuC_2;leuC_1;leuC	3-isopropylmalate dehydratase large subunit	852
leuA_2~~~leuA_3~~~leuA_1	leuA_2;leuA_3;leuA_1	2-isopropylmalate synthase	852
rpiA	rpiA	Ribose-5-phosphate isomerase A	852
yclM~~~yclM_1~~~yclM_2	;yclM;yclM_1;yclM_2	hypothetical protein;Aspartokinase 3	852
bcr_1~~~bcr_2~~~ydhC~~~ydhC_2	bcr_1;bcr_2;ydhC;ydhC_2	Bicyclomycin resistance protein;Inner membrane transport protein YdhC	852
group_290		putative sensor-like histidine kinase	852
thrS	thrS	Threonine--tRNA ligase	852
group_287		hypothetical protein	852
graR_2~~~graR_1	graR_2;graR_1	Response regulator protein GraR	852
tyrC	tyrC;	Cyclohexadienyl dehydrogenase;hypothetical protein	852
group_285		hypothetical protein	852
ysdC_1~~~pepA_2~~~ysdC_2	;ysdC_1;pepA_2;ysdC_2	hypothetical protein;Putative aminopeptidase YsdC;Glutamyl aminopeptidase	852
rplA	rplA	50S ribosomal protein L1	852
farB_1~~~hsrA~~~farB_2	farB_1;hsrA;;farB_2	Fatty acid resistance protein FarB;putative transport protein HsrA;hypothetical protein	852
pcrB	pcrB	Heptaprenylglyceryl phosphate synthase	852
group_283		hypothetical protein	852
group_282		hypothetical protein	852
pyrF	pyrF	Orotidine 5'-phosphate decarboxylase	852
treP_2~~~treP_1	treP_2;treP_1	PTS system trehalose-specific EIIBC component	852
ywqD_2	ywqD_2	Tyrosine-protein kinase YwqD	852
gdpP	gdpP	Cyclic-di-AMP phosphodiesterase GdpP	852
glpG	;glpG	hypothetical protein;Rhomboid protease GlpG	852
era	era	GTPase Era	852
serA	serA;	D-3-phosphoglycerate dehydrogenase;hypothetical protein;Hydroxypyruvate reductase	852
nagP~~~malX~~~gamP	;nagP;malX;gamP	hypothetical protein;PTS system N-acetylglucosamine-specific EIICB component;PTS system maltose-specific EIICB component;Putative PTS system glucosamine-specific EIICBA component	852
aldC_1~~~aldC_2	aldC_1;aldC_2	Alpha-acetolactate decarboxylase	852
yhdG_2~~~yhdG~~~yhdG_1	;yhdG_2;yhdG;yhdG_1	hypothetical protein;putative amino acid permease YhdG	852
group_281		Isoleucine 2-epimerase	852
qoxB	qoxB	putative quinol oxidase subunit 1	852
tkt	tkt	Transketolase	852
crtP_2~~~crtP~~~crtP_1	crtP_2;crtP;crtP_1	44'-diaponeurosporene oxygenase	852
aldA_1~~~aldA_2~~~aldA	aldA_1;aldA_2;aldA	Putative aldehyde dehydrogenase AldA	852
crr_2~~~crr_1~~~crr	crr_2;crr_1;crr	PTS system glucose-specific EIIA component	852
group_276		Putative 5'(3')-deoxyribonucleotidase	852
cpdB~~~yfkN_2	;cpdB;yfkN_2	hypothetical protein;2'3'-cyclic-nucleotide 2'-phosphodiesterase/3'-nucleotidase;Trifunctional nucleotide phosphoesterase protein YfkN	852
comK	;comK	hypothetical protein;Competence transcription factor	852
opuCC_2	;opuCC_2	hypothetical protein;Carnitine transport binding protein OpuCC	852
recQ_2	recQ_2	ATP-dependent DNA helicase RecQ	852
group_275		hypothetical protein	852
hutH_1~~~hutH_2~~~hutH	hutH_1;hutH_2;hutH	Histidine ammonia-lyase	852
katA	katA	Catalase	852
tagH_2	;tagH_2	hypothetical protein;Teichoic acids export ATP-binding protein TagH	852
ligA	ligA	DNA ligase	852
glnQ~~~phnC	glnQ;phnC	Glutamine transport ATP-binding protein GlnQ;Phosphate-import ATP-binding protein PhnC	852
phnD2	phnD2;	putative ABC transporter phosphonate/phosphite binding protein PhnD2;hypothetical protein	852
group_272		putative hydrolase	852
fabG_1~~~hcaB~~~cpnA	fabG_1;hcaB;;cpnA	3-oxoacyl-[acyl-carrier-protein] reductase FabG;3-phenylpropionate-dihydrodiol/cinnamic acid-dihydrodiol dehydrogenase;hypothetical protein;Cyclopentanol dehydrogenase	852
ydhF_2~~~ydhF_1~~~ydhF	ydhF_2;ydhF_1;ydhF	Oxidoreductase YdhF	852
pheA_1~~~pheA_2~~~pheA	pheA_1;;pheA_2;pheA	Bifunctional chorismate mutase/prephenate dehydratase;hypothetical protein	852
gatB_1	;gatB_1	hypothetical protein;PTS system galactitol-specific EIIB component	852
group_269		hypothetical protein	852
panS_1~~~panS_2~~~panS	panS_1;panS_2;panS	Pantothenate precursors transporter PanS	852
glvR_2~~~glvR_1~~~glvR	glvR_2;glvR_1;glvR	HTH-type transcriptional regulator GlvR	852
group_268		hypothetical protein	852
recG	recG	ATP-dependent DNA helicase RecG	852
msrAB~~~msrA	msrAB;msrA	Peptide methionine sulfoxide reductase msrA/msrB;Peptide methionine sulfoxide reductase MsrA	852
lytM_2	;lytM_2	hypothetical protein;Glycyl-glycine endopeptidase LytM;Glycyl-glycine endopeptidase ALE-1	852
group_262		hypothetical protein	852
group_261		hypothetical protein	852
group_260		hypothetical protein	852
btuF_2~~~btuF~~~btuF_1	btuF_2;btuF;btuF_1	Vitamin B12-binding protein	852
phoR~~~sasA	phoR;sasA	Alkaline phosphatase synthesis sensor protein PhoR;Adaptive-response sensory-kinase SasA	852
yodB	yodB	HTH-type transcriptional regulator YodB	852
hepA	;hepA	hypothetical protein;Heterocyst differentiation ATP-binding protein HepA;Putative multidrug export ATP-binding/permease protein	852
pnp_1	pnp_1	Polyribonucleotide nucleotidyltransferase	852
group_257		hypothetical protein	852
opcR	opcR	HTH-type transcriptional repressor OpcR	852
nrdE	nrdE	Ribonucleoside-diphosphate reductase subunit alpha	852
acsA_2~~~acsA_3~~~acsA_1	acsA_2;acsA_3;acsA_1	Acetyl-coenzyme A synthetase	852
ureC_2~~~ureC_1~~~ureC	ureC_2;ureC_1;ureC	Urease subunit alpha	852
ureA	ureA	Urease subunit gamma	852
ythA_2~~~ythA_1~~~ythA	ythA_2;ythA_1;ythA	Putative cytochrome bd menaquinol oxidase subunit I	852
group_255		hypothetical protein	852
lrgB	lrgB	Antiholin-like protein LrgB	852
tarS_2~~~tarS_1~~~tarS	tarS_2;tarS_1;tarS	Poly(ribitol-phosphate) beta-N-acetylglucosaminyltransferase TarS	852
ilvB	;ilvB	hypothetical protein;Acetolactate synthase large subunit	852
ilvD_1~~~ilvD_2~~~ilvD	ilvD_1;ilvD_2;ilvD	Dihydroxy-acid dehydratase	852
sbnF_2~~~sbnF~~~sbnF_1	sbnF_2;sbnF;sbnF_1	2-[(L-alanin-3-ylcarbamoyl)methyl]-3-(2-aminoethylcarbamoyl)-2-hydroxypropanoate synthase	852
sbnC_2	;sbnC_2	hypothetical protein;Staphyloferrin B synthase	852
mtlF	;mtlF	hypothetical protein;Mannitol-specific phosphotransferase enzyme IIA component	852
pepF1_2	pepF1_2	Oligoendopeptidase F plasmid	852
hrcA_2~~~hrcA_1~~~hrcA	hrcA_2;hrcA_1;hrcA	Heat-inducible transcription repressor HrcA	852
yqeN	yqeN	putative protein YqeN	852
group_251		hypothetical protein	852
walK	walK	Sensor protein kinase WalK	852
ponA	ponA	Penicillin-binding protein 1A/1B	852
phoP	phoP	Alkaline phosphatase synthesis transcriptional regulatory protein PhoP	852
pcrA	pcrA	ATP-dependent DNA helicase PcrA	852
cysJ	cysJ	Sulfite reductase [NADPH] flavoprotein alpha-component	852
gtfA_3~~~gtfA_1~~~gtfA_4~~~gtfA_2	gtfA_3;gtfA_1;gtfA_4;gtfA_2	UDP-N-acetylglucosamine--peptide N-acetylglucosaminyltransferase GtfA subunit	852
mnhC1	mnhC1	Na(+)/H(+) antiporter subunit C1	852
relA	relA	GTP pyrophosphokinase	852
group_249		hypothetical protein	852
fadN~~~fadB	fadN;fadB	putative 3-hydroxyacyl-CoA dehydrogenase;Fatty acid oxidation complex subunit alpha	852
pbpB	pbpB	Penicillin-binding protein 2B	852
pflB	pflB	Formate acetyltransferase	852
secDF	secDF	Protein translocase subunit SecDF	852
bsaA_2~~~bsaA_1	bsaA_2;bsaA_1;	Glutathione peroxidase BsaA;hypothetical protein	852
tcdA	;tcdA	hypothetical protein;tRNA threonylcarbamoyladenosine dehydratase	852
kdpB~~~kdpB_2~~~kdpB_3	kdpB;kdpB_2;kdpB_3	Potassium-transporting ATPase ATP-binding subunit	852
murQ_2~~~murQ~~~murQ_1	murQ_2;murQ;;murQ_1	N-acetylmuramic acid 6-phosphate etherase;hypothetical protein	852
pbpH_2~~~pbpH_1~~~pbpH	pbpH_2;pbpH_1;pbpH	Penicillin-binding protein H	852
group_243		hypothetical protein	852
glcB~~~glcB_1~~~glcB_2	glcB;glcB_1;glcB_2	PTS system glucoside-specific EIICBA component	852
group_242		hypothetical protein	852
group_241		hypothetical protein	852
perR	perR	Peroxide-responsive repressor PerR	852
deoD1	deoD1	Purine nucleoside phosphorylase DeoD-type 1	852
feoB_1~~~feoB~~~feoB_2~~~der_1	feoB_1;feoB;feoB_2;der_1;	Fe(2+) transporter FeoB;GTPase Der;hypothetical protein	852
comEC	;comEC	hypothetical protein;ComE operon protein 3	852
menE_3~~~lcfB	menE_3;lcfB;	2-succinylbenzoate--CoA ligase;Long-chain-fatty-acid--CoA ligase;hypothetical protein	852
caiA~~~acdA	;caiA;acdA	hypothetical protein;Crotonobetainyl-CoA reductase;Acyl-CoA dehydrogenase	852
group_238		Serine protease HtrA-like protein	852
group_236		hypothetical protein	852
dgkA	dgkA	Undecaprenol kinase	852
gpsB	gpsB	Cell cycle protein GpsB	852
mutS2	mutS2	Endonuclease MutS2	852
group_233		hypothetical protein	852
group_232		hypothetical protein	852
queE	queE	7-carboxy-7-deazaguanine synthase	852
nasD_1~~~nasD_2~~~nasD	nasD_1;nasD_2;nasD	Nitrite reductase [NAD(P)H]	852
ftsK	ftsK	DNA translocase FtsK	852
mcsA_2~~~mcsA~~~mcsA_1	mcsA_2;mcsA;mcsA_1	Protein-arginine kinase activator protein	852
secA1_2~~~secA1_1	secA1_2;secA1_1	Protein translocase subunit SecA 1	852
hlgB	hlgB	Gamma-hemolysin component B	852
parC	parC	DNA topoisomerase 4 subunit A	852
pheT	pheT	Phenylalanine--tRNA ligase beta subunit	852
mnhA1	mnhA1	Na(+)/H(+) antiporter subunit A1	852
group_231		hypothetical protein;14-dihydroxy-2-naphthoyl-CoA hydrolase	852
priA	priA	primosomal protein N'	852
copA	copA	Copper-exporting P-type ATPase	852
leuS	leuS	Leucine--tRNA ligase	852
sbcC_1~~~sbcC~~~sbcC_2	sbcC_1;sbcC;sbcC_2	Nuclease SbcCD subunit C	852
group_229		hypothetical protein	852
group_228		hypothetical protein	852
group_227		putative transcriptional regulatory protein	852
tarI1	tarI1	Ribitol-5-phosphate cytidylyltransferase 1	852
der_2~~~der_1	der_2;der_1;	GTPase Der;hypothetical protein	852
group_226		hypothetical protein	852
rnpA	rnpA	Ribonuclease P protein component	852
group_225		hypothetical protein	852
group_224		hypothetical protein	852
scn_2~~~scn_1	;scn_2;scn_1	hypothetical protein;Staphylococcal complement inhibitor	852
hdfR_1~~~gltC~~~hdfR_2	;hdfR_1;gltC;hdfR_2	hypothetical protein;HTH-type transcriptional regulator HdfR;HTH-type transcriptional regulator GltC	852
gltB_2~~~gltB_1~~~gltB	gltB_2;gltB_1;gltB	Glutamate synthase [NADPH] small chain	852
recD2	recD2	ATP-dependent RecD-like DNA helicase	852
hdlIVa	hdl IVa	(S)-2-haloacid dehalogenase 4A	852
group_220		hypothetical protein	852
rbfA	rbfA	Ribosome-binding factor A	852
rplS	rplS	50S ribosomal protein L19	852
pyrH	pyrH	Uridylate kinase	852
queH	queH	Epoxyqueuosine reductase QueH	852
gpsA	gpsA	Glycerol-3-phosphate dehydrogenase [NAD(P)+]	852
gatD_2	gatD_2	Lipid II isoglutaminyl synthase (glutamine-hydrolyzing) subunit GatD	852
group_213		hypothetical protein	852
mutS_1	mutS_1	DNA mismatch repair protein MutS	852
rsfS	rsfS	Ribosomal silencing factor RsfS	852
valS	valS	Valine--tRNA ligase	852
polA	polA	DNA polymerase I	852
srrA	srrA	Transcriptional regulatory protein SrrA	852
gyrA	gyrA	DNA gyrase subunit A	852
acnA	acnA	Aconitate hydratase A	852
atpB	atpB	ATP synthase subunit a	852
pepT_2~~~pepT_1~~~argE	;pepT_2;pepT_1;argE	hypothetical protein;Peptidase T;Acetylornithine deacetylase	852
mnhG1	mnhG1	Na(+)/H(+) antiporter subunit G1	852
catD	catD	Putative oxidoreductase CatD	852
mgsR	mgsR	Regulatory protein MgsR	852
rnc	rnc	Ribonuclease 3	852
limB	;limB	hypothetical protein;Limonene 12-monooxygenase	852
nusB	nusB	Transcription antitermination protein NusB	852
xseB	xseB	Exodeoxyribonuclease 7 small subunit	852
pdxK	pdxK	Pyridoxine kinase	852
fabG	fabG	3-oxoacyl-[acyl-carrier-protein] reductase FabG	852
group_180		hypothetical protein	852
group_178		Lipoate--protein ligase 1	852
group_175		hypothetical protein	852
rplR	rplR	50S ribosomal protein L18	852
group_174		hypothetical protein	852
trmD	trmD	tRNA (guanine-N(1)-)-methyltransferase	852
aroC	aroC	Chorismate synthase	852
group_170		hypothetical protein	852
group_166		hypothetical protein	852
group_165		hypothetical protein	852
ecsA	ecsA	ABC-type transporter ATP-binding protein EcsA	852
group_161		putative protein	852
group_160		hypothetical protein	852
group_159		hypothetical protein	852
group_158		hypothetical protein	852
group_157		hypothetical protein	852
betA	betA	Oxygen-dependent choline dehydrogenase	852
group_152		hypothetical protein	852
rny	rny	Ribonuclease Y	852
mntB_1	mntB_1	Manganese transport system ATP-binding protein MntB	852
group_147		hypothetical protein	852
recO	recO	DNA repair protein RecO	852
group_144		Putative TrmH family tRNA/rRNA methyltransferase	852
gpmA_1~~~gpmA_3~~~pspB	gpmA_1;;gpmA_3;pspB	23-bisphosphoglycerate-dependent phosphoglycerate mutase;hypothetical protein;Putative phosphoserine phosphatase 2	852
uvrB_3~~~uvrB_2	uvrB_3;uvrB_2	UvrABC system protein B	852
group_138		hypothetical protein	852
rpsM	rpsM	30S ribosomal protein S13	852
ymcA	ymcA	putative protein YmcA	852
bdbD	bdbD	Disulfide bond formation protein D	852
ydjM	;ydjM	hypothetical protein;Inner membrane protein YdjM	852
alaS	alaS	Alanine--tRNA ligase	852
guaC_1~~~guaC_2~~~guaC	guaC_1;guaC_2;guaC	GMP reductase	852
rplL	rplL	50S ribosomal protein L7/L12	852
rplN	rplN	50S ribosomal protein L14	852
rplQ	rplQ	50S ribosomal protein L17	852
glnR	glnR	HTH-type transcriptional regulator GlnR	852
group_126		hypothetical protein	852
nusA	nusA	Transcription termination/antitermination protein NusA	852
group_125		hypothetical protein	852
pycA	pycA	Pyruvate carboxylase	852
pflA	pflA	Pyruvate formate-lyase-activating enzyme	852
group_120		hypothetical protein	852
group_119		Urea transporter	852
map_3	map_3	Methionine aminopeptidase	852
rpoB	rpoB	DNA-directed RNA polymerase subunit beta	852
smc	smc	Chromosome partition protein Smc	852
oatA_3~~~oatA_2	oatA_3;oatA_2	O-acetyltransferase OatA	852
group_116		hypothetical protein	852
rpoC	rpoC	DNA-directed RNA polymerase subunit beta'	852
pepA_1	pepA_1;	Glutamyl aminopeptidase;hypothetical protein	852
sufC	sufC	Vegetative protein 296	852
yjjP	yjjP	Inner membrane protein YjjP	852
tpiA	tpiA	Triosephosphate isomerase	852
group_111		hypothetical protein	852
ytnP_2~~~ytnP_1~~~ytnP	ytnP_2;;ytnP_1;ytnP	putative quorum-quenching lactonase YtnP;hypothetical protein	852
swrC_1~~~swrC_2~~~swrC	swrC_1;swrC_2;swrC	Swarming motility protein SwrC	852
group_108		hypothetical protein	852
trmH~~~rlmB	;trmH;rlmB	hypothetical protein;tRNA (guanosine(18)-2'-O)-methyltransferase;23S rRNA (guanosine-2'-O-)-methyltransferase RlmB;Putative TrmH family tRNA/rRNA methyltransferase	852
group_107		hypothetical protein	852
rsbW	rsbW	Serine-protein kinase RsbW	852
mnaA_2~~~mnaA_1	mnaA_2;mnaA_1	UDP-N-acetylglucosamine 2-epimerase	852
rlhA	rlhA	23S rRNA 5-hydroxycytidine synthase	852
group_106		putative protein	852
tarA	tarA	N-acetylglucosaminyldiphosphoundecaprenol N-acetyl-beta-D-mannosaminyltransferase	852
group_101		hypothetical protein	852
truB_2~~~truB_1~~~truB	truB_2;truB_1;truB	tRNA pseudouridine synthase B	852
infB~~~infB_2	infB;infB_2	Translation initiation factor IF-2	852
group_97		hypothetical protein	852
group_96		hypothetical protein	852
group_95		hypothetical protein	852
polC	polC	DNA polymerase III PolC-type	852
rpmJ	rpmJ	50S ribosomal protein L36	852
rsmC~~~rlmG	;rsmC;rlmG	hypothetical protein;Ribosomal RNA small subunit methyltransferase C;Ribosomal RNA large subunit methyltransferase G	852
yugI	yugI	General stress protein 13	852
group_80		hypothetical protein	852
group_70		hypothetical protein	852
mecA_2~~~mecA	mecA_2;mecA	Adapter protein MecA	852
focA	;focA	hypothetical protein;putative formate transporter 1	852
fabI	fabI	Enoyl-[acyl-carrier-protein] reductase [NADPH] FabI	852
group_68		hypothetical protein	852
uppS	uppS	Isoprenyl transferase	852
tagX_2~~~tagX~~~tagX_1	tagX_2;tagX;tagX_1	Putative glycosyltransferase TagX	852
group_66		hypothetical protein	852
group_59		hypothetical protein	852
codY	codY	GTP-sensing transcriptional pleiotropic repressor CodY	852
rpsB	rpsB	30S ribosomal protein S2	852
group_53		hypothetical protein	852
group_52		hypothetical protein	852
comEA~~~comEA_1~~~comEA_2	comEA;comEA_1;;comEA_2	ComE operon protein 1;hypothetical protein	852
bshC	bshC	Putative cysteine ligase BshC	852
comGC	;comGC	hypothetical protein;ComG operon protein 3	852
group_50		hypothetical protein	852
group_49		hypothetical protein	852
yciC_1~~~yciC_2	yciC_1;yciC_2	Putative metal chaperone YciC	852
moaD	moaD	Molybdopterin synthase sulfur carrier subunit	852
ureF	ureF	Urease accessory protein UreF	852
group_43		Farnesyl diphosphate synthase	852
mqo1~~~mqo1_2	mqo1;mqo1_2	putative malate:quinone oxidoreductase 1	852
group_42		hypothetical protein;S-formylglutathione hydrolase	852
group_36		hypothetical protein	852
bioW_1~~~bioW_2~~~bioW	bioW_1;bioW_2;bioW	6-carboxyhexanoate--CoA ligase	852
garL	garL	5-keto-4-deoxy-D-glucarate aldolase	852
saeR_2~~~saeR~~~saeR_1	saeR_2;saeR;saeR_1	Response regulator SaeR	852
group_33		hypothetical protein	852
group_32		hypothetical protein	852
pxpB_1~~~pxpB_2	;pxpB_1;pxpB_2	hypothetical protein;5-oxoprolinase subunit B	852
fliA~~~sigB	fliA;sigB	RNA polymerase sigma factor FliA;RNA polymerase sigma-B factor	852
purK	purK	N5-carboxyaminoimidazole ribonucleotide synthase	852
group_29		hypothetical protein	852
group_27		hypothetical protein	852
group_25		hypothetical protein	852
group_24		hypothetical protein	852
rpsK	rpsK	30S ribosomal protein S11	852
group_23		hypothetical protein	852
group_20		hypothetical protein	852
group_14		hypothetical protein	852
yxdL_2~~~bceA_2~~~bceA_1	yxdL_2;bceA_2;bceA_1	ABC transporter ATP-binding protein YxdL;Bacitracin export ATP-binding protein BceA	852
mgt_1~~~mgt_2~~~mgt	mgt_1;mgt_2;mgt	Monofunctional glycosyltransferase	852
group_10		hypothetical protein	852
group_9		hypothetical protein	852
zapA	zapA	Cell division protein ZapA	852
mtnN	mtnN	5'-methylthioadenosine/S-adenosylhomocysteine nucleosidase	852
pyrP_2~~~pyrP_1~~~pyrP	pyrP_2;pyrP_1;pyrP	Uracil permease	852
aroD	aroD	3-dehydroquinate dehydratase	852
group_7		Putative multidrug export ATP-binding/permease protein	852
mutY	mutY	Adenine DNA glycosylase	852
xerC_1	xerC_1	Tyrosine recombinase XerC	852
rocA	rocA	1-pyrroline-5-carboxylate dehydrogenase	852
group_6		Putative lipid kinase	852
group_2		hypothetical protein	852
nirQ	nirQ	Denitrification regulatory protein NirQ	852
group_0		hypothetical protein	852
pepQ~~~ypdF	pepQ;ypdF	Xaa-Pro dipeptidase;Aminopeptidase YpdF	852
tmcAL	tmcAL	tRNA(Met) cytidine acetate ligase	852
fcl~~~gnu	;fcl;gnu	hypothetical protein;GDP-L-fucose synthase;N-acetyl-alpha-D-glucosaminyl-diphospho-ditransoctacis-undecaprenol 4-epimerase	852
kimA_1~~~kimA_2~~~kimA	kimA_1;kimA_2;kimA	Potassium transporter KimA	852
acsA_1~~~acsA_2	acsA_1;acsA_2	Acetyl-coenzyme A synthetase	852
slyA_1	slyA_1	Transcriptional regulator SlyA	851
fnbA~~~fnbA_2~~~fnbB~~~fnbA_1~~~fnbB_1~~~fnbB_2	;fnbA;fnbA_2;fnbB;fnbA_1;fnbB_1;fnbB_2	hypothetical protein;Fibronectin-binding protein A;Fibronectin-binding protein B	851
group_2089		hypothetical protein	851
group_1943		hypothetical protein	851
group_1870		Protein ADP-ribosyltransferase	851
group_1834		hypothetical protein	851
mhqA_3~~~mhqA_2~~~mhqA_4~~~mhqA_1	mhqA_3;mhqA_2;mhqA_4;mhqA_1	Putative ring-cleaving dioxygenase MhqA	851
group_1811		Protein-ADP-ribose hydrolase	851
group_1792		hypothetical protein	851
cntK	cntK	Histidine racemase	851
cysM~~~mccA	cysM;mccA	Cysteine synthase;O-acetylserine dependent cystathionine beta-synthase	851
cntL	cntL	D-histidine 2-aminobutanoyltransferase	851
group_1704		hypothetical protein	851
group_1668		hypothetical protein	851
efeN~~~efeN_1~~~efeN_2	efeN;;efeN_1;efeN_2	putative deferrochelatase/peroxidase EfeN;hypothetical protein	851
group_1648		Glycine cleavage system H-like protein	851
group_1628		hypothetical protein	851
bacC~~~lvr	;bacC;lvr	hypothetical protein;Dihydroanticapsin 7-dehydrogenase;Levodione reductase	851
trpB~~~trpB_2~~~trpB_1	trpB;trpB_2;trpB_1	Tryptophan synthase beta chain	851
cobB~~~cobB_2	cobB;cobB_2	NAD-dependent protein deacetylase	851
group_1587		hypothetical protein	851
group_1577		hypothetical protein	851
group_1562		hypothetical protein	851
group_1552		hypothetical protein	851
brnQ_1~~~brnQ_2~~~brnQ_3	brnQ_1;brnQ_2;brnQ_3	Branched-chain amino acid transport system 2 carrier protein	851
ald1	ald1	Alanine dehydrogenase 1	851
steT	steT	Serine/threonine exchanger SteT	851
abgT~~~abgT_2~~~abgT_1	abgT;abgT_2;abgT_1	p-aminobenzoyl-glutamate transport protein	851
group_1487		hypothetical protein	851
dapH_3~~~dapH_2~~~maa	dapH_3;dapH_2;maa	2345-tetrahydropyridine-26-dicarboxylate N-acetyltransferase;Maltose O-acetyltransferase	851
ulaC~~~cmtB	ulaC;cmtB	Ascorbate-specific PTS system EIIA component;Mannitol-specific cryptic phosphotransferase enzyme IIA component	851
cysE	cysE	Serine acetyltransferase	851
efeM	efeM;	putative iron uptake system component EfeM;Efem/EfeO family lipoprotein;hypothetical protein	851
kdpE	;kdpE	hypothetical protein;KDP operon transcriptional regulatory protein KdpE	851
ltaE	ltaE;	Low specificity L-threonine aldolase;hypothetical protein	851
efeU	;efeU	hypothetical protein;Ferrous iron permease EfeU	851
iolG_2~~~gfo	iolG_2;;gfo	Inositol 2-dehydrogenase/D-chiro-inositol 3-dehydrogenase;hypothetical protein;Glucose--fructose oxidoreductase	851
group_1414	dapA	4-hydroxy-tetrahydrodipicolinate synthase	851
group_1384		hypothetical protein	851
group_1361		hypothetical protein	851
licR	licR;	putative licABCH operon regulator;hypothetical protein	851
group_1277		putative oxidoreductase	851
group_1207		hypothetical protein	851
opuD_2	opuD_2	Glycine betaine transporter OpuD	851
group_1186		hypothetical protein	851
trpA_1~~~trpA~~~trpA_2	trpA_1;trpA;trpA_2	Tryptophan synthase alpha chain	851
group_1139		hypothetical protein	851
group_1133		hypothetical protein;NAD(P)H-dependent FAD/FMN reductase	851
paiA	paiA;	Spermidine/spermine N(1)-acetyltransferase;hypothetical protein	851
group_1130		hypothetical protein	851
group_1127		hypothetical protein	851
group_1119		hypothetical protein	851
[truncated: 2,837 more rows]

## Sheet: Table_S3
Supplementary Table 3. List of the 29 newly assigned STs from this study.
ST 8567
ST 8568
ST 8569
ST 8579
ST 8580
ST 8581
ST 8582
ST 8583
ST 8584
ST 8585
ST 8586
ST 8587
ST 8588
ST 8589
ST 8590
ST 8591
ST 8592
ST 8593
ST 8594
ST 8595
ST 8596
ST 8597
ST 8598
ST 8599
ST 8600
ST 8601
ST 8602
ST 8603
ST 8604

## Sheet: Table_S4
Supplementary Table 4. Distribution of acquired genes and mutations associated with antimicrobial resistance (AMR) and the genes that encode superantigens (SAg) and Staphylococcus protein A.
Isolate	Biosample Accession	N_of_AMR_Genes	N_AMR_Classes	N_of_SAG	N_of_plasmids	aac(6')-Ie/aph(2'')-Ia	aadD1/ant(4')-Ia	ant(6)-Ia	ant(9)-Ia	aph(3')-IIIa	blaZ	mecA	bleO	dfrG	dfrS1	erm(A)	erm(C)	erm(T)	mph(C)	msr(A)	fosB	fusC	lnu(A)	lnu(G)	vga(A)	mup(A)	sat4	tet(K)	tet(M)	gyrA_E88A	gyrA_E88K	gyrA_S84L	gyrA_S85P	parC_E84G	parC_E84K	parC_S80F	parC_S80Y	sea	seb	sec1	sec2	sec3	sed	seh	sei	sej	sek	sel	sel26
1000sab	SAMN36632587	1	1	2	3	0	0	0	0	0	1	0	0	0	0	0	0	0	0	0	0	0	0	0	0	0	0	0	0	0	0	0	0	0	0	0	0	0	0	0	0	0	0	0	0	0	0	0	1
1002sab	SAMN36632588	2	2	10	2	0	0	0	0	0	1	0	0	0	0	0	0	0	0	0	1	0	0	0	0	0	0	0	0	0	0	0	0	0	0	0	0	0	0	0	1	0	1	0	1	1	0	1	0
1003sab	SAMN36632589	0	0	7	0	0	0	0	0	0	0	0	0	0	0	0	0	0	0	0	0	0	0	0	0	0	0	0	0	0	0	0	0	0	0	0	0	0	0	0	0	0	0	0	1	0	0	0	1
1004sab	SAMN36632590	3	2	6	1	0	0	0	0	0	1	1	0	0	0	0	0	0	0	0	1	0	0	0	0	0	0	0	0	0	0	0	0	0	0	0	0	1	0	0	0	0	0	0	1	0	0	0	0
1005sab	SAMN36632591	1	1	4	3	0	0	0	0	0	0	0	0	0	0	0	0	0	0	0	1	0	0	0	0	0	0	0	0	0	0	0	0	0	0	0	0	0	0	0	0	0	0	0	0	0	1	0	1
1006sab	SAMN36632592	2	2	2	2	0	0	0	0	0	1	0	0	0	0	0	0	0	0	0	1	0	0	0	0	0	0	0	0	0	0	0	0	0	0	0	0	0	0	0	0	0	0	0	0	0	0	0	1
1007sab	SAMN36632593	1	1	7	1	0	0	0	0	0	1	0	0	0	0	0	0	0	0	0	0	0	0	0	0	0	0	0	0	0	0	0	0	0	0	0	0	0	0	0	0	0	0	0	1	0	0	0	1
1008sab	SAMN36632594	1	1	6	2	0	0	0	0	0	1	0	0	0	0	0	0	0	0	0	0	0	0	0	0	0	0	0	0	0	0	0	0	0	0	0	0	0	1	0	0	0	0	0	0	0	1	0	1
1009sab	SAMN36632595	4	4	7	4	0	0	0	1	0	1	0	0	0	0	1	0	0	0	0	1	0	0	0	0	0	0	0	0	0	0	0	0	0	0	0	0	1	0	0	0	0	0	0	1	0	0	0	1
1010sab	SAMN36632596	5	4	8	2	0	0	0	0	1	1	0	0	0	0	0	0	0	1	1	1	0	0	0	0	0	0	0	0	0	0	0	0	0	0	0	0	0	0	0	0	1	0	0	1	0	0	0	0
1012sab	SAMN36632597	2	2	5	2	0	0	0	0	0	1	0	0	0	0	0	0	0	0	0	1	0	0	0	0	0	0	0	0	0	0	0	0	0	0	0	0	1	0	0	0	0	0	0	0	0	1	0	1
1013sab	SAMN36632598	0	0	2	2	0	0	0	0	0	0	0	0	0	0	0	0	0	0	0	0	0	0	0	0	0	0	0	0	0	0	0	0	0	0	0	0	0	0	0	0	0	0	0	0	0	0	0	1
1014sab	SAMN36632599	1	1	5	0	0	0	0	0	0	0	0	0	0	0	0	0	0	0	0	1	0	0	0	0	0	0	0	0	0	0	0	0	0	0	0	0	0	0	0	0	0	0	0	1	0	0	0	0
1015sab	SAMN36632600	1	1	6	2	0	0	0	0	0	0	0	0	0	0	0	0	0	0	0	1	0	0	0	0	0	0	0	0	0	0	0	0	0	0	0	0	0	0	0	0	0	0	0	1	0	0	0	0
1016sab	SAMN36632601	4	4	7	4	0	0	0	1	0	1	0	0	0	0	1	0	0	0	0	1	0	0	0	0	0	0	0	0	0	0	0	0	0	0	0	0	0	0	0	0	0	0	0	1	0	0	0	1
1017sab	SAMN36632602	11	8	4	5	0	0	1	0	1	1	1	0	1	0	0	0	0	1	1	1	0	0	0	1	1	1	0	0	0	0	1	0	0	0	0	1	0	0	0	0	0	0	0	0	0	1	0	1
1018sab	SAMN36632603	1	1	2	2	0	0	0	0	0	1	0	0	0	0	0	0	0	0	0	0	0	0	0	0	0	0	0	0	0	0	0	0	0	0	0	0	0	0	0	0	0	0	0	0	0	0	0	1
1019sab	SAMN36632604	2	1	7	2	0	0	0	0	0	1	1	0	0	0	0	0	0	0	0	0	0	0	0	0	0	0	0	0	0	0	0	0	0	0	0	0	0	0	0	0	0	0	0	1	0	0	0	1
1020sab	SAMN36632605	8	5	4	1	0	0	1	0	1	1	1	0	0	0	0	0	0	1	1	1	0	0	0	0	0	1	0	0	0	0	0	0	0	0	0	0	0	0	0	0	0	0	0	0	0	1	0	1
1021sab	SAMN36632606	0	0	7	1	0	0	0	0	0	0	0	0	0	0	0	0	0	0	0	0	0	0	0	0	0	0	0	0	0	0	0	0	0	0	0	0	0	0	0	0	0	0	0	1	0	0	0	1
1022sab	SAMN36632607	2	2	2	3	0	0	0	0	0	1	0	0	0	0	0	0	0	0	0	1	0	0	0	0	0	0	0	0	0	0	0	0	0	0	0	0	0	0	0	0	0	0	0	0	0	0	0	1
1023sab	SAMN36632608	1	1	1	1	0	0	0	0	0	0	0	0	0	0	0	0	1	0	0	0	0	0	0	0	0	0	0	0	0	0	0	0	0	0	0	0	0	0	0	0	0	0	0	0	0	0	0	1
1024sab	SAMN36632609	8	5	4	2	0	0	1	0	1	1	1	0	0	0	0	0	0	1	1	1	0	0	0	0	0	1	0	0	0	0	0	0	0	0	0	0	0	0	0	0	0	0	0	0	0	1	0	1
1025sab	SAMN36632610	7	4	4	2	0	0	1	0	1	1	1	0	0	0	0	0	0	1	1	1	0	0	0	0	0	0	0	0	0	0	0	0	0	0	0	0	0	0	0	0	0	0	0	0	0	1	0	1
1026sab	SAMN36632611	8	5	4	2	0	0	1	0	1	1	1	0	0	0	0	0	0	1	1	1	0	0	0	0	0	1	0	0	0	0	1	0	0	0	0	1	0	0	0	0	0	0	0	0	0	1	0	1
1027sab	SAMN36632612	2	2	9	1	0	0	0	0	0	1	0	0	0	0	0	0	0	0	0	1	0	0	0	0	0	0	0	0	0	0	0	0	0	0	0	0	0	0	1	0	0	0	0	1	0	0	1	1
1028sab	SAMN36632613	2	2	1	1	0	0	0	0	0	1	0	0	0	0	0	0	1	0	0	0	0	0	0	0	0	0	0	0	0	0	0	0	0	0	0	0	0	0	0	0	0	0	0	0	0	0	0	1
1030sab	SAMN36632614	7	4	4	3	0	0	1	0	1	1	1	0	0	0	0	0	0	1	1	1	0	0	0	0	0	0	0	0	0	0	0	0	0	0	0	0	0	0	0	0	0	0	0	0	0	1	0	1
1031sab	SAMN36632615	2	2	3	1	0	0	0	0	0	1	0	0	0	0	0	0	0	0	1	0	0	0	0	0	0	0	0	0	0	0	0	0	0	0	0	0	0	0	0	0	0	0	1	0	0	0	0	1
1032sab	SAMN36632616	1	1	2	1	0	0	0	0	0	1	0	0	0	0	0	0	0	0	0	0	0	0	0	0	0	0	0	0	0	0	0	0	0	0	0	0	0	0	0	0	0	0	0	0	0	0	0	1
1033sab	SAMN36632617	0	0	2	1	0	0	0	0	0	0	0	0	0	0	0	0	0	0	0	0	0	0	0	0	0	0	0	0	0	0	0	0	0	0	0	0	0	0	0	0	0	0	0	0	0	0	0	1
1034sab	SAMN36632618	4	4	10	1	0	0	0	1	0	1	0	0	0	0	1	0	0	0	0	1	0	0	0	0	0	0	0	0	0	0	0	0	0	0	0	0	0	0	0	0	0	0	0	1	0	0	0	1
1035sab	SAMN36632619	6	5	6	1	0	1	0	1	0	0	1	1	0	0	1	0	0	0	0	1	0	0	0	0	0	0	0	0	0	0	1	1	1	0	0	1	0	1	0	0	0	0	0	1	0	0	0	0
1036sab	SAMN36632620	5	4	8	3	0	0	0	1	0	1	1	0	0	0	1	0	0	0	0	1	0	0	0	0	0	0	0	0	0	0	1	0	1	0	0	1	0	0	0	0	0	1	0	1	1	0	0	0
1037sab	SAMN36632621	4	3	6	1	0	0	1	0	1	1	0	0	0	0	0	0	0	0	0	0	0	0	0	0	0	1	0	0	0	0	0	0	0	0	0	0	0	1	0	0	0	0	0	0	0	1	0	1
1038sab	SAMN36632622	8	5	2	3	0	0	1	0	1	1	1	0	0	0	0	0	0	1	1	1	0	0	0	0	0	1	0	0	0	0	0	0	0	0	0	0	0	0	0	0	0	0	0	0	0	0	0	1
1039sab	SAMN36632623	0	0	7	1	0	0	0	0	0	0	0	0	0	0	0	0	0	0	0	0	0	0	0	0	0	0	0	0	0	0	0	0	0	0	0	0	0	0	0	0	0	0	0	1	0	0	0	1
1040sab	SAMN36632624	7	5	2	3	0	0	1	0	1	1	0	0	0	0	0	0	0	1	1	1	0	0	0	0	0	1	0	0	0	0	1	0	0	0	0	1	0	0	0	0	0	0	0	0	0	0	0	1
1041sab	SAMN36632625	5	4	2	3	0	0	0	0	1	1	0	0	0	0	0	0	0	1	1	1	0	0	0	0	0	0	0	0	0	0	0	0	0	0	0	0	0	0	0	0	0	0	0	0	0	0	0	1
1042sab	SAMN36632626	1	1	4	2	0	0	0	0	0	0	0	0	0	0	0	0	0	0	0	1	0	0	0	0	0	0	0	0	0	0	1	0	0	0	0	1	0	0	0	0	0	0	0	0	0	1	0	1
1043sab	SAMN36632627	9	5	2	2	0	0	1	0	1	1	1	0	0	0	0	1	0	1	1	1	0	0	0	0	0	1	0	0	0	0	0	0	0	0	0	0	0	0	0	0	0	0	0	0	0	0	0	1
1044sab	SAMN36632628	8	5	4	3	0	0	1	0	1	1	1	0	0	0	0	0	0	1	1	1	0	0	0	0	0	1	0	0	0	0	0	0	0	0	1	0	0	0	0	0	0	0	0	0	0	1	0	1
1045sab	SAMN36632629	1	1	7	0	0	0	0	0	0	0	0	0	0	0	0	0	0	0	0	1	0	0	0	0	0	0	0	0	0	0	0	0	0	0	0	0	0	0	0	1	0	0	0	1	0	0	1	0
1046sab	SAMN36632630	10	6	4	4	0	0	1	0	1	1	1	0	1	0	0	1	0	1	1	1	0	0	0	0	0	1	0	0	0	0	1	0	0	0	1	0	0	0	0	0	0	0	0	0	0	1	0	1
1047sab	SAMN36632631	8	5	4	2	0	0	1	0	1	1	1	0	0	0	0	0	0	1	1	1	0	0	0	0	0	1	0	0	0	0	0	0	0	0	1	0	0	0	0	0	0	0	0	0	0	1	0	1
1048sab	SAMN36632632	0	0	2	2	0	0	0	0	0	0	0	0	0	0	0	0	0	0	0	0	0	0	0	0	0	0	0	0	0	0	0	0	0	0	0	0	0	0	0	0	0	0	0	0	0	0	0	1
1049sab	SAMN36632633	0	0	2	1	0	0	0	0	0	0	0	0	0	0	0	0	0	0	0	0	0	0	0	0	0	0	0	0	0	0	0	0	0	0	0	0	0	0	0	0	0	0	0	0	0	0	0	1
1050sab	SAMN36632634	4	4	2	3	0	0	0	0	1	1	0	0	0	0	0	0	0	0	0	1	0	0	0	0	0	1	0	0	0	0	0	0	0	0	0	0	0	0	0	0	0	0	0	0	0	0	0	1
1052sab	SAMN36632635	1	1	6	0	0	0	0	0	0	0	0	0	0	0	0	0	0	0	0	0	0	0	0	0	0	0	0	0	0	0	0	0	0	0	0	0	0	1	0	0	0	0	0	0	0	1	0	1
1053sab	SAMN36632636	6	5	8	2	0	1	0	1	0	1	1	1	0	0	1	0	0	0	0	1	0	0	0	0	0	0	0	0	0	0	1	0	1	0	0	1	0	0	0	0	0	1	0	1	1	0	0	0
1054sab	SAMN36632637	2	2	7	2	0	0	0	0	0	1	0	0	0	0	0	0	0	0	0	1	0	0	0	0	0	0	0	0	0	0	0	0	0	0	0	0	0	0	0	0	0	0	0	1	0	0	0	1
1055sab	SAMN36632638	9	6	4	4	0	0	1	0	1	1	0	0	1	0	0	1	0	1	1	1	0	0	0	0	0	1	0	0	0	0	1	0	0	0	1	0	0	0	0	0	0	0	0	0	0	1	0	1
10sab	SAMN16605095	4	4	7	3	0	0	0	1	0	1	0	0	0	0	1	0	0	0	0	1	0	0	0	0	0	0	0	0	0	0	0	0	0	0	0	0	1	0	0	0	0	0	0	1	0	0	0	1
11sab	SAMN16605096	2	2	8	3	0	0	0	0	0	1	0	0	0	0	0	0	0	0	0	1	0	0	0	0	0	0	0	0	0	0	0	0	0	0	1	0	0	0	0	0	0	0	0	1	0	0	0	1
12sab	SAMN16605097	7	5	8	5	0	1	0	1	0	1	1	1	0	0	1	0	0	0	0	1	0	0	0	0	0	0	0	0	0	0	1	0	1	0	0	1	0	0	0	0	0	1	0	1	1	0	0	0
13sab	SAMN16605098	2	2	7	3	0	0	0	0	0	1	0	0	0	0	0	0	0	0	0	1	0	0	0	0	0	0	0	0	0	0	0	0	0	0	0	0	0	0	0	0	0	0	0	1	0	0	0	1
141sab	SAMN16605099	7	5	5	3	0	1	0	1	0	0	1	1	0	0	1	0	0	1	0	1	0	0	0	0	0	0	0	0	1	0	1	0	1	0	0	1	0	0	0	0	0	0	0	1	0	0	0	0
142sab	SAMN16605100	7	5	8	2	0	1	0	1	0	1	1	1	0	0	1	0	0	0	0	1	0	0	0	0	0	0	0	0	0	0	1	0	1	0	0	1	0	0	0	0	0	1	0	1	1	0	0	0
143sab	SAMN16605101	2	2	11	1	0	0	0	0	0	1	0	0	0	0	0	0	0	0	0	1	0	0	0	0	0	0	0	0	0	0	0	0	0	0	0	0	0	1	0	0	0	1	0	1	1	1	0	0
144sab	SAMN16605102	1	1	7	2	0	0	0	0	0	1	0	0	0	0	0	0	0	0	0	0	0	0	0	0	0	0	0	0	0	0	0	0	0	0	0	0	1	1	0	0	0	0	1	0	0	1	0	1
145sab	SAMN16605103	1	1	2	2	0	0	0	0	0	1	0	0	0	0	0	0	0	0	0	0	0	0	0	0	0	0	0	0	0	0	0	0	0	0	0	0	0	0	0	0	0	0	0	0	0	0	0	1
146sab	SAMN16605104	8	5	4	3	0	0	1	0	1	1	1	0	0	0	0	0	0	1	1	1	0	0	0	0	0	1	0	0	0	0	0	0	0	0	0	0	0	0	0	0	0	0	0	0	0	1	0	1
147sab	SAMN16605105	4	4	7	5	0	0	0	1	0	1	0	0	0	0	1	0	0	0	0	1	0	0	0	0	0	0	0	0	0	0	0	0	0	0	0	0	0	0	0	0	0	0	0	1	0	0	0	1
14sab	SAMN16605106	5	4	8	3	0	0	0	1	0	1	1	0	0	0	1	0	0	0	0	1	0	0	0	0	0	0	0	0	0	1	1	0	1	0	0	1	0	0	0	0	0	1	0	1	1	0	0	0
152sab	SAMN16605107	8	5	2	7	0	0	1	0	1	1	1	0	0	0	0	0	0	1	1	1	0	0	0	0	0	1	0	0	0	0	1	0	0	0	0	1	0	0	0	0	0	0	0	0	0	0	0	1
153sab	SAMN16605108	8	5	4	3	0	0	1	0	1	1	1	0	0	0	0	0	0	1	1	1	0	0	0	0	0	1	0	0	0	0	1	0	0	0	0	1	0	0	0	0	0	0	0	0	0	1	0	1
154sab	SAMN16605109	0	0	6	1	0	0	0	0	0	0	0	0	0	0	0	0	0	0	0	0	0	0	0	0	0	0	0	0	0	0	0	0	0	0	0	0	0	1	0	0	0	0	0	0	0	1	0	1
155sab	SAMN16605110	5	4	8	5	0	0	0	1	0	1	0	0	0	0	1	0	0	1	0	1	0	0	0	0	0	0	0	0	0	0	0	0	0	0	0	0	0	0	0	0	0	0	0	1	0	0	0	0
156sab	SAMN16605111	8	5	4	4	0	0	1	0	1	1	1	0	0	0	0	0	0	1	1	1	0	0	0	0	0	1	0	0	0	0	0	0	0	0	0	0	0	0	0	0	0	0	0	0	0	1	0	1
157sab	SAMN16605112	4	4	8	3	0	0	0	1	0	1	0	0	0	0	1	0	0	0	0	1	0	0	0	0	0	0	0	0	0	0	0	0	0	0	0	0	1	0	0	0	0	0	0	1	0	0	0	1
158sab	SAMN16605113	3	3	3	1	0	0	0	0	0	0	0	0	0	0	0	0	0	1	0	1	0	0	0	0	0	1	0	0	0	0	0	0	0	0	0	0	0	0	0	0	0	0	0	0	0	0	0	1
159sab	SAMN16605114	9	6	4	3	0	0	1	0	1	1	1	0	1	0	0	0	0	1	1	1	0	0	0	0	0	1	0	0	0	0	1	0	0	0	0	1	0	0	0	0	0	0	0	0	0	1	0	1
15sab	SAMN16605115	7	5	8	3	0	1	0	1	0	1	1	1	0	0	1	0	0	0	0	1	0	0	0	0	0	0	0	0	0	0	1	0	1	0	0	1	0	0	0	0	0	1	0	1	1	0	0	0
160sab	SAMN16605116	9	4	5	5	0	0	1	1	1	1	1	0	0	0	1	0	0	1	1	1	0	0	0	0	0	0	0	0	0	1	1	0	1	0	0	1	0	0	0	0	0	0	0	1	0	0	0	0
161sab	SAMN16605117	8	5	4	4	0	0	1	0	1	1	1	0	0	0	0	0	0	1	1	1	0	0	0	0	0	1	0	0	0	0	1	0	0	0	0	1	0	0	0	0	0	0	0	0	0	1	0	1
16sab	SAMN16605118	9	5	5	4	0	0	1	1	1	1	0	0	0	0	1	0	0	1	1	1	0	0	0	0	0	1	0	0	0	0	1	0	1	0	0	1	0	0	0	0	0	0	0	1	0	0	0	0
179sab	SAMN16605119	8	5	4	4	0	0	1	0	1	1	1	0	0	0	0	0	0	1	1	1	0	0	0	0	0	1	0	0	0	0	0	0	0	0	0	0	0	0	0	0	0	0	0	0	0	1	0	1
180sab	SAMN16605120	8	5	4	2	0	0	1	0	1	1	1	0	0	0	0	0	0	1	1	1	0	0	0	0	0	1	0	0	0	0	0	0	0	0	0	0	0	0	0	0	0	0	0	0	0	1	0	1
181sab	SAMN16605121	1	1	5	3	0	0	0	0	0	0	0	0	0	0	0	0	0	0	0	1	0	0	0	0	0	0	0	0	0	0	0	0	0	0	0	0	1	0	0	0	0	0	0	0	0	1	0	1
185sab	SAMN16605122	1	1	2	2	0	0	0	0	0	1	0	0	0	0	0	0	0	0	0	0	0	0	0	0	0	0	0	0	0	0	0	0	0	0	0	0	0	0	0	0	0	0	0	0	0	0	0	1
186sab	SAMN16605123	4	4	4	3	0	0	0	0	0	1	0	0	0	0	0	0	0	0	1	1	0	0	0	0	0	1	0	0	0	0	1	0	0	0	0	1	0	0	0	0	0	0	0	0	0	1	0	1
187sab	SAMN16605124	2	2	7	2	0	0	0	0	0	1	0	0	0	0	0	0	0	0	0	1	0	0	0	0	0	0	0	0	0	0	0	0	0	0	0	0	0	0	0	0	0	0	0	1	0	0	0	1
188sab	SAMN16605125	8	5	4	3	0	0	1	0	1	1	1	0	0	0	0	0	0	1	1	1	0	0	0	0	0	1	0	0	0	0	0	0	0	0	0	0	0	0	0	0	0	0	0	0	0	1	0	1
189sab	SAMN16605126	9	5	2	4	0	0	1	0	1	1	1	0	0	0	0	1	0	1	1	1	0	0	0	0	0	1	0	0	0	0	0	0	0	0	0	0	0	0	0	0	0	0	0	0	0	0	0	1
190sab	SAMN16605127	8	5	4	4	0	0	1	0	1	1	1	0	0	0	0	0	0	1	1	1	0	0	0	0	0	1	0	0	0	0	0	0	0	0	0	0	0	0	0	0	0	0	0	0	0	1	0	1
191sab	SAMN16605128	1	1	2	3	0	0	0	0	0	0	0	0	0	0	0	0	0	0	0	1	0	0	0	0	0	0	0	0	0	0	0	0	0	0	0	0	0	0	0	0	0	0	0	0	0	0	0	1
192sab	SAMN16605129	6	4	8	5	0	0	0	1	0	1	1	0	0	0	1	0	0	1	0	1	0	0	0	0	0	0	0	0	0	0	1	0	1	0	0	1	0	0	0	0	0	1	0	1	1	0	0	0
193sab	SAMN16605130	8	5	4	2	0	0	1	0	1	1	1	0	0	0	0	0	0	1	1	1	0	0	0	0	0	1	0	0	0	0	0	0	0	0	0	0	0	0	0	0	0	0	0	0	0	1	0	1
195sab	SAMN16605131	9	5	4	5	0	0	1	0	1	1	1	0	0	0	0	1	0	1	1	1	0	0	0	0	0	1	0	0	0	0	0	0	0	0	0	0	0	0	0	0	0	0	0	0	0	1	0	1
196sab	SAMN16605132	2	2	3	3	0	0	0	0	0	1	0	0	0	0	0	0	0	0	0	1	0	0	0	0	0	0	0	0	0	0	0	0	0	0	0	0	0	1	0	0	0	0	0	0	0	0	0	1
197sab	SAMN16605133	2	2	10	4	0	0	0	0	0	1	0	0	0	0	0	0	0	0	0	1	0	0	0	0	0	0	0	0	0	0	0	0	0	0	0	0	0	1	0	0	0	0	0	1	0	0	0	1
198sab	SAMN16605134	0	0	6	2	0	0	0	0	0	0	0	0	0	0	0	0	0	0	0	0	0	0	0	0	0	0	0	0	0	0	0	0	0	0	0	0	0	0	0	0	0	0	0	1	0	0	0	1
199sab	SAMN16605135	10	6	4	4	0	0	1	0	1	1	1	0	1	0	0	1	0	1	1	1	0	0	0	0	0	1	0	0	0	0	1	0	0	0	0	1	0	0	0	0	0	0	0	0	0	1	0	1
1sab	SAMN16605136	2	2	6	4	0	0	0	0	0	1	0	0	0	0	0	0	0	0	0	1	0	0	0	0	0	0	0	0	0	0	0	0	0	0	0	0	0	0	0	0	0	0	0	1	0	0	0	1
200sab	SAMN16605137	7	4	2	3	0	0	1	0	1	1	1	0	0	0	0	0	0	1	1	1	0	0	0	0	0	0	0	0	0	0	1	0	0	0	0	1	0	0	0	0	0	0	0	0	0	0	0	1
201sab	SAMN16605138	5	4	8	3	0	0	0	1	0	1	1	0	0	0	1	0	0	0	0	1	0	0	0	0	0	0	0	0	0	0	1	0	1	0	0	1	0	0	0	0	0	1	0	1	1	0	0	0
202sab	SAMN16605139	2	2	8	3	0	0	0	0	0	1	0	0	0	0	0	0	0	0	0	1	0	0	0	0	0	0	0	0	0	0	0	0	0	0	0	0	0	0	0	0	0	0	1	1	0	0	0	1
204sab	SAMN16605140	2	2	7	2	0	0	0	1	0	0	0	0	0	0	1	0	0	0	0	0	0	0	0	0	0	0	0	0	0	0	0	0	0	0	0	0	0	0	0	0	0	0	0	1	0	0	0	1
205sab	SAMN16605141	2	2	9	3	0	0	0	0	0	1	0	0	0	0	0	0	0	0	0	1	0	0	0	0	0	0	0	0	0	0	0	0	0	0	0	0	0	0	1	0	0	0	0	1	0	0	1	1
206sab	SAMN16605142	2	2	1	2	0	0	0	0	0	1	0	0	0	0	0	0	1	0	0	0	0	0	0	0	0	0	0	0	0	0	0	0	0	0	0	0	0	0	0	0	0	0	0	0	0	0	0	1
207sab	SAMN16605143	2	2	3	2	0	0	0	0	0	1	0	0	0	0	0	0	0	0	0	1	0	0	0	0	0	0	0	0	0	0	0	0	0	0	0	0	0	0	0	0	0	0	0	0	0	0	0	1
208sab	SAMN16605144	1	2	7	3	0	0	0	0	0	1	0	0	0	0	0	0	0	0	0	0	0	0	0	0	0	0	0	0	0	0	0	0	0	0	0	0	0	0	0	0	0	0	0	1	0	0	0	1
209sab	SAMN16605145	9	5	5	3	0	1	0	1	0	1	1	1	0	0	1	0	0	1	1	1	0	0	0	0	0	0	0	0	0	0	1	0	1	0	0	1	0	0	0	0	0	0	0	1	0	0	0	0
210sab	SAMN16605146	4	4	8	4	0	0	0	1	0	1	0	0	0	0	1	0	0	0	0	1	0	0	0	0	0	0	0	0	0	0	0	0	0	0	0	0	1	0	0	0	0	0	0	1	0	0	0	1
211sab	SAMN16605147	3	2	6	4	0	0	0	0	0	1	1	0	0	0	0	0	0	0	0	1	0	0	0	0	0	0	0	0	0	0	0	0	0	0	0	0	0	0	0	0	0	0	0	1	0	0	0	0
212sab	SAMN16605148	8	5	2	4	0	0	1	0	1	1	1	0	0	0	0	0	0	1	1	1	0	0	0	0	0	1	0	0	0	0	0	0	0	0	0	0	0	0	0	0	0	0	0	0	0	0	0	1
213sab	SAMN16605149	2	2	10	3	0	0	0	0	0	1	0	0	0	0	0	0	0	0	0	1	0	0	0	0	0	0	0	0	0	0	0	0	0	0	0	0	0	0	0	1	0	1	0	1	1	0	1	0
214sab	SAMN16605150	0	0	3	2	0	0	0	0	0	0	0	0	0	0	0	0	0	0	0	0	0	0	0	0	0	0	0	0	0	0	0	0	0	0	0	0	0	0	0	0	0	0	0	0	0	0	0	1
215sab	SAMN16605151	3	3	5	3	0	0	0	1	0	0	0	0	0	0	1	0	0	0	0	1	0	0	0	0	0	0	0	0	0	0	1	0	1	0	0	1	0	0	0	0	0	0	0	1	0	0	0	0
216sab	SAMN16605152	2	2	8	3	0	0	0	0	0	1	0	0	0	0	0	0	0	0	0	1	0	0	0	0	0	0	0	0	0	0	0	0	0	0	0	0	1	0	0	0	0	0	0	1	0	0	0	1
217sab	SAMN16605153	10	6	4	4	0	0	1	0	1	1	1	0	1	0	0	1	0	1	1	1	0	0	0	0	0	1	0	0	0	0	1	0	0	0	0	1	0	0	0	0	0	0	0	0	0	1	0	1
218sab	SAMN16605154	10	6	9	4	0	1	1	0	1	1	0	1	0	0	0	1	0	1	1	1	0	0	0	0	0	1	0	0	0	0	0	0	0	0	0	0	0	0	1	0	0	0	0	1	0	0	1	1
219sab	SAMN16605155	0	0	7	2	0	0	0	0	0	0	0	0	0	0	0	0	0	0	0	0	0	0	0	0	0	0	0	0	0	0	0	0	0	0	0	0	0	0	0	0	0	0	0	1	0	0	0	1
220sab	SAMN16605156	0	0	2	1	0	0	0	0	0	0	0	0	0	0	0	0	0	0	0	0	0	0	0	0	0	0	0	0	0	0	0	0	0	0	0	0	0	0	0	0	0	0	0	0	0	0	0	1
221sab	SAMN16605157	10	6	4	4	0	0	1	0	1	1	1	0	1	0	0	1	0	1	1	1	0	0	0	0	0	1	0	0	0	0	1	0	0	0	0	1	0	0	0	0	0	0	0	0	0	1	0	1
222sab	SAMN16605158	2	2	8	3	0	0	0	0	0	1	0	0	0	0	0	0	0	0	0	1	0	0	0	0	0	0	0	0	0	0	0	0	0	0	0	0	0	0	0	0	0	1	0	1	1	0	0	0
223sab	SAMN16605159	1	1	3	3	0	0	0	0	0	0	0	0	0	0	0	0	0	1	0	0	0	0	0	0	0	0	0	0	0	0	0	0	0	0	0	0	0	0	0	0	0	0	0	0	0	0	0	1
224sab	SAMN16605160	10	6	4	4	0	0	1	0	1	1	1	0	1	0	0	1	0	1	1	1	0	0	0	0	0	1	0	0	0	0	1	0	0	0	0	1	0	0	0	0	0	0	0	0	0	1	0	1
225sab	SAMN16605161	2	2	7	3	0	0	0	0	0	1	0	0	0	0	0	0	0	0	0	1	0	0	0	0	0	0	0	0	0	0	0	0	0	0	0	0	1	0	0	0	0	0	0	1	0	0	0	1
226sab	SAMN16605162	10	5	5	2	0	0	1	1	1	1	1	0	0	0	1	0	0	1	1	1	0	0	0	0	0	1	0	0	0	0	1	0	1	0	0	1	0	0	0	0	0	0	0	1	0	0	0	0
227sab	SAMN16605163	3	2	1	2	0	0	0	0	0	1	0	0	0	0	0	0	1	1	0	0	0	0	0	0	0	0	0	0	0	0	0	0	0	0	0	0	0	0	0	0	0	0	0	0	0	0	0	1
228sab	SAMN16605164	7	5	8	4	0	1	0	1	0	1	1	1	0	0	1	0	0	0	0	1	0	0	0	0	0	0	0	0	0	0	1	0	1	0	0	1	0	0	0	0	0	1	0	1	1	0	0	0
229sab	SAMN16605165	8	5	2	4	0	0	1	0	1	1	1	0	0	0	0	0	0	1	1	1	0	0	0	0	0	1	0	0	0	0	0	0	0	0	0	0	0	0	0	0	0	0	0	0	0	0	0	1
230sab	SAMN16605166	2	2	7	2	0	0	0	0	0	1	0	0	0	0	0	0	0	0	0	1	0	0	0	0	0	0	0	0	0	0	0	0	0	0	1	0	0	0	0	0	0	0	0	1	0	0	0	1
231sab	SAMN16605167	8	5	2	4	0	0	1	0	1	1	1	0	0	0	0	0	0	1	1	1	0	0	0	0	0	1	0	0	0	0	0	0	0	0	0	0	0	0	0	0	0	0	0	0	0	0	0	1
233sab	SAMN16605168	4	4	7	4	0	0	0	1	0	1	0	0	0	0	1	0	0	0	0	1	0	0	0	0	0	0	0	0	0	0	0	0	0	0	0	0	0	0	0	0	0	0	0	1	0	0	0	1
235sab	SAMN16605169	8	5	4	4	0	0	1	0	1	1	1	0	0	0	0	0	0	1	1	1	0	0	0	0	0	1	0	0	0	0	1	0	0	0	1	0	0	0	0	0	0	0	0	0	0	1	0	1
236sab	SAMN16605170	1	1	5	3	0	0	0	0	0	0	0	0	0	0	0	0	0	0	0	1	0	0	0	0	0	0	0	0	0	0	0	0	0	0	0	0	0	0	0	0	0	0	0	1	0	0	0	0
237sab	SAMN16605171	1	1	4	2	0	0	0	0	0	1	0	0	0	0	0	0	0	0	0	0	0	0	0	0	0	0	0	0	0	0	0	0	0	0	0	0	0	1	0	0	0	0	1	0	0	0	0	1
238sab	SAMN16605172	4	4	8	3	0	0	0	1	0	1	0	0	0	0	1	0	0	0	0	1	0	0	0	0	0	0	0	0	0	0	0	0	0	0	0	0	1	0	0	0	0	0	0	1	0	0	0	1
239sab	SAMN16605173	2	2	8	2	0	0	0	0	0	1	0	0	0	0	0	0	0	0	0	1	0	0	0	0	0	0	0	0	0	0	0	0	0	0	0	0	1	0	0	0	0	0	0	1	0	0	0	1
23sab	SAMN16605174	6	4	6	4	0	0	1	0	1	0	0	0	0	0	0	0	0	1	1	1	0	0	0	0	0	1	0	0	0	0	0	0	0	0	0	0	0	0	0	0	0	0	0	1	0	0	0	0
240sab	SAMN16605175	8	5	9	2	0	0	1	0	1	2	0	0	0	0	0	0	0	1	1	1	0	0	0	0	0	1	0	0	0	0	0	0	0	0	0	0	0	0	1	0	0	0	0	1	0	0	1	1
241sab	SAMN16605176	2	2	7	2	0	0	0	0	0	1	0	0	0	0	0	0	0	0	0	1	0	0	0	0	0	0	0	0	0	0	0	0	0	0	0	0	0	0	0	0	0	0	0	1	0	0	0	1
242sab	SAMN16605177	7	5	5	2	0	1	0	1	0	0	1	1	0	0	1	0	0	1	0	1	0	0	0	0	0	0	0	0	0	0	1	0	1	0	0	1	0	0	0	0	0	0	0	1	0	0	0	0
243sab	SAMN16605178	4	3	5	4	0	0	0	1	0	0	0	0	0	0	1	0	0	1	0	1	0	0	0	0	0	0	0	0	0	0	1	1	1	0	0	1	0	0	0	0	0	0	0	1	0	0	0	0
244sab	SAMN16605179	1	1	2	1	0	0	0	0	0	1	0	0	0	0	0	0	0	0	0	0	0	0	0	0	0	0	0	0	0	0	0	0	0	0	0	0	0	0	0	0	0	0	0	0	0	0	0	1
245sab	SAMN16605180	8	5	9	2	0	0	1	0	1	2	0	0	0	0	0	0	0	1	1	1	0	0	0	0	0	1	0	0	0	0	0	0	0	0	0	0	0	0	1	0	0	0	0	1	0	0	1	1
246sab	SAMN16605181	2	2	10	3	0	0	0	0	0	1	0	0	0	0	0	0	0	0	0	1	0	0	0	0	0	0	0	0	0	0	0	0	0	0	0	0	0	1	0	0	0	1	0	1	1	0	0	0
247sab	SAMN16605182	5	4	8	3	0	0	0	1	0	1	1	0	0	0	1	0	0	0	0	1	0	0	0	0	0	0	0	0	0	0	1	1	1	0	0	1	0	0	0	0	0	1	0	1	1	0	0	0
248sab	SAMN16605183	1	1	2	3	0	0	0	0	0	1	0	0	0	0	0	0	0	0	0	0	0	0	0	0	0	0	0	0	0	0	0	0	0	0	0	0	0	0	0	0	0	0	0	0	0	0	0	1
249sab	SAMN16605184	5	4	8	3	0	0	0	1	0	1	1	0	0	0	1	0	0	0	0	1	0	0	0	0	0	0	0	0	0	0	1	0	1	0	0	1	0	0	0	0	0	1	0	1	1	0	0	0
24sab	SAMN16605185	7	5	8	3	0	1	0	1	0	1	1	1	0	0	1	0	0	0	0	1	0	0	0	0	0	0	0	0	0	0	1	0	1	0	0	1	0	0	0	0	0	1	0	1	1	0	0	0
250sab	SAMN16605186	4	3	8	6	0	0	0	0	0	1	0	0	0	0	0	0	0	1	1	1	0	0	0	0	0	0	0	0	0	0	0	0	0	0	0	0	0	0	0	0	0	0	1	1	0	0	0	1
251sab	SAMN16605187	1	1	2	4	0	0	0	0	0	0	0	0	0	0	0	0	0	0	0	1	0	0	0	0	0	0	0	0	0	0	0	0	0	0	0	0	0	0	0	0	0	0	0	0	0	0	0	1
252sab	SAMN16605188	1	1	4	2	0	0	0	0	0	1	0	0	0	0	0	0	0	0	0	0	0	0	0	0	0	0	0	0	0	0	0	0	0	0	0	0	0	1	0	0	0	0	1	0	0	0	0	1
253sab	SAMN16605189	0	0	3	2	0	0	0	0	0	0	0	0	0	0	0	0	0	0	0	0	0	0	0	0	0	0	0	0	0	0	0	0	0	0	0	0	0	0	0	0	0	0	0	0	0	0	0	1
254sab	SAMN16605190	2	2	1	5	0	0	0	0	0	1	0	0	0	0	0	1	0	0	0	0	0	0	0	0	0	0	0	0	0	0	0	0	0	0	0	0	0	0	0	0	0	0	0	0	0	0	0	0
255sab	SAMN16605191	6	5	5	2	0	1	0	1	0	0	1	1	0	0	1	0	0	0	0	1	0	0	0	0	0	0	0	0	0	0	1	0	1	0	0	1	0	0	0	0	0	0	0	1	0	0	0	0
256sab	SAMN16605192	2	2	5	1	0	0	0	0	0	1	0	0	0	0	0	0	0	0	0	1	0	0	0	0	0	0	0	0	0	0	0	0	0	0	0	0	0	0	0	0	0	0	0	1	0	0	0	0
257sab	SAMN16605193	2	2	6	5	0	0	0	0	0	1	0	0	0	0	0	0	0	0	0	1	0	0	0	0	0	0	0	0	0	0	0	0	0	0	0	0	0	0	0	0	0	0	0	1	0	0	0	1
258sab	SAMN16605194	7	5	8	3	0	1	0	1	0	1	1	1	0	0	1	0	0	0	0	1	0	0	0	0	0	0	0	0	0	0	1	0	1	0	0	1	0	0	0	0	0	1	0	1	1	0	0	0
259sab	SAMN16605195	2	2	3	2	0	0	0	0	0	1	0	0	0	0	0	0	0	0	0	1	0	0	0	0	0	0	0	0	0	0	0	0	0	0	0	0	0	0	0	0	0	0	0	0	0	0	0	1
25sab	SAMN16605196	7	4	4	3	0	0	1	0	1	1	1	0	0	0	0	0	0	1	1	1	0	0	0	0	0	0	0	0	0	0	1	0	0	0	0	1	0	0	0	0	0	0	0	0	0	1	0	1
260sab	SAMN16605197	3	2	8	1	0	0	0	0	0	1	1	0	0	0	0	0	0	0	0	1	0	0	0	0	0	0	0	0	0	0	0	0	0	0	0	0	0	0	0	0	1	0	0	1	0	0	1	0
261sab	SAMN16605198	2	2	1	2	0	0	0	0	0	1	0	0	0	0	0	0	1	0	0	0	0	0	0	0	0	0	0	0	0	0	0	0	0	0	0	0	0	0	0	0	0	0	0	0	0	0	0	1
262sab	SAMN16605199	10	6	4	4	0	0	1	0	1	1	1	0	1	0	0	1	0	1	1	1	0	0	0	0	0	1	0	0	0	0	1	0	0	0	0	1	0	0	0	0	0	0	0	0	0	1	0	1
263sab	SAMN16605200	2	2	7	3	0	0	0	0	0	1	0	0	0	0	0	0	0	0	0	1	0	0	0	0	0	0	0	0	0	0	0	0	0	0	0	0	0	0	0	0	0	0	0	1	0	0	0	1
264sab	SAMN16605201	2	2	8	2	0	0	0	0	0	1	0	0	0	0	0	0	0	0	0	1	0	0	0	0	0	0	0	0	0	0	0	0	0	0	0	0	1	0	0	0	0	0	0	1	0	0	0	1
265sab	SAMN16605202	2	2	9	2	0	0	0	0	0	1	0	0	0	0	0	0	0	0	0	1	0	0	0	0	0	0	0	0	0	0	0	0	0	0	0	0	0	0	1	0	0	0	0	1	0	0	1	1
266sab	SAMN16605203	6	4	6	4	0	0	1	0	1	1	0	0	0	0	0	0	0	1	1	0	0	0	0	0	0	1	0	0	0	0	1	0	0	0	0	1	0	1	0	0	0	0	0	0	0	1	0	1
267sab	SAMN16605204	7	5	10	4	0	0	1	0	1	1	0	0	0	0	0	0	0	1	1	1	0	0	0	0	0	1	0	0	0	0	0	0	0	0	0	0	0	0	0	0	0	0	0	1	1	0	0	0
268sab	SAMN16605205	2	2	2	1	0	0	0	0	0	1	0	0	0	0	0	0	0	0	0	1	0	0	0	0	0	0	0	0	0	0	0	0	0	0	0	0	0	0	0	0	0	0	0	0	0	0	0	1
26sab	SAMN16605206	5	4	3	3	0	0	0	1	0	1	1	0	0	0	1	0	0	0	0	1	0	0	0	0	0	0	0	0	0	0	0	0	0	0	0	0	0	0	0	0	0	0	0	0	0	0	0	1
273sab	SAMN16605207	1	1	3	3	0	0	0	0	0	1	0	0	0	0	0	0	0	0	0	0	0	0	0	0	0	0	0	0	0	0	0	0	0	0	0	0	0	0	0	0	0	0	0	0	0	0	0	1
274sab	SAMN16605208	5	4	2	3	0	0	0	0	1	1	0	0	0	0	0	0	0	1	1	1	0	0	0	0	0	0	0	0	0	0	1	0	0	0	0	1	0	0	0	0	0	0	0	0	0	0	0	1
275sab	SAMN16605209	1	1	7	6	0	0	0	0	0	1	0	0	0	0	0	0	0	0	0	0	0	0	0	0	0	0	0	0	0	0	0	0	0	0	0	0	0	0	0	0	0	0	0	1	0	0	0	1
276sab	SAMN16605210	1	1	2	2	0	0	0	0	0	1	0	0	0	0	0	0	0	0	0	0	0	0	0	0	0	0	0	0	0	0	0	0	0	0	0	0	0	0	0	0	0	0	0	0	0	0	0	1
277sab	SAMN16605211	2	2	5	3	0	0	0	0	0	1	0	0	0	0	0	0	0	1	0	0	0	0	0	0	0	0	0	0	0	0	0	0	0	0	0	0	1	1	0	0	0	0	1	0	0	0	0	1
278sab	SAMN16605212	3	3	6	2	0	0	0	0	0	1	0	0	0	0	0	0	0	1	0	1	0	0	0	0	0	0	0	0	0	0	0	0	0	0	0	0	0	0	0	0	0	0	0	1	0	0	0	0
279sab	SAMN16605213	4	3	4	4	0	0	0	0	0	1	1	0	0	0	0	0	0	1	0	1	0	0	0	0	0	0	0	0	0	0	0	0	0	0	0	0	0	0	0	0	0	0	0	0	0	1	0	1
280sab	SAMN16605214	8	5	4	3	0	0	1	0	1	1	1	0	0	0	0	0	0	1	1	1	0	0	0	0	0	1	0	0	0	0	1	0	0	0	0	1	0	0	0	0	0	0	0	0	0	1	0	1
281sab	SAMN16605215	1	1	7	3	0	0	0	0	0	1	0	0	0	0	0	0	0	0	0	0	0	0	0	0	0	0	0	0	0	0	0	0	0	0	0	0	0	0	0	0	0	0	0	1	0	0	0	1
282sab	SAMN16605216	1	1	7	3	0	0	0	0	0	1	0	0	0	0	0	0	0	0	0	0	0	0	0	0	0	0	0	0	0	0	0	0	0	0	0	0	0	0	0	0	0	0	0	1	0	0	0	1
283sab	SAMN16605217	2	2	9	2	0	0	0	0	0	1	0	0	0	0	0	0	0	0	0	1	0	0	0	0	0	0	0	0	0	0	0	0	0	0	0	0	0	0	1	0	0	0	0	1	0	0	1	1
284sab	SAMN16605218	1	1	5	3	0	0	0	0	0	0	0	0	0	0	0	0	0	0	0	1	0	0	0	0	0	0	0	0	0	0	0	0	0	0	0	0	0	0	0	0	0	0	0	1	0	0	0	0
285sab	SAMN16605219	7	5	4	3	0	0	0	0	1	1	1	0	0	0	0	0	0	1	1	1	0	0	0	0	0	1	0	0	0	0	1	0	0	0	0	1	0	0	0	0	0	0	0	0	0	1	0	1
286sab	SAMN16605220	1	1	7	3	0	0	0	0	0	0	0	0	0	0	0	0	0	0	0	1	0	0	0	0	0	0	0	0	0	0	0	0	0	0	0	0	0	0	0	0	0	0	0	1	0	0	0	1
287sab	SAMN16605221	2	2	7	4	0	0	0	0	0	1	0	0	0	0	0	0	0	0	0	1	0	0	0	0	0	0	0	0	0	0	0	0	0	0	0	0	1	0	0	0	0	0	0	1	0	0	0	1
288sab	SAMN16605222	3	2	8	3	0	0	0	0	0	1	1	0	0	0	0	0	0	0	0	1	0	0	0	0	0	0	0	0	0	0	0	0	0	0	0	0	0	0	0	0	1	0	0	1	0	0	1	0
289sab	SAMN16605223	7	5	8	2	0	1	0	1	0	1	1	1	0	0	1	0	0	0	0	1	0	0	0	0	0	0	0	0	0	0	1	0	1	0	0	1	0	0	0	0	0	1	0	1	1	0	0	0
290sab	SAMN16605224	1	1	2	1	0	0	0	0	0	1	0	0	0	0	0	0	0	0	0	0	0	0	0	0	0	0	0	0	0	0	0	0	0	0	0	0	0	0	0	0	0	0	0	0	0	0	0	1
291sab	SAMN16605225	2	2	6	3	0	0	0	0	0	1	0	0	0	0	0	0	0	0	0	0	0	0	0	0	0	0	0	1	0	0	0	0	0	0	0	0	1	0	0	0	0	0	1	0	0	1	0	1
292sab	SAMN16605226	1	1	0	3	0	0	0	0	0	1	0	0	0	0	0	0	0	0	0	0	0	0	0	0	0	0	0	0	0	0	0	0	0	0	0	0	0	0	0	0	0	0	0	0	0	0	0	0
293sab	SAMN16605227	2	2	8	3	0	0	0	0	0	1	0	0	0	0	0	0	0	0	0	1	0	0	0	0	0	0	0	0	0	0	0	0	0	0	0	0	0	0	0	0	0	1	0	1	1	0	0	0
294sab	SAMN16605228	4	4	10	1	0	0	0	1	0	1	0	0	0	0	1	0	0	0	0	1	0	0	0	0	0	0	0	0	0	0	0	0	0	0	0	0	0	0	0	0	0	0	0	1	0	0	0	1
295sab	SAMN16605229	6	5	9	1	0	0	1	0	0	1	0	0	0	0	0	0	0	1	1	1	0	0	0	0	0	1	0	0	0	0	0	0	0	0	0	0	0	0	1	0	0	0	0	1	0	0	1	1
296sab	SAMN16605230	1	1	1	3	0	0	0	0	0	1	0	0	0	0	0	0	0	0	0	0	0	0	0	0	0	0	0	0	0	0	0	0	0	0	0	0	0	0	0	0	0	0	0	0	0	0	0	1
297sab	SAMN16605231	2	2	8	3	0	0	0	0	0	1	0	0	0	0	0	0	0	0	0	1	0	0	0	0	0	0	0	0	0	0	0	0	0	0	0	0	0	0	0	0	0	1	0	1	1	0	0	0
299sab	SAMN16605232	2	2	8	3	0	0	0	0	0	1	0	0	0	0	0	0	0	0	0	1	0	0	0	0	0	0	0	0	0	0	0	0	0	0	0	0	1	0	0	0	0	0	0	1	0	0	0	1
300sab	SAMN16605233	7	5	8	2	0	1	0	1	0	1	1	1	0	0	1	0	0	0	0	1	0	0	0	0	0	0	0	0	0	0	1	0	1	0	0	1	0	0	0	0	0	1	0	1	1	0	0	0
301sab	SAMN16605234	2	2	7	3	0	0	0	0	0	1	0	0	0	0	0	0	0	0	0	1	0	0	0	0	0	0	0	0	0	0	0	0	0	0	0	0	0	0	0	0	0	0	0	1	0	0	0	1
302sab	SAMN16605235	8	4	4	4	0	0	0	0	1	1	1	0	0	0	1	1	0	1	1	1	0	0	0	0	0	0	0	0	0	0	0	0	0	0	0	0	0	0	0	0	0	0	0	0	0	1	0	1
303sab	SAMN16605236	9	5	8	5	0	1	0	1	0	1	1	1	0	0	1	0	0	1	1	1	0	0	0	0	0	0	0	0	0	0	1	0	1	0	0	1	0	0	0	0	0	1	0	1	1	0	0	0
304sab	SAMN16605237	2	2	8	3	0	0	0	0	0	1	0	0	0	0	0	0	0	0	0	1	0	0	0	0	0	0	0	0	0	0	0	0	0	0	0	0	1	0	0	0	0	0	0	1	0	0	0	1
305sab	SAMN16605238	7	5	4	4	0	0	1	0	1	1	0	0	0	0	0	0	0	1	1	1	0	0	0	0	0	1	0	0	0	0	0	0	0	0	0	0	0	0	0	0	0	0	0	0	0	1	0	1
306sab	SAMN16605239	1	1	2	3	0	0	0	0	0	1	0	0	0	0	0	0	0	0	0	0	0	0	0	0	0	0	0	0	0	0	0	0	0	0	0	0	0	0	0	0	0	0	0	0	0	0	0	1
307sab	SAMN16605240	1	1	7	2	0	0	0	0	0	1	0	0	0	0	0	0	0	0	0	0	0	0	0	0	0	0	0	0	0	0	0	0	0	0	0	0	0	0	0	0	0	0	0	1	0	0	0	1
308sab	SAMN16605241	1	1	7	2	0	0	0	0	0	1	0	0	0	0	0	0	0	0	0	0	0	0	0	0	0	0	0	0	0	0	0	0	0	0	0	0	0	0	0	0	0	0	0	1	0	0	0	1
309sab	SAMN16605242	5	4	2	3	0	0	0	0	1	1	0	0	0	0	0	0	0	1	1	1	0	0	0	0	0	0	0	0	0	0	0	0	0	0	0	0	0	0	0	0	0	0	0	0	0	0	0	1
310sab	SAMN16605243	1	1	9	2	0	0	0	0	0	1	0	0	0	0	0	0	0	0	0	0	0	0	0	0	0	0	0	0	0	0	0	0	0	0	0	0	0	0	0	1	0	0	0	1	0	0	1	1
311sab	SAMN16605244	0	0	7	2	0	0	0	0	0	0	0	0	0	0	0	0	0	0	0	0	0	0	0	0	0	0	0	0	0	0	0	0	0	0	0	0	0	0	0	0	0	0	0	1	0	0	0	1
312sab	SAMN16605245	2	2	2	3	0	0	0	0	0	1	0	0	0	0	0	0	0	0	0	1	0	0	0	0	0	0	0	0	0	0	0	0	0	0	0	0	0	0	0	0	0	0	0	0	0	0	0	1
313sab	SAMN16605246	0	0	6	2	0	0	0	0	0	0	0	0	0	0	0	0	0	0	0	0	0	0	0	0	0	0	0	0	0	0	0	0	0	0	0	0	0	1	0	0	0	0	0	0	0	1	0	1
314sab	SAMN16605247	2	2	2	5	0	0	0	0	0	1	0	0	0	0	0	0	0	0	0	1	0	0	0	0	0	0	0	0	0	0	1	0	0	0	0	1	0	0	0	0	0	0	0	0	0	0	0	1
315sab	SAMN16605248	1	1	6	3	0	0	0	0	0	1	0	0	0	0	0	0	0	0	0	0	0	0	0	0	0	0	0	0	0	0	0	0	0	0	0	0	0	1	0	0	0	0	0	0	0	1	0	1
316sab	SAMN16605249	8	5	4	4	0	0	1	0	1	1	1	0	0	0	0	0	0	1	1	1	0	0	0	0	0	1	0	0	0	0	0	0	0	0	0	0	0	0	0	0	0	0	0	0	0	1	0	1
317sab	SAMN16605250	2	2	7	2	0	0	0	0	0	1	0	0	0	0	0	0	0	0	0	1	0	0	0	0	0	0	0	0	0	0	0	0	0	0	0	0	0	0	0	0	0	0	0	1	0	0	0	1
318sab	SAMN16605251	2	2	4	2	0	0	0	0	0	0	1	0	0	0	0	0	0	0	0	1	0	0	0	0	0	0	0	0	0	0	1	0	0	0	0	1	0	0	0	0	0	0	0	0	0	1	0	1
319sab	SAMN16605252	1	1	7	3	0	0	0	0	0	1	0	0	0	0	0	0	0	0	0	0	0	0	0	0	0	0	0	0	0	0	0	0	0	0	0	0	0	0	0	0	0	0	0	1	0	0	0	1
31sab	SAMN16605253	8	5	4	3	0	0	1	0	1	1	1	0	0	0	0	0	0	1	1	1	0	0	0	0	0	1	0	0	0	0	0	0	0	0	0	0	0	0	0	0	0	0	0	0	0	1	0	1
320sab	SAMN16605254	1	1	6	2	0	0	0	0	0	0	0	0	0	0	0	0	0	0	0	1	0	0	0	0	0	0	0	0	0	0	0	0	0	0	0	0	0	0	0	0	0	0	0	1	0	0	0	0
321sab	SAMN16605255	2	2	4	4	0	0	0	0	0	1	0	0	0	0	0	0	0	0	0	1	0	0	0	0	0	0	0	0	0	0	0	0	0	0	0	0	0	0	0	1	0	0	0	0	0	0	1	1
322sab	SAMN16605256	7	5	8	3	0	1	0	1	0	1	1	1	0	0	1	0	0	0	0	1	0	0	0	0	0	0	0	0	0	0	1	0	1	0	0	1	0	0	0	0	0	1	0	1	1	0	0	0
323sab	SAMN16605257	1	1	9	3	0	0	0	0	0	0	0	0	0	0	0	0	0	0	0	1	0	0	0	0	0	0	0	0	0	0	0	0	0	0	0	0	0	0	0	0	0	1	0	1	1	0	0	0
324sab	SAMN16605258	1	1	6	3	0	0	0	0	0	1	0	0	0	0	0	0	0	0	0	0	0	0	0	0	0	0	0	0	0	0	0	0	0	0	0	0	0	1	0	0	0	0	0	0	0	1	0	1
325sab	SAMN16605259	8	5	2	4	0	0	1	0	1	1	1	0	0	0	0	0	0	1	1	1	0	0	0	0	0	1	0	0	0	0	0	0	0	0	0	0	0	0	0	0	0	0	0	0	0	0	0	1
326sab	SAMN16605260	0	0	7	6	0	0	0	0	0	0	0	0	0	0	0	0	0	0	0	0	0	0	0	0	0	0	0	0	0	0	0	0	0	0	0	0	0	0	0	0	0	0	0	1	0	0	0	1
327sab	SAMN16605261	8	5	2	3	0	0	1	0	1	1	1	0	0	0	0	0	0	1	1	1	0	0	0	0	0	1	0	0	0	0	0	0	0	0	0	0	0	0	0	0	0	0	0	0	0	0	0	1
328sab	SAMN16605262	9	4	5	6	0	0	1	1	1	1	1	0	0	0	1	0	0	1	1	1	0	0	0	0	0	0	0	0	0	1	1	0	1	0	0	1	0	0	0	0	0	0	0	1	0	0	0	0
329sab	SAMN16605263	4	4	8	4	0	0	0	1	0	1	0	0	0	0	1	0	0	0	0	1	0	0	0	0	0	0	0	0	0	0	0	0	0	0	0	0	1	0	0	0	0	0	0	1	0	0	0	1
32sab	SAMN16605264	1	1	6	2	0	0	0	0	0	0	0	0	0	0	0	0	0	0	0	1	0	0	0	0	0	0	0	0	0	0	0	0	0	0	0	0	0	0	0	0	0	0	0	1	0	0	0	0
330sab	SAMN16605265	2	2	8	3	0	0	0	0	0	1	0	0	0	0	0	0	0	0	0	1	0	0	0	0	0	0	0	0	0	0	0	0	0	0	0	0	1	0	0	0	0	0	0	1	0	0	0	1
331sab	SAMN16605266	2	2	2	3	0	0	0	0	0	1	0	0	0	0	0	0	0	0	0	1	0	0	0	0	0	0	0	0	0	0	0	0	0	0	0	0	0	0	0	0	0	0	0	0	0	0	0	1
332sab	SAMN16605267	2	2	9	2	0	0	0	0	0	1	0	0	0	0	0	0	0	0	0	1	0	0	0	0	0	0	0	0	0	0	0	0	1	0	0	0	0	0	1	0	0	0	0	1	0	0	1	1
333sab	SAMN16605268	2	2	6	2	0	0	0	0	0	1	0	0	0	0	0	0	0	0	0	1	0	0	0	0	0	0	0	0	0	0	0	0	0	0	0	0	0	0	0	0	0	0	0	1	0	0	0	0
334sab	SAMN16605269	9	4	5	7	0	0	1	1	1	1	1	0	0	0	1	0	0	1	1	1	0	0	0	0	0	0	0	0	0	1	1	0	1	0	0	1	0	0	0	0	0	0	0	1	0	0	0	0
335sab	SAMN16605270	2	2	2	3	0	0	0	0	0	1	0	0	0	0	0	0	0	0	0	1	0	0	0	0	0	0	0	0	0	0	0	0	0	0	0	0	1	0	0	0	0	0	0	0	0	0	0	0
336sab	SAMN16605271	2	2	2	2	0	0	0	0	0	1	0	0	0	0	0	0	0	0	0	1	0	0	0	0	0	0	0	0	0	0	0	0	0	0	0	0	0	0	0	0	0	0	0	0	0	0	0	1
337sab	SAMN16605272	1	1	6	2	0	0	0	0	0	0	0	0	0	0	0	0	0	0	0	1	0	0	0	0	0	0	0	0	0	0	0	0	0	0	0	0	1	0	0	0	0	0	0	1	0	0	0	0
338sab	SAMN16605273	2	2	8	3	0	0	0	0	0	1	0	0	0	0	0	0	0	0	0	1	0	0	0	0	0	0	0	0	0	0	0	0	0	0	0	0	1	0	0	0	0	0	0	1	0	0	0	1
339sab	SAMN16605274	3	3	5	2	0	0	0	1	0	0	0	0	0	0	1	0	0	0	0	1	0	0	0	0	0	0	0	0	1	0	1	0	1	0	0	1	0	0	0	0	0	0	0	1	0	0	0	0
33sab	SAMN16605275	1	1	6	2	0	0	0	0	0	0	0	0	0	0	0	0	0	0	0	1	0	0	0	0	0	0	0	0	0	0	0	0	0	0	0	0	0	0	0	0	0	0	0	1	0	0	0	0
340sab	SAMN16605276	1	1	10	3	0	0	0	0	0	1	0	0	0	0	0	0	0	0	0	0	0	0	0	0	0	0	0	0	0	0	0	0	0	0	0	0	0	0	0	1	0	0	0	1	0	0	1	1
341sab	SAMN16605277	7	5	8	3	0	1	0	1	0	1	1	1	0	0	1	0	0	0	0	1	0	0	0	0	0	0	0	0	0	0	1	0	1	0	0	1	0	0	0	0	0	1	0	1	1	0	0	0
342sab	SAMN16605278	7	5	4	6	0	0	0	1	0	0	1	0	0	0	0	1	0	1	1	1	0	0	0	0	0	0	0	1	0	0	1	0	0	0	0	1	0	0	0	0	0	0	0	0	0	1	0	1
343sab	SAMN16605279	4	4	7	5	0	0	0	0	1	1	0	0	0	0	0	0	0	0	1	1	0	0	0	0	0	0	0	0	0	0	0	0	0	0	0	0	1	0	0	0	0	0	0	1	0	0	0	1
344sab	SAMN16605280	2	2	8	1	0	0	0	0	0	0	1	0	0	0	0	0	0	0	0	1	0	0	0	0	0	0	0	0	0	0	0	0	0	0	0	0	0	0	0	0	1	0	0	1	0	0	1	0
345sab	SAMN16605281	2	2	8	2	0	0	0	0	0	1	0	0	0	0	0	0	0	0	0	1	0	0	0	0	0	0	0	0	0	0	0	0	0	0	0	0	0	0	0	0	0	1	0	1	1	0	0	0
346sab	SAMN16605282	3	3	1	2	1	0	0	0	0	1	0	0	0	0	0	0	1	0	0	0	0	0	0	0	0	0	0	0	0	0	0	0	0	0	0	0	0	0	0	0	0	0	0	0	0	0	0	1
347sab	SAMN16605283	2	2	2	3	0	0	0	0	0	1	0	0	0	0	0	0	0	0	0	1	0	0	0	0	0	0	0	0	0	0	0	0	0	0	0	0	0	0	0	0	0	0	0	0	0	0	0	1
348sab	SAMN16605284	2	2	10	2	0	0	0	0	0	1	0	0	0	0	0	0	0	0	0	1	0	0	0	0	0	0	0	0	0	0	0	0	0	0	0	0	0	0	0	0	0	0	0	1	0	0	0	1
349sab	SAMN16605285	7	5	8	5	0	1	0	1	0	1	1	1	0	0	1	0	0	0	0	1	0	0	0	0	0	0	0	0	0	0	1	0	1	0	0	1	0	0	0	0	0	1	0	1	1	0	0	0
350sab	SAMN16605286	7	5	9	4	0	1	0	1	0	1	1	1	0	0	1	0	0	0	0	1	0	0	0	0	0	0	0	0	0	0	1	1	0	1	1	0	0	0	0	0	0	1	0	1	1	0	0	0
351sab	SAMN16605287	7	5	8	3	0	1	0	1	0	1	1	1	0	0	1	0	0	0	0	1	0	0	0	0	0	0	0	0	0	1	1	0	1	0	0	1	0	0	0	0	0	1	0	1	1	0	0	0
352sab	SAMN16605288	0	0	7	2	0	0	0	0	0	0	0	0	0	0	0	0	0	0	0	0	0	0	0	0	0	0	0	0	0	0	0	0	0	0	0	0	0	0	0	0	0	0	0	1	0	0	0	1
353sab	SAMN16605289	4	3	10	3	0	0	0	0	0	1	0	0	0	0	0	0	0	1	1	1	0	0	0	0	0	0	0	0	0	0	0	0	0	0	0	0	0	0	0	0	0	1	0	1	1	0	0	0
354sab	SAMN16605290	1	1	7	4	0	0	0	0	0	1	0	0	0	0	0	0	0	0	0	0	0	0	0	0	0	0	0	0	0	0	0	0	0	0	0	0	0	0	0	0	0	0	0	1	0	0	0	1
355sab	SAMN16605291	8	5	2	4	0	0	1	0	1	1	1	0	0	0	0	0	0	1	1	1	0	0	0	0	0	1	0	0	0	0	0	0	0	0	0	0	0	0	0	0	0	0	0	0	0	0	0	1
356sab	SAMN16605292	8	5	2	3	0	0	1	0	1	1	1	0	0	0	0	0	0	1	1	1	0	0	0	0	0	1	0	0	0	0	1	0	0	0	1	0	0	0	0	0	0	0	0	0	0	0	0	1
357sab	SAMN16605293	2	2	6	3	0	0	0	0	0	1	0	0	0	0	0	0	0	0	0	1	0	0	0	0	0	0	0	0	0	0	0	0	0	0	0	0	0	0	0	0	0	0	0	1	0	0	0	0
358sab	SAMN16605294	2	2	2	2	0	0	0	0	0	0	1	0	0	0	0	0	0	0	0	1	0	0	0	0	0	0	0	0	0	0	1	0	0	0	1	0	0	0	0	0	0	0	0	0	0	0	0	1
359sab	SAMN16605295	1	1	7	2	0	0	0	0	0	1	0	0	0	0	0	0	0	0	0	0	0	0	0	0	0	0	0	0	0	0	0	0	0	0	0	0	0	0	0	0	0	0	0	1	0	0	0	1
360sab	SAMN16605296	4	4	7	3	0	0	0	1	0	1	0	0	0	0	1	0	0	0	0	1	0	0	0	0	0	0	0	0	0	0	0	0	0	0	0	0	0	0	0	0	0	0	0	1	0	0	0	1
361sab	SAMN16605297	2	2	6	3	0	0	0	0	0	1	0	0	0	0	0	0	0	0	0	1	0	0	0	0	0	0	0	0	0	0	0	0	0	0	0	0	0	0	0	0	0	0	0	1	0	0	0	0
362sab	SAMN16605298	1	1	2	3	0	0	0	0	0	1	0	0	0	0	0	0	0	0	0	0	0	0	0	0	0	0	0	0	0	0	0	0	0	0	0	0	0	0	0	0	0	0	0	0	0	0	0	1
363sab	SAMN16605299	1	1	5	3	0	0	0	0	0	0	0	0	0	0	0	0	0	0	0	1	0	0	0	0	0	0	0	0	0	0	0	0	0	0	0	0	0	0	0	0	0	0	0	1	0	0	0	0
369sab	SAMN16605300	8	5	4	3	0	0	1	0	1	1	1	0	0	0	0	0	0	1	1	1	0	0	0	0	0	1	0	0	0	0	0	0	0	0	0	0	0	0	0	0	0	0	0	0	0	1	0	1
36sab	SAMN16605301	6	5	2	3	0	0	0	0	1	1	0	0	0	0	0	0	0	1	1	1	0	0	0	0	0	1	0	0	0	0	1	0	0	0	0	1	0	0	0	0	0	0	0	0	0	0	0	1
370sab	SAMN16605302	5	4	8	2	0	0	0	1	0	1	1	0	0	0	1	0	0	0	0	1	0	0	0	0	0	0	0	0	0	0	1	0	1	0	0	1	0	0	0	0	0	1	0	1	1	0	0	0
371sab	SAMN16605303	5	4	8	3	0	0	0	1	0	1	1	0	0	0	1	0	0	0	0	1	0	0	0	0	0	0	0	0	0	0	1	0	1	0	0	1	0	0	0	0	0	1	0	1	1	0	0	0
372sab	SAMN16605304	1	1	2	3	0	0	0	0	0	1	0	0	0	0	0	0	0	0	0	0	0	0	0	0	0	0	0	0	0	0	0	0	0	0	0	0	0	0	0	0	0	0	0	0	0	0	0	1
373sab	SAMN16605305	1	1	2	4	0	0	0	0	0	1	0	0	0	0	0	0	0	0	0	0	0	0	0	0	0	0	0	0	0	0	0	0	0	0	0	0	0	0	0	0	0	0	0	0	0	0	0	1
374sab	SAMN16605306	8	5	4	3	0	0	1	0	1	1	1	0	0	0	0	0	0	1	1	1	0	0	0	0	0	1	0	0	0	0	0	0	0	0	0	0	0	0	0	0	0	0	0	0	0	1	0	1
37sab	SAMN16605307	2	2	11	2	0	0	0	0	0	1	0	0	0	0	0	0	0	0	0	1	0	0	0	0	0	0	0	0	0	0	0	0	0	0	0	0	0	1	0	0	0	0	0	1	0	0	0	1
381sab	SAMN16605308	9	5	4	4	0	0	1	0	1	1	1	0	0	0	0	1	0	1	1	1	0	0	0	0	0	1	0	0	0	0	0	0	0	0	0	0	0	0	0	0	0	0	0	0	0	1	0	1
382sab	SAMN16605309	7	5	8	4	0	1	0	1	0	1	1	1	0	0	1	0	0	0	0	1	0	0	0	0	0	0	0	0	0	0	1	0	1	0	0	1	0	0	0	0	0	1	0	1	1	0	0	0
383sab	SAMN16605310	2	2	9	1	0	0	0	0	0	1	0	0	0	0	0	0	0	0	0	1	0	0	0	0	0	0	0	0	0	0	1	0	0	0	1	0	0	0	1	0	0	0	0	1	0	0	1	1
384sab	SAMN16605311	1	1	7	3	0	0	0	0	0	1	0	0	0	0	0	0	0	0	0	0	0	0	0	0	0	0	0	0	0	0	0	0	0	0	0	0	0	0	0	0	0	0	0	1	0	0	0	1
385sab	SAMN16605312	7	6	2	6	0	0	0	1	0	1	0	0	0	0	1	0	0	1	0	1	0	0	1	0	0	0	0	1	0	0	0	0	0	0	0	0	0	0	0	0	0	0	0	0	0	0	0	1
386sab	SAMN16605313	7	5	4	2	0	0	0	0	1	1	1	0	0	0	0	0	0	1	1	1	0	0	0	0	0	1	0	0	0	0	1	0	0	0	0	1	0	0	0	0	0	0	0	0	0	1	0	1
387sab	SAMN16605314	5	4	8	4	0	0	0	1	0	1	0	0	0	0	1	0	0	1	0	1	0	0	0	0	0	0	0	0	0	0	0	0	0	0	0	0	1	0	0	0	0	0	0	1	0	0	0	1
388sab	SAMN16605315	3	3	5	4	0	0	0	0	0	1	0	0	0	0	0	1	0	0	0	1	0	0	0	0	0	0	0	0	0	0	0	0	0	0	0	0	0	0	0	0	1	0	0	0	0	0	1	1
389sab	SAMN16605316	5	4	2	3	0	0	0	1	0	1	0	0	0	0	0	0	0	1	1	1	0	0	0	0	0	0	0	0	0	0	0	0	0	0	0	0	0	0	0	0	0	0	0	0	0	0	0	1
390sab	SAMN16605317	1	1	7	6	0	0	0	0	0	1	0	0	0	0	0	0	0	0	0	0	0	0	0	0	0	0	0	0	0	0	0	0	0	0	1	0	0	0	0	0	0	0	0	1	0	0	0	1
391sab	SAMN16605318	1	1	7	3	0	0	0	0	0	1	0	0	0	0	0	0	0	0	0	0	0	0	0	0	0	0	0	0	0	0	0	0	0	0	0	0	0	0	0	0	0	0	0	1	0	0	0	1
392sab	SAMN16605319	1	1	9	3	0	0	0	0	0	1	0	0	0	0	0	0	0	0	0	0	0	0	0	0	0	0	0	0	0	0	0	0	0	0	0	0	0	0	0	1	0	0	0	1	0	0	1	1
393sab	SAMN16605320	7	5	11	2	0	1	0	1	0	1	1	1	0	0	1	0	0	0	0	1	0	0	0	0	0	0	0	0	0	0	1	0	1	0	0	1	0	1	0	0	0	1	0	1	1	1	0	0
394sab	SAMN16605321	1	1	7	3	0	0	0	0	0	1	0	0	0	0	0	0	0	0	0	0	0	0	0	0	0	0	0	0	0	0	0	0	0	0	0	0	0	0	0	0	0	0	0	1	0	0	0	1
395sab	SAMN16605322	8	5	4	3	0	0	1	0	1	1	1	0	0	0	0	0	0	1	1	1	0	0	0	0	0	1	0	0	0	0	1	0	0	0	1	0	0	0	0	0	0	0	0	0	0	1	0	1
396sab	SAMN16605323	2	2	5	2	0	0	0	0	0	1	0	0	0	0	0	0	0	0	0	1	0	0	0	0	0	0	0	0	0	0	0	0	0	0	0	0	0	1	0	0	0	0	0	0	0	0	0	1
397sab	SAMN16605324	1	1	6	3	0	0	0	0	0	1	0	0	0	0	0	0	0	0	0	0	0	0	0	0	0	0	0	0	0	0	0	0	0	0	0	0	0	1	0	0	0	0	0	0	0	1	0	1
398sab	SAMN16605325	1	1	1	3	0	0	0	0	0	1	0	0	0	0	0	0	0	0	0	0	0	0	0	0	0	0	0	0	0	0	0	0	0	0	0	0	0	0	0	0	0	0	0	0	0	0	0	0
399sab	SAMN16605326	3	3	6	3	0	0	0	0	0	1	0	0	1	0	0	0	0	0	0	0	1	0	0	0	0	0	0	0	0	0	0	0	0	0	0	0	1	0	0	0	0	0	1	0	0	1	0	1
3sab	SAMN16605327	7	4	4	3	0	0	1	0	1	1	1	0	0	0	0	0	0	1	1	1	0	0	0	0	0	0	0	0	0	0	1	0	0	0	0	1	0	0	0	0	0	0	0	0	0	1	0	1
400sab	SAMN16605328	8	5	9	3	0	0	1	0	1	1	1	0	0	0	0	0	0	1	1	1	0	0	0	0	0	1	0	0	0	0	0	0	0	0	0	0	0	0	0	0	0	0	0	1	1	0	0	0
402sab	SAMN16605329	2	2	8	3	0	0	0	0	0	1	0	0	0	0	0	0	0	0	0	1	0	0	0	0	0	0	0	0	0	0	0	0	0	0	0	0	1	0	0	0	0	0	0	1	0	0	0	1
403sab	SAMN16605330	0	0	6	2	0	0	0	0	0	0	0	0	0	0	0	0	0	0	0	0	0	0	0	0	0	0	0	0	0	0	0	0	0	0	0	0	0	1	0	0	0	0	0	0	0	1	0	1
404sab	SAMN16605331	2	2	5	3	0	0	0	0	0	0	0	0	0	0	0	0	0	1	0	1	0	0	0	0	0	0	0	0	0	0	0	0	0	0	0	0	0	0	0	0	0	1	0	0	1	0	0	1
405sab	SAMN16605332	0	0	7	2	0	0	0	0	0	0	0	0	0	0	0	0	0	0	0	0	0	0	0	0	0	0	0	0	0	0	0	0	0	0	0	0	0	0	0	0	0	0	0	1	0	0	0	1
406sab	SAMN16605333	2	1	8	2	0	0	0	0	0	1	1	0	0	0	0	0	0	0	0	0	0	0	0	0	0	0	0	0	0	0	0	0	0	1	0	0	1	0	0	1	0	0	1	0	0	1	1	1
407sab	SAMN16605334	5	4	2	3	0	0	0	0	1	1	0	0	0	0	0	0	0	1	1	1	0	0	0	0	0	0	0	0	0	0	0	0	0	0	0	0	0	0	0	0	0	0	0	0	0	0	0	1
408sab	SAMN16605335	4	4	9	3	0	0	0	1	0	1	0	0	0	0	1	0	0	0	0	1	0	0	0	0	0	0	0	0	0	0	0	0	0	0	1	0	0	0	1	0	0	0	0	1	0	0	1	1
409sab	SAMN16605336	0	0	6	2	0	0	0	0	0	0	0	0	0	0	0	0	0	0	0	0	0	0	0	0	0	0	0	0	0	0	0	0	0	0	0	0	0	1	0	0	0	0	0	0	0	1	0	1
410sab	SAMN16605337	2	2	4	4	0	0	0	0	0	0	1	0	0	0	0	0	0	0	0	1	0	0	0	0	0	0	0	0	0	0	1	0	0	0	0	1	0	0	0	0	0	0	0	0	0	1	0	1
411sab	SAMN16605338	7	5	8	2	0	1	0	1	0	1	1	1	0	0	1	0	0	0	0	1	0	0	0	0	0	0	0	0	0	0	1	0	1	0	0	1	0	0	0	0	0	1	0	1	1	0	0	0
412sab	SAMN16605339	7	5	8	2	0	1	0	1	0	1	1	1	0	0	1	0	0	0	0	1	0	0	0	0	0	0	0	0	0	0	1	0	1	0	0	1	0	0	0	0	0	1	0	1	1	0	0	0
413sab	SAMN16605340	8	5	4	3	0	0	1	0	1	1	1	0	0	0	0	0	0	1	1	1	0	0	0	0	0	1	0	0	0	0	0	0	0	0	0	0	0	0	0	0	0	0	0	0	0	1	0	1
414sab	SAMN16605341	7	5	4	3	0	0	1	0	1	1	0	0	0	0	0	0	0	1	1	1	0	0	0	0	0	1	0	0	0	0	0	0	0	0	0	0	0	0	0	0	0	0	0	0	0	1	0	1
415sab	SAMN16605342	2	2	8	2	0	0	0	0	0	0	0	0	1	0	0	0	0	0	0	1	0	0	0	0	0	0	0	0	0	0	0	0	0	0	0	0	0	1	0	0	0	0	0	1	0	1	0	0
416sab	SAMN16605343	8	5	4	3	0	0	1	0	1	1	1	0	0	0	0	0	0	1	1	1	0	0	0	0	0	1	0	0	0	0	0	0	0	0	0	0	0	0	0	0	0	0	0	0	0	1	0	1
417sab	SAMN16605344	2	2	7	4	0	0	0	0	0	1	0	0	0	0	0	1	0	0	0	0	0	0	0	0	0	0	0	0	0	0	0	0	0	0	0	0	1	1	0	0	0	0	0	0	0	1	0	1
418sab	SAMN16605345	3	2	7	2	0	0	0	0	0	1	1	0	0	0	0	0	0	0	0	1	0	0	0	0	0	0	0	0	0	0	0	0	0	0	0	0	0	0	0	0	0	0	0	1	0	0	0	1
419sab	SAMN16605346	1	1	2	2	0	0	0	0	0	1	0	0	0	0	0	0	0	0	0	0	0	0	0	0	0	0	0	0	0	0	0	0	0	0	0	0	1	0	0	0	0	0	0	0	0	0	0	0
420sab	SAMN16605347	2	2	6	1	0	0	0	0	0	1	0	0	0	0	0	0	0	0	0	1	0	0	0	0	0	0	0	0	0	0	1	0	0	0	1	0	1	0	0	0	0	0	0	1	0	0	0	0
421sab	SAMN16605348	14	7	5	6	0	1	1	1	1	1	1	1	0	0	1	1	0	1	1	1	0	0	0	0	0	1	0	1	0	0	1	0	1	0	0	1	0	0	0	0	0	0	0	1	0	0	0	0
425sab	SAMN16605349	7	5	8	3	0	1	0	1	0	1	1	1	0	0	1	0	0	0	0	1	0	0	0	0	0	0	0	0	0	0	1	0	1	0	0	1	0	0	0	0	0	1	0	1	1	0	0	0
438sab	SAMN16605350	4	4	3	3	0	0	0	1	0	1	0	0	0	0	1	0	0	0	0	1	0	0	0	0	0	0	0	0	0	0	0	0	0	0	0	0	0	1	0	0	0	0	0	0	0	0	0	1
439sab	SAMN16605351	4	4	8	3	0	0	0	1	0	1	0	0	0	0	1	0	0	0	0	1	0	0	0	0	0	0	0	0	0	0	1	0	1	0	0	1	0	0	0	0	0	1	0	1	1	0	0	0
440sab	SAMN16605352	2	2	7	5	0	0	0	0	0	1	0	0	0	0	0	0	0	0	0	1	0	0	0	0	0	0	0	0	0	0	0	0	0	0	0	0	0	0	0	0	0	0	0	1	0	0	0	1
441sab	SAMN16605353	3	3	5	3	0	0	0	1	0	0	0	0	0	0	1	0	0	0	0	1	0	0	0	0	0	0	0	0	0	0	1	0	1	0	0	1	0	0	0	0	0	0	0	1	0	0	0	0
442sab	SAMN16605354	4	4	7	2	0	0	0	1	0	1	0	0	0	0	1	0	0	0	0	1	0	0	0	0	0	0	0	0	0	0	0	0	0	0	0	0	0	0	0	0	0	0	0	1	0	0	0	1
443sab	SAMN16605355	4	2	6	6	0	0	0	0	0	1	1	0	0	0	0	0	0	1	1	0	0	0	0	0	0	0	0	0	0	0	0	0	0	0	0	0	0	1	0	0	0	0	0	0	0	1	0	1
444sab	SAMN16605356	3	3	7	4	0	0	0	1	0	1	0	0	0	0	1	0	0	0	0	0	0	0	0	0	0	0	0	0	0	0	0	0	0	0	0	0	0	0	0	0	0	0	0	1	0	0	0	1
445sab	SAMN16605357	5	3	2	2	0	0	1	0	1	0	0	0	0	0	0	0	0	1	1	0	0	0	0	0	0	1	0	0	0	0	0	0	0	0	0	0	0	0	0	0	0	0	0	0	0	0	0	1
446sab	SAMN16605358	7	5	8	3	0	1	0	1	0	1	1	1	0	0	1	0	0	0	0	1	0	0	0	0	0	0	0	0	0	0	1	0	1	0	0	1	0	0	0	0	0	1	0	1	1	0	0	0
447sab	SAMN16605359	4	4	8	3	0	0	0	1	0	1	0	0	0	0	1	0	0	0	0	1	0	0	0	0	0	0	0	0	0	0	0	0	0	0	0	0	1	0	0	0	0	0	0	1	0	0	0	1
448sab	SAMN16605360	1	1	1	2	0	0	0	0	0	0	0	0	0	0	0	0	1	0	0	0	0	0	0	0	0	0	0	0	0	0	0	0	0	0	0	0	0	0	0	0	0	0	0	0	0	0	0	1
449sab	SAMN16605361	9	6	3	4	0	0	1	1	1	1	0	0	0	0	1	0	0	1	0	1	0	0	0	0	0	1	1	0	0	0	0	0	0	0	0	0	0	0	0	0	0	0	0	0	0	0	0	1
450sab	SAMN16605362	2	2	11	2	0	0	0	0	0	1	0	0	0	0	0	0	0	0	0	1	0	0	0	0	0	0	0	0	0	0	0	0	0	0	0	0	0	0	0	1	0	1	0	1	1	0	1	0
451sab	SAMN16605363	8	5	4	3	0	0	1	0	1	1	1	0	0	0	0	0	0	1	1	1	0	0	0	0	0	1	0	0	0	0	1	0	0	0	0	1	0	0	0	0	0	0	0	0	0	1	0	1
452sab	SAMN16605364	4	4	8	4	0	0	0	1	0	1	0	0	0	0	1	0	0	0	0	1	0	0	0	0	0	0	0	0	0	0	0	0	0	0	0	0	1	0	0	0	0	0	0	1	0	0	0	1
453sab	SAMN16605365	8	5	4	5	0	0	1	1	1	1	0	0	0	0	0	0	0	1	1	1	0	0	0	0	0	1	0	0	0	0	1	0	0	0	0	1	0	0	0	0	0	0	0	0	0	1	0	1
454sab	SAMN16605366	8	5	2	3	0	0	1	0	1	1	1	0	0	0	0	0	0	1	1	1	0	0	0	0	0	1	0	0	0	0	1	0	0	0	1	0	0	0	0	0	0	0	0	0	0	0	0	1
455sab	SAMN16605367	5	4	7	4	0	0	0	1	0	1	0	0	0	0	1	0	0	0	1	1	0	0	0	0	0	0	0	0	0	0	0	0	0	0	0	0	0	0	0	0	0	0	0	1	0	0	0	1
456sab	SAMN16605368	2	2	2	2	0	0	0	0	0	1	0	0	0	0	0	0	0	0	0	1	0	0	0	0	0	0	0	0	0	0	0	0	0	0	0	0	0	0	0	0	0	0	0	0	0	0	0	1
457sab	SAMN16605369	2	2	7	3	0	0	0	0	0	1	0	0	0	0	0	0	0	0	0	1	0	0	0	0	0	0	0	0	0	0	0	0	0	0	0	0	0	0	0	0	0	0	0	1	0	0	0	1
458sab	SAMN16605370	3	3	3	3	0	0	0	0	0	1	0	0	0	0	0	1	0	0	0	1	0	0	0	0	0	0	0	0	0	0	0	0	0	0	0	0	0	0	0	0	0	0	0	0	0	0	0	1
459sab	SAMN16605371	1	1	9	2	0	0	0	0	0	1	0	0	0	0	0	0	0	0	0	0	0	0	0	0	0	0	0	0	0	0	0	0	0	0	0	0	0	0	0	1	0	0	0	1	0	0	1	1
460sab	SAMN16605372	2	2	5	2	0	0	0	0	0	0	0	0	0	0	0	0	0	0	0	1	0	0	0	0	0	0	0	1	0	0	0	0	0	0	0	0	0	0	0	0	0	0	0	1	0	0	0	0
461sab	SAMN16605373	2	2	8	3	0	0	0	0	0	1	0	0	0	0	0	0	0	0	0	1	0	0	0	0	0	0	0	0	0	0	0	0	0	0	0	0	0	0	0	0	0	0	1	1	0	0	0	1
462sab	SAMN16605374	2	2	7	2	0	0	0	0	0	1	0	0	0	0	0	0	0	0	0	1	0	0	0	0	0	0	0	0	0	0	0	0	0	0	0	0	0	0	0	0	0	0	0	1	0	0	0	1
463sab	SAMN16605375	7	4	9	6	0	0	0	1	0	1	1	0	0	0	1	0	0	1	1	1	0	0	0	0	0	0	0	0	0	0	1	0	1	0	0	1	0	0	0	0	0	1	0	1	1	0	0	0
464sab	SAMN16605376	2	2	8	3	0	0	0	0	0	1	0	0	0	0	0	0	0	0	0	1	0	0	0	0	0	0	0	0	0	0	0	0	0	0	0	0	0	0	0	0	0	0	1	1	0	0	0	1
465sab	SAMN16605377	4	3	8	4	0	0	0	0	0	1	0	0	0	0	0	0	0	1	1	1	0	0	0	0	0	0	0	0	0	0	0	0	0	0	0	0	1	0	0	0	0	0	0	1	0	0	0	1
466sab	SAMN16605378	4	4	8	3	0	0	0	1	0	1	0	0	0	0	1	0	0	0	0	1	0	0	0	0	0	0	0	0	0	0	0	0	0	0	0	0	1	0	0	0	0	0	0	1	0	0	0	1
467sab	SAMN16605379	7	5	5	5	0	1	0	1	0	1	1	1	0	0	1	0	0	0	0	1	0	0	0	0	0	0	0	0	0	0	1	0	1	0	0	1	0	0	0	0	0	0	0	1	0	0	0	0
468sab	SAMN16605380	3	3	6	2	0	0	0	0	0	1	0	0	0	0	0	0	0	1	0	1	0	0	0	0	0	0	0	0	0	0	0	0	0	0	0	0	0	0	0	0	0	0	0	1	0	0	0	0
469sab	SAMN16605381	1	1	6	1	0	0	0	0	0	0	0	0	0	0	0	0	0	0	0	1	0	0	0	0	0	0	0	0	0	0	0	0	0	0	0	0	0	0	0	0	0	0	0	1	0	0	0	0
470sab	SAMN16605382	2	2	2	3	0	0	0	0	0	1	0	0	0	0	0	0	0	0	0	1	0	0	0	0	0	0	0	0	0	0	0	0	0	0	0	0	0	0	0	0	0	0	0	0	0	0	0	1
471sab	SAMN16605383	2	2	8	2	0	0	0	0	0	1	0	0	0	0	0	0	0	0	0	1	0	0	0	0	0	0	0	0	0	0	0	0	0	0	0	0	1	0	0	0	0	0	0	1	0	0	0	1
472sab	SAMN16605384	8	5	4	2	0	0	1	0	1	1	1	0	0	0	0	0	0	1	1	1	0	0	0	0	0	1	0	0	0	0	0	0	0	0	0	0	0	0	0	0	0	0	0	0	0	1	0	1
473sab	SAMN16605385	3	3	5	2	0	0	0	0	0	1	0	0	0	0	0	0	0	0	0	1	0	0	0	0	0	0	1	0	0	0	0	0	0	0	0	0	0	0	0	0	0	0	0	1	0	0	0	0
474sab	SAMN16605386	1	1	2	3	0	0	0	0	0	0	0	0	0	0	0	0	0	0	0	1	0	0	0	0	0	0	0	0	0	0	0	0	0	0	0	0	0	0	0	0	0	0	0	0	0	0	0	1
475sab	SAMN16605387	2	2	5	3	0	0	0	0	0	1	0	0	0	0	0	0	0	0	0	1	0	0	0	0	0	0	0	0	0	0	0	0	0	0	0	0	1	0	0	0	0	0	0	0	0	1	0	1
476sab	SAMN16605388	2	2	8	3	0	0	0	0	0	1	0	0	0	0	0	0	0	0	0	1	0	0	0	0	0	0	0	0	0	0	0	0	0	0	0	0	0	0	0	0	0	1	0	1	1	0	0	0
477sab	SAMN16605389	3	3	3	1	0	0	0	0	0	1	0	0	1	0	0	0	0	0	0	1	0	0	0	0	0	0	0	0	0	0	0	0	0	0	0	0	0	0	0	0	0	0	0	0	1	0	0	1
478sab	SAMN16605390	7	5	8	2	0	1	0	1	0	1	1	1	0	0	1	0	0	0	0	1	0	0	0	0	0	0	0	0	0	0	1	0	1	0	0	1	0	0	0	0	0	1	0	1	1	0	0	0
479sab	SAMN16605391	8	5	4	3	0	0	1	0	1	1	1	0	0	0	0	0	0	1	1	1	0	0	0	0	0	1	0	0	0	0	0	0	0	0	0	0	0	0	0	0	0	0	0	0	0	1	0	1
480sab	SAMN16605392	0	0	2	3	0	0	0	0	0	0	0	0	0	0	0	0	0	0	0	0	0	0	0	0	0	0	0	0	0	0	0	0	0	0	0	0	0	0	0	0	0	0	0	0	0	0	0	1
481sab	SAMN16605393	1	1	8	2	0	0	0	0	0	1	0	0	0	0	0	0	0	0	0	0	0	0	0	0	0	0	0	0	0	0	0	0	0	0	0	0	0	0	0	0	0	0	0	1	0	0	0	1
482sab	SAMN16605394	2	2	7	4	0	0	0	0	0	1	0	0	0	0	0	1	0	0	0	0	0	0	0	0	0	0	0	0	0	0	0	0	0	0	0	0	0	0	0	0	0	0	0	1	0	0	0	1
483sab	SAMN16605395	7	5	9	3	0	0	1	0	1	1	0	0	0	0	0	0	0	1	1	1	0	0	0	0	0	1	0	0	0	0	0	0	0	0	0	0	0	0	1	0	0	0	0	1	0	0	1	1
491sab	SAMN16605396	2	2	7	5	0	0	0	0	0	1	0	0	0	0	0	0	0	0	0	1	0	0	0	0	0	0	0	0	0	0	0	0	0	0	0	0	1	0	0	0	0	0	0	1	0	0	0	1
492sab	SAMN16605397	8	5	8	5	0	1	0	1	0	1	1	1	0	0	1	0	0	0	1	1	0	0	0	0	0	0	0	0	0	1	1	0	1	0	0	1	0	0	0	0	0	1	0	1	1	0	0	0
493sab	SAMN16605398	0	0	6	2	0	0	0	0	0	0	0	0	0	0	0	0	0	0	0	0	0	0	0	0	0	0	0	0	0	0	0	0	0	0	0	0	0	1	0	0	0	0	0	0	0	1	0	1
494sab	SAMN16605399	3	2	7	3	0	0	0	0	0	1	1	0	0	0	0	0	0	0	0	1	0	0	0	0	0	0	0	0	0	0	1	0	0	0	1	0	0	0	0	0	0	1	0	0	1	1	0	1
495sab	SAMN16605400	2	2	7	3	0	0	0	0	0	1	0	0	0	0	0	0	0	0	0	1	0	0	0	0	0	0	0	0	0	0	0	0	0	0	0	0	1	0	0	1	0	0	0	0	0	1	1	1
496sab	SAMN16605401	0	0	3	2	0	0	0	0	0	0	0	0	0	0	0	0	0	0	0	0	0	0	0	0	0	0	0	0	0	0	0	0	0	0	0	0	0	0	0	0	0	0	0	0	0	0	0	1
497sab	SAMN16605402	10	5	9	6	0	0	1	0	1	2	1	0	0	0	0	1	0	1	1	1	0	0	0	0	0	1	0	0	0	0	0	0	0	0	0	0	0	0	0	0	0	0	0	1	0	1	0	0
498sab	SAMN16605403	5	4	8	5	0	0	0	1	0	1	1	0	0	0	1	0	0	0	0	1	0	0	0	0	0	0	0	0	0	0	1	0	0	0	1	0	0	0	0	0	0	1	0	1	1	0	0	0
499sab	SAMN16605404	3	3	5	1	0	0	0	1	0	0	0	0	0	0	1	0	0	0	0	1	0	0	0	0	0	0	0	0	0	0	1	0	1	0	0	1	0	0	0	0	0	0	0	1	0	0	0	0
4sab	SAMN16605405	4	4	8	3	0	0	0	1	0	1	0	0	0	0	1	0	0	0	0	1	0	0	0	0	0	0	0	0	0	0	0	0	0	0	0	0	1	0	0	0	0	0	0	1	0	0	0	1
505sab	SAMN36632639	2	2	7	3	0	0	0	0	0	1	0	0	0	0	0	0	0	0	0	1	0	0	0	0	0	0	0	0	0	0	0	0	0	0	0	0	0	0	0	0	0	0	0	1	0	0	0	1
506sab	SAMN36632640	0	0	7	1	0	0	0	0	0	0	0	0	0	0	0	0	0	0	0	0	0	0	0	0	0	0	0	0	0	0	0	0	0	0	0	0	0	0	0	0	0	0	0	1	0	0	0	1
507sab	SAMN36632641	8	5	4	3	0	0	1	0	1	1	1	0	0	0	0	0	0	1	1	1	0	0	0	0	0	1	0	0	0	0	0	0	0	0	0	0	0	0	0	0	0	0	0	0	0	1	0	1
509sab	SAMN36632642	0	0	2	1	0	0	0	0	0	0	0	0	0	0	0	0	0	0	0	0	0	0	0	0	0	0	0	0	0	0	0	0	0	0	0	0	0	0	0	0	0	0	0	0	0	0	0	1
510sab	SAMN36632643	3	2	5	2	0	0	0	0	0	1	1	0	0	0	0	0	0	0	0	1	0	0	0	0	0	0	0	0	0	0	0	0	0	0	0	0	0	0	0	0	0	0	0	1	0	0	0	0
511sab	SAMN36632644	9	5	8	5	0	0	1	0	1	1	1	0	0	0	0	1	0	1	1	1	0	0	0	0	0	1	0	0	0	0	0	0	0	0	0	0	0	0	0	0	0	0	0	1	0	1	0	1
512sab	SAMN36632645	10	6	7	5	0	0	1	0	1	1	1	0	1	0	0	1	0	1	1	1	0	0	0	0	0	1	0	0	0	0	0	0	0	0	0	0	0	0	0	0	0	0	0	1	0	1	0	0
513sab	SAMN36632646	10	6	4	3	0	0	1	0	1	1	1	0	1	0	0	1	0	1	1	1	0	0	0	0	0	1	0	0	0	0	1	0	0	0	0	1	0	0	0	0	0	0	0	0	0	1	0	1
514sab	SAMN36632647	0	0	2	1	0	0	0	0	0	0	0	0	0	0	0	0	0	0	0	0	0	0	0	0	0	0	0	0	0	0	0	0	0	0	0	0	0	0	0	0	0	0	0	0	0	0	0	1
515sab	SAMN36632648	1	1	4	2	0	0	0	0	0	0	0	0	0	0	0	0	0	0	0	1	0	0	0	0	0	0	0	0	0	0	0	0	0	0	0	0	0	0	0	0	0	0	0	0	0	1	0	1
516sab	SAMN36632649	8	5	4	5	0	0	1	0	1	1	1	0	0	0	0	0	0	1	1	1	0	0	0	0	0	1	0	0	0	0	1	0	0	0	0	1	0	0	0	0	0	0	0	0	0	1	0	1
517sab	SAMN36632650	8	5	4	3	0	0	1	0	1	1	1	0	0	0	0	0	0	1	1	1	0	0	0	0	0	1	0	0	0	0	0	0	0	0	0	0	0	0	0	0	0	0	0	0	0	1	0	1
518sab	SAMN36632651	8	5	2	3	0	0	1	0	1	1	1	0	0	0	0	0	0	1	1	1	0	0	0	0	0	1	0	0	0	0	0	0	0	0	0	0	0	0	0	0	0	0	0	0	0	0	0	1
519sab	SAMN36632652	3	3	6	1	0	0	0	1	0	1	0	0	0	0	1	0	0	0	0	0	0	0	0	0	0	0	0	0	0	0	0	0	0	0	0	0	0	0	0	0	0	0	0	1	0	0	0	1
520sab	SAMN36632653	6	5	3	4	0	0	1	0	1	1	0	0	0	0	0	0	0	0	0	1	0	0	0	0	0	1	1	0	0	0	0	0	0	0	0	0	0	0	0	0	0	0	0	0	0	0	0	1
521sab	SAMN36632654	1	1	10	2	0	0	0	0	0	1	0	0	0	0	0	0	0	0	0	0	0	0	0	0	0	0	0	0	0	0	0	0	0	0	0	0	0	0	0	1	0	0	0	1	0	0	1	1
522sab	SAMN36632655	2	2	2	2	0	0	0	0	0	1	0	0	0	0	0	0	0	0	0	1	0	0	0	0	0	0	0	0	0	0	0	0	0	0	0	0	1	0	0	0	0	0	0	0	0	0	0	0
523sab	SAMN36632656	4	4	8	3	0	0	0	1	0	1	0	0	0	0	1	0	0	0	0	1	0	0	0	0	0	0	0	0	0	0	0	0	0	0	0	0	1	0	0	0	0	0	0	1	0	0	0	1
524sab	SAMN36632657	1	1	7	2	0	0	0	0	0	1	0	0	0	0	0	0	0	0	0	0	0	0	0	0	0	0	0	0	0	0	0	0	0	0	0	0	0	0	0	0	0	0	0	1	0	0	0	1
525sab	SAMN36632658	7	5	8	2	0	1	0	1	0	1	1	1	0	0	1	0	0	0	0	1	0	0	0	0	0	0	0	0	0	0	1	0	1	0	0	1	0	0	0	0	0	1	0	1	1	0	0	0
526sab	SAMN36632659	8	5	4	3	0	0	1	0	1	1	1	0	0	0	0	0	0	1	1	1	0	0	0	0	0	1	0	0	0	0	0	0	0	0	0	0	0	0	0	0	0	0	0	0	0	1	0	1
527sab	SAMN36632660	1	1	6	1	0	0	0	0	0	0	0	0	0	0	0	0	0	0	0	1	0	0	0	0	0	0	0	0	0	0	0	0	0	0	0	0	0	0	0	0	0	0	0	1	0	0	0	0
528sab	SAMN36632661	1	1	3	1	0	0	0	0	0	1	0	0	0	0	0	0	0	0	0	0	0	0	0	0	0	0	0	0	0	0	0	0	0	0	1	0	0	0	0	0	0	0	0	0	0	0	0	1
529sab	SAMN36632662	2	2	2	4	0	0	0	0	0	1	0	0	0	0	0	0	0	0	0	1	0	0	0	0	0	0	0	0	0	0	0	0	0	0	1	0	0	0	0	0	0	0	0	0	0	0	0	1
530sab	SAMN36632663	5	4	3	3	0	0	0	0	1	1	0	0	0	0	0	0	0	1	1	1	0	0	0	0	0	0	0	0	0	0	0	0	0	0	0	0	0	0	0	0	0	0	0	0	0	0	0	1
531sab	SAMN36632664	2	2	9	3	0	0	0	0	0	1	0	0	0	0	0	0	0	0	0	1	0	0	0	0	0	0	0	0	0	0	0	0	0	0	0	0	0	0	1	0	0	0	0	1	0	0	1	1
532sab	SAMN36632665	4	4	7	3	0	0	0	1	0	1	0	0	0	0	1	0	0	0	0	1	0	0	0	0	0	0	0	0	0	0	0	0	0	0	1	0	0	0	0	0	0	0	0	1	0	0	0	1
533sab	SAMN36632666	4	4	8	1	0	0	0	1	0	1	0	0	0	0	1	0	0	0	0	1	0	0	0	0	0	0	0	0	0	0	0	0	0	0	0	0	1	0	0	0	0	0	0	1	0	0	0	1
534sab	SAMN36632667	8	5	4	2	0	0	1	0	1	1	1	0	0	0	0	0	0	1	1	1	0	0	0	0	0	1	0	0	0	0	1	0	0	0	0	1	0	0	0	0	0	0	0	0	0	1	0	1
535sab	SAMN36632668	0	0	2	1	0	0	0	0	0	0	0	0	0	0	0	0	0	0	0	0	0	0	0	0	0	0	0	0	0	0	0	0	0	0	0	0	0	0	0	0	0	0	0	0	0	0	0	1
536sab	SAMN36632669	0	0	7	0	0	0	0	0	0	0	0	0	0	0	0	0	0	0	0	0	0	0	0	0	0	0	0	0	0	0	0	0	0	0	0	0	0	0	0	0	0	0	0	1	0	0	0	1
537sab	SAMN36632670	1	1	9	3	0	0	0	0	0	1	0	0	0	0	0	0	0	0	0	0	0	0	0	0	0	0	0	0	0	0	0	0	0	0	0	0	0	0	0	1	0	0	0	1	0	0	1	1
538sab	SAMN36632671	8	6	4	3	0	0	1	0	1	0	1	0	1	0	0	0	0	1	1	1	0	0	0	0	0	1	0	0	0	0	1	0	0	0	0	1	0	0	0	0	0	0	0	0	0	1	0	1
539sab	SAMN36632672	9	5	4	4	0	0	1	0	1	1	1	0	0	0	0	1	0	1	1	1	0	0	0	0	0	1	0	0	0	0	1	0	0	0	0	1	0	0	0	0	0	0	0	0	0	1	0	1
540sab	SAMN36632673	3	3	9	3	0	0	0	0	0	1	0	0	0	0	0	0	0	0	1	0	0	0	0	0	0	1	0	0	0	0	0	0	0	0	0	0	0	0	0	1	0	0	0	1	0	0	1	1
541sab	SAMN36632674	0	0	6	2	0	0	0	0	0	0	0	0	0	0	0	0	0	0	0	0	0	0	0	0	0	0	0	0	0	0	0	0	0	0	0	0	1	0	0	0	0	0	1	0	0	1	0	1
542sab	SAMN36632675	4	4	8	4	0	0	0	1	0	1	0	0	0	0	1	0	0	0	0	1	0	0	0	0	0	0	0	0	0	0	0	0	0	0	0	0	1	0	0	0	0	0	0	1	0	0	0	1
543sab	SAMN36632676	1	1	9	2	0	0	0	0	0	1	0	0	0	0	0	0	0	0	0	0	0	0	0	0	0	0	0	0	0	0	0	0	0	0	0	0	0	0	0	1	0	0	0	1	0	0	1	1
544sab	SAMN36632677	1	1	8	1	0	0	0	0	0	1	0	0	0	0	0	0	0	0	0	0	0	0	0	0	0	0	0	0	0	0	0	0	0	0	0	0	0	0	0	0	0	0	0	1	0	0	0	1
545sab	SAMN36632678	9	6	2	4	0	0	1	0	1	1	1	0	0	0	0	0	0	1	1	1	0	0	0	0	0	1	1	0	0	0	0	0	0	0	0	0	0	0	0	0	0	0	0	0	0	0	0	1
546sab	SAMN36632679	4	4	9	1	0	0	0	1	0	1	0	0	0	0	1	0	0	0	0	1	0	0	0	0	0	0	0	0	0	0	1	0	1	0	0	1	0	0	0	0	0	1	0	1	1	0	0	0
547sab	SAMN36632680	2	2	2	2	0	0	0	0	0	1	0	0	0	0	0	0	0	0	0	1	0	0	0	0	0	0	0	0	0	0	0	0	0	0	0	0	0	0	0	0	0	0	0	0	0	0	0	1
548sab	SAMN36632681	0	0	2	2	0	0	0	0	0	0	0	0	0	0	0	0	0	0	0	0	0	0	0	0	0	0	0	0	0	0	0	0	0	0	0	0	0	0	0	0	0	0	0	0	0	0	0	1
549sab	SAMN36632682	7	4	4	3	0	0	1	0	1	1	1	0	0	0	0	0	0	1	1	1	0	0	0	0	0	0	0	0	0	0	0	0	0	0	0	0	0	0	0	0	0	0	0	0	0	1	0	1
550sab	SAMN36632683	1	1	2	3	0	0	0	0	0	1	0	0	0	0	0	0	0	0	0	0	0	0	0	0	0	0	0	0	0	0	0	0	0	0	0	0	0	0	0	0	0	0	0	0	0	0	0	1
551sab	SAMN36632684	5	4	2	3	0	0	0	0	1	1	0	0	0	0	0	0	0	1	1	1	0	0	0	0	0	0	0	0	0	0	0	0	0	0	0	0	0	0	0	0	0	0	0	0	0	0	0	1
552sab	SAMN36632685	7	4	4	3	0	0	1	0	1	1	1	0	0	0	0	0	0	1	1	1	0	0	0	0	0	0	0	0	0	0	1	0	0	0	0	1	0	0	0	0	0	0	0	0	0	1	0	1
554sab	SAMN36632686	1	1	5	2	0	0	0	0	0	0	0	0	0	0	0	0	0	0	0	1	0	0	0	0	0	0	0	0	0	0	0	0	0	0	0	0	0	0	0	0	0	0	0	1	0	0	0	0
555sab	SAMN36632687	2	2	6	3	0	0	0	0	0	1	0	0	0	0	0	0	0	0	0	1	0	0	0	0	0	0	0	0	0	0	0	0	0	0	0	0	0	0	0	0	0	0	0	1	0	0	0	0
556sab	SAMN36632688	0	0	3	0	0	0	0	0	0	0	0	0	0	0	0	0	0	0	0	0	0	0	0	0	0	0	0	0	0	0	0	0	0	0	0	0	0	0	0	0	0	0	0	0	0	0	0	1
557sab	SAMN36632689	3	3	5	1	0	0	0	1	0	0	0	0	0	0	1	0	0	0	0	1	0	0	0	0	0	0	0	0	0	0	1	0	1	0	0	1	0	0	0	0	0	0	0	1	0	0	0	0
558sab	SAMN36632690	12	8	9	4	0	1	1	0	1	1	1	1	0	1	0	0	0	1	1	1	0	0	0	0	0	1	1	0	0	0	0	0	1	0	0	0	0	0	1	0	0	0	0	1	0	0	1	1
559sab	SAMN36632691	2	2	8	2	0	0	0	0	0	1	0	0	0	0	0	0	0	0	0	1	0	0	0	0	0	0	0	0	0	0	0	0	0	0	0	0	1	0	0	0	0	0	0	1	0	0	0	1
560sab	SAMN36632692	1	1	2	2	0	0	0	0	0	0	0	0	0	0	0	0	0	0	0	1	0	0	0	0	0	0	0	0	0	0	0	0	0	0	0	0	0	0	0	0	0	0	0	0	0	0	0	1
561sab	SAMN36632693	2	2	7	3	0	0	0	0	0	1	0	0	0	0	0	0	0	0	0	1	0	0	0	0	0	0	0	0	0	0	0	0	0	0	0	0	0	0	0	0	0	0	0	1	0	0	0	1
562sab	SAMN36632694	8	5	4	3	0	0	1	0	1	1	1	0	0	0	0	0	0	1	1	1	0	0	0	0	0	1	0	0	0	0	0	0	0	0	0	0	0	0	0	0	0	0	0	0	0	1	0	1
563sab	SAMN36632695	11	7	4	6	0	0	1	0	1	1	1	0	1	0	0	1	0	1	1	1	0	0	0	0	0	1	1	0	0	0	1	0	0	0	0	1	0	0	0	0	0	0	0	0	0	1	0	1
564sab	SAMN36632696	8	5	4	2	0	0	1	0	1	1	1	0	0	0	0	0	0	1	1	1	0	0	0	0	0	1	0	0	0	0	0	0	0	0	0	0	0	0	0	0	0	0	0	0	0	1	0	1
565sab	SAMN36632697	3	3	5	1	0	0	0	0	0	0	0	0	0	0	0	1	0	0	0	1	0	0	0	0	0	0	0	1	0	0	0	0	0	0	0	0	0	0	0	0	0	0	0	1	0	0	0	0
566sab	SAMN36632698	3	3	8	3	0	0	0	0	0	1	0	0	1	0	0	0	0	0	0	1	0	0	0	0	0	0	0	0	0	0	1	0	0	0	1	0	0	0	0	0	0	1	0	1	1	0	0	0
567sab	SAMN36632699	4	4	6	2	0	0	0	1	0	1	0	0	0	0	1	0	0	0	0	1	0	0	0	0	0	0	0	0	0	0	0	0	0	0	0	0	0	0	0	0	0	0	0	1	0	0	0	0
568sab	SAMN36632700	9	6	4	4	0	0	1	0	1	1	1	0	1	0	0	0	0	1	1	1	0	0	0	0	0	1	0	0	0	0	1	0	0	0	0	1	0	0	0	0	0	0	0	0	0	1	0	1
569sab	SAMN36632701	1	1	6	1	0	0	0	0	0	0	0	0	0	0	0	0	0	0	0	1	0	0	0	0	0	0	0	0	0	0	0	0	0	0	0	0	0	0	0	0	0	0	0	1	0	0	0	0
570sab	SAMN36632702	9	6	2	4	0	0	1	0	1	1	1	0	0	0	0	0	0	1	1	1	0	0	0	0	0	1	1	0	0	0	0	0	0	0	0	0	0	0	0	0	0	0	0	0	0	0	0	1
571sab	SAMN36632703	0	0	2	1	0	0	0	0	0	0	0	0	0	0	0	0	0	0	0	0	0	0	0	0	0	0	0	0	0	0	0	0	0	0	0	0	0	0	0	0	0	0	0	0	0	0	0	1
572sab	SAMN36632704	3	3	2	3	0	0	0	0	0	1	0	0	0	0	0	1	0	0	0	1	0	0	0	0	0	0	0	0	0	0	0	0	0	0	0	0	1	0	0	0	0	0	0	0	0	0	0	0
573sab	SAMN36632705	2	2	8	1	0	0	0	0	0	1	0	0	0	0	0	0	0	0	0	1	0	0	0	0	0	0	0	0	0	0	0	0	0	0	0	0	0	0	0	0	0	1	0	1	1	0	0	0
574sab	SAMN36632706	2	2	7	4	0	0	0	0	0	1	0	0	0	0	0	0	0	0	0	1	0	0	0	0	0	0	0	0	0	0	0	0	0	0	0	0	0	0	0	0	0	0	0	1	0	0	0	1
575sab	SAMN36632707	6	5	2	3	0	0	1	0	1	1	0	0	0	0	0	0	0	0	0	1	0	0	0	0	0	1	1	0	0	0	0	0	0	0	0	0	0	0	0	0	0	0	0	0	0	0	0	1
576sab	SAMN36632708	2	2	8	3	0	0	0	0	0	1	0	0	0	0	0	0	0	0	0	1	0	0	0	0	0	0	0	0	0	0	0	0	0	0	0	0	0	0	0	0	0	1	0	1	1	0	0	0
577sab	SAMN36632709	2	2	2	5	0	0	0	0	0	1	0	0	0	0	0	0	0	0	0	1	0	0	0	0	0	0	0	0	0	0	1	0	0	1	0	0	1	0	0	0	0	0	0	0	0	0	0	0
578sab	SAMN36632710	2	2	9	2	0	0	0	0	0	1	0	0	0	0	0	0	0	0	0	1	0	0	0	0	0	0	0	0	0	0	0	0	0	0	0	0	0	0	1	0	0	0	0	1	0	0	1	1
579sab	SAMN36632711	1	1	5	1	0	0	0	0	0	0	0	0	0	0	0	0	0	0	0	1	0	0	0	0	0	0	0	0	0	0	0	0	0	0	0	0	0	0	0	0	0	0	0	1	0	0	0	0
580sab	SAMN36632712	10	5	10	5	0	0	1	1	1	1	0	0	0	0	1	1	0	1	1	1	0	0	0	0	0	1	0	0	0	0	0	0	0	0	0	0	0	0	0	0	0	0	0	1	0	0	0	1
581sab	SAMN36632713	2	2	7	3	0	0	0	0	0	1	0	0	0	0	0	0	0	0	0	1	0	0	0	0	0	0	0	0	0	0	0	0	0	0	0	0	1	0	0	1	0	0	0	0	0	1	1	1
582sab	SAMN36632714	8	5	4	2	0	0	1	0	1	1	1	0	0	0	0	0	0	1	1	1	0	0	0	0	0	1	0	0	0	0	0	0	0	0	0	0	0	0	0	0	0	0	0	0	0	1	0	1
583sab	SAMN36632715	7	5	8	2	0	1	0	1	0	1	1	1	0	0	1	0	0	0	0	1	0	0	0	0	0	0	0	0	0	0	1	0	1	0	0	1	0	0	0	0	0	1	0	1	1	0	0	0
584sab	SAMN36632716	2	2	2	2	0	0	0	0	0	1	0	0	0	0	0	0	0	0	0	1	0	0	0	0	0	0	0	0	0	0	0	0	0	0	0	0	0	0	0	0	0	0	0	0	0	0	0	1
585sab	SAMN36632717	1	1	2	2	0	0	0	0	0	0	0	0	0	0	0	0	0	0	0	1	0	0	0	0	0	0	0	0	0	0	0	0	0	0	0	0	0	0	0	0	0	0	0	0	0	0	0	1
586sab	SAMN36632718	2	2	7	3	0	0	0	0	0	1	0	0	0	0	0	0	0	0	0	1	0	0	0	0	0	0	0	0	0	0	0	0	0	0	0	0	0	0	0	0	0	0	0	1	0	0	0	0
587sab	SAMN36632719	7	6	8	5	0	0	1	0	1	1	0	0	0	0	0	0	0	0	1	1	0	0	0	0	0	1	1	0	0	0	0	0	0	0	0	0	0	0	0	0	0	1	0	1	1	0	0	0
588sab	SAMN36632720	1	1	2	2	0	0	0	0	0	1	0	0	0	0	0	0	0	0	0	0	0	0	0	0	0	0	0	0	0	0	0	0	0	0	0	0	0	0	0	0	0	0	0	0	0	0	0	1
589sab	SAMN36632721	8	5	4	3	0	0	1	0	1	1	1	0	0	0	0	0	0	1	1	1	0	0	0	0	0	1	0	0	0	0	0	0	0	0	0	0	0	0	0	0	0	0	0	0	0	1	0	1
590sab	SAMN36632722	1	1	2	2	0	0	0	0	0	0	0	0	0	0	0	0	0	0	0	1	0	0	0	0	0	0	0	0	0	0	0	0	0	0	0	0	0	0	0	0	0	0	0	0	0	0	0	1
591sab	SAMN36632723	1	1	2	1	0	0	0	0	0	0	0	0	0	0	0	0	0	0	0	1	0	0	0	0	0	0	0	0	0	0	0	0	0	0	0	0	0	0	0	0	0	0	0	0	0	0	0	1
592sab	SAMN36632724	7	5	8	1	0	1	0	1	0	1	1	1	0	0	1	0	0	0	0	1	0	0	0	0	0	0	0	0	0	0	1	0	1	0	0	1	0	0	0	0	0	1	0	1	1	0	0	0
593sab	SAMN36632725	8	5	4	3	0	0	1	0	1	1	1	0	0	0	0	0	0	1	1	1	0	0	0	0	0	1	0	0	0	0	0	0	0	0	0	0	0	0	0	0	0	0	0	0	0	1	0	1
594sab	SAMN36632726	2	2	2	3	0	0	0	0	0	1	0	0	0	0	0	0	0	0	0	1	0	0	0	0	0	0	0	0	0	0	0	0	0	0	0	0	1	0	0	0	0	0	0	0	0	0	0	0
595sab	SAMN36632727	1	1	4	2	0	0	0	0	0	0	0	0	0	0	0	0	0	0	0	1	0	0	0	0	0	0	0	0	0	0	0	0	0	0	0	0	0	0	0	0	0	0	0	0	0	1	0	1
596sab	SAMN36632728	7	5	8	4	0	1	0	1	0	1	1	1	0	0	1	0	0	0	0	1	0	0	0	0	0	0	0	0	1	0	1	0	1	0	0	1	0	0	0	0	0	1	0	1	1	0	0	0
597sab	SAMN36632729	7	5	8	5	0	1	0	1	0	1	1	1	0	0	1	0	0	0	0	1	0	0	0	0	0	0	0	0	0	0	1	0	1	0	0	1	0	0	0	0	0	1	0	1	1	0	0	0
598sab	SAMN36632730	1	1	4	2	0	0	0	0	0	0	0	0	0	0	0	0	0	0	0	1	0	0	0	0	0	0	0	0	0	0	0	0	0	0	0	0	0	0	0	0	0	0	0	0	0	1	0	1
599sab	SAMN36632731	1	1	6	2	0	0	0	0	0	0	0	0	0	0	0	0	0	0	0	1	0	0	0	0	0	0	0	0	0	0	0	0	0	0	0	0	0	0	0	0	0	0	0	1	0	0	0	0
600sab	SAMN36632732	6	5	3	4	0	0	1	0	1	1	0	0	0	0	0	0	0	0	0	1	0	0	0	0	0	1	1	0	0	0	0	0	0	0	0	0	0	0	0	0	0	0	0	0	0	0	0	1
601sab	SAMN36632733	2	2	2	2	0	0	0	0	0	1	0	0	0	0	0	0	0	0	0	1	0	0	0	0	0	0	0	0	0	0	0	0	0	0	0	0	0	0	0	0	0	0	0	0	0	0	0	1
602sab	SAMN36632734	8	5	4	2	0	0	1	0	1	1	1	0	0	0	0	0	0	1	1	1	0	0	0	0	0	1	0	0	0	0	1	0	0	0	0	1	0	0	0	0	0	0	0	0	0	1	0	1
603sab	SAMN36632735	1	1	7	2	0	0	0	0	0	1	0	0	0	0	0	0	0	0	0	0	0	0	0	0	0	0	0	0	0	0	0	0	0	0	0	0	0	0	0	0	0	0	0	1	0	0	0	1
604sab	SAMN36632736	1	1	8	1	0	0	0	0	0	1	0	0	0	0	0	0	0	0	0	0	0	0	0	0	0	0	0	0	0	0	0	0	0	0	0	0	0	0	0	0	0	0	0	1	0	0	0	1
605sab	SAMN36632737	7	4	4	3	0	0	1	0	1	1	1	0	0	0	0	0	0	1	1	1	0	0	0	0	0	0	0	0	0	0	1	0	0	0	0	1	0	0	0	0	0	0	0	0	0	1	0	1
606sab	SAMN36632738	8	5	4	3	0	0	1	0	1	1	1	0	0	0	0	0	0	1	1	1	0	0	0	0	0	1	0	0	0	0	0	0	0	0	0	0	0	0	0	0	0	0	0	0	0	1	0	1
607sab	SAMN36632739	3	2	8	2	0	0	0	0	0	1	1	0	0	0	0	0	0	0	0	1	0	0	0	0	0	0	0	0	0	0	0	0	0	0	0	0	0	0	0	0	1	0	0	1	0	0	1	0
608sab	SAMN36632740	8	5	4	3	0	0	1	0	1	1	1	0	0	0	0	0	0	1	1	1	0	0	0	0	0	1	0	0	0	0	0	0	0	0	0	0	0	0	0	0	0	0	0	0	0	1	0	1
609sab	SAMN36632741	5	4	2	1	0	0	0	0	1	1	0	0	0	0	0	0	0	1	1	1	0	0	0	0	0	0	0	0	0	0	0	0	0	0	0	0	0	0	0	0	0	0	0	0	0	0	0	1
610sab	SAMN36632742	1	1	2	2	0	0	0	0	0	0	0	0	0	0	0	1	0	0	0	0	0	0	0	0	0	0	0	0	0	0	0	0	0	0	0	0	0	1	0	0	0	0	0	0	0	0	0	0
611sab	SAMN36632743	7	5	8	2	0	1	0	1	0	1	1	1	0	0	1	0	0	0	0	1	0	0	0	0	0	0	0	0	0	1	1	0	1	0	0	1	0	0	0	0	0	1	0	1	1	0	0	0
612sab	SAMN36632744	1	1	8	1	0	0	0	0	0	0	0	0	0	0	0	0	0	0	0	1	0	0	0	0	0	0	0	0	0	0	0	0	0	0	0	0	0	0	0	0	0	1	0	1	1	0	0	0
613sab	SAMN36632745	10	6	4	4	0	0	1	0	1	1	1	0	1	0	0	1	0	1	1	1	0	0	0	0	0	1	0	0	0	0	1	0	0	0	0	1	0	0	0	0	0	0	0	0	0	1	0	1
614sab	SAMN36632746	1	1	7	3	0	0	0	0	0	1	0	0	0	0	0	0	0	0	0	0	0	0	0	0	0	0	0	0	0	0	0	0	0	0	0	0	0	0	0	0	0	0	0	1	0	0	0	1
615sab	SAMN36632747	1	1	4	3	0	0	0	0	0	0	0	0	0	0	0	0	0	0	0	1	0	0	0	0	0	0	0	0	0	0	1	0	0	0	0	1	0	0	0	0	0	0	0	0	0	1	0	1
616sab	SAMN36632748	2	2	9	1	0	0	0	0	0	1	0	0	0	0	0	0	0	0	0	1	0	0	0	0	0	0	0	0	0	0	0	0	0	0	0	0	0	0	1	0	0	0	0	1	0	0	1	1
617sab	SAMN36632749	10	6	4	3	0	0	1	0	1	1	1	0	1	0	0	1	0	1	1	1	0	0	0	0	0	1	0	0	0	0	1	0	0	0	0	1	0	0	0	0	0	0	0	0	0	1	0	1
618sab	SAMN36632750	1	1	2	2	0	0	0	0	0	0	0	0	0	0	0	0	0	0	0	1	0	0	0	0	0	0	0	0	0	0	0	0	0	0	0	0	0	0	0	0	0	0	0	0	0	0	0	1
619sab	SAMN36632751	1	1	4	4	0	0	0	0	0	0	0	0	0	0	0	0	0	0	0	1	0	0	0	0	0	0	0	0	0	0	1	0	0	0	0	1	0	0	0	0	0	0	0	0	0	1	0	1
620sab	SAMN36632752	8	5	2	2	0	0	1	0	1	1	1	0	0	0	0	0	0	1	1	1	0	0	0	0	0	1	0	0	0	0	0	0	0	0	1	0	0	0	0	0	0	0	0	0	0	0	0	1
621sab	SAMN36632753	2	2	6	2	0	0	0	0	0	1	0	0	0	0	0	0	0	0	0	1	0	0	0	0	0	0	0	0	0	0	0	0	0	0	0	0	0	0	0	0	0	0	0	1	0	0	0	1
622sab	SAMN36632754	0	0	2	0	0	0	0	0	0	0	0	0	0	0	0	0	0	0	0	0	0	0	0	0	0	0	0	0	0	0	0	0	0	0	0	0	0	0	0	0	0	0	0	0	0	0	0	1
623sab	SAMN36632755	2	2	6	2	0	0	0	0	0	1	0	0	0	0	0	0	0	0	0	1	0	0	0	0	0	0	0	0	0	0	0	0	0	0	0	0	0	0	0	0	0	0	0	1	0	0	0	1
624sab	SAMN36632756	2	2	7	2	0	0	0	0	0	1	0	0	0	0	0	0	0	0	0	1	0	0	0	0	0	0	0	0	0	0	0	0	0	0	0	0	0	0	0	0	0	1	0	0	1	0	0	0
625sab	SAMN36632757	10	6	4	3	0	0	1	0	1	1	1	0	1	0	0	1	0	1	1	1	0	0	0	0	0	1	0	0	0	0	1	0	0	0	0	1	0	0	0	0	0	0	0	0	0	1	0	1
626sab	SAMN36632758	0	0	6	1	0	0	0	0	0	0	0	0	0	0	0	0	0	0	0	0	0	0	0	0	0	0	0	0	0	0	0	0	0	0	0	0	0	1	0	0	0	0	0	0	0	1	0	1
627sab	SAMN36632759	8	5	4	3	0	0	1	0	1	1	1	0	0	0	0	0	0	1	1	1	0	0	0	0	0	1	0	0	0	0	0	0	0	0	0	0	0	0	0	0	0	0	0	0	0	1	0	1
628sab	SAMN36632760	10	6	4	4	0	0	1	0	1	1	1	0	1	0	0	1	0	1	1	1	0	0	0	0	0	1	0	0	0	0	1	0	0	0	0	1	0	0	0	0	0	0	0	0	0	1	0	1
629sab	SAMN36632761	4	4	8	4	0	0	0	1	0	1	0	0	0	0	1	0	0	0	0	1	0	0	0	0	0	0	0	0	0	0	0	0	0	0	0	0	1	0	0	0	0	0	0	1	0	0	0	1
630sab	SAMN36632762	2	2	9	2	0	0	0	0	0	1	0	0	0	0	0	0	0	0	0	1	0	0	0	0	0	0	0	0	0	0	0	0	0	0	0	0	0	0	1	0	0	0	0	1	0	0	1	1
631sab	SAMN36632763	1	1	2	4	0	0	0	0	0	1	0	0	0	0	0	0	0	0	0	0	0	0	0	0	0	0	0	0	0	0	0	0	0	0	0	0	0	0	0	0	0	0	0	0	0	0	0	0
632sab	SAMN36632764	3	2	9	1	0	0	0	0	0	1	1	0	0	0	0	0	0	0	0	1	0	0	0	0	0	0	0	0	0	0	0	0	0	0	0	0	0	0	1	0	0	0	0	1	0	0	1	1
633sab	SAMN36632765	6	4	6	1	0	0	1	0	1	1	0	0	0	0	0	0	0	1	1	0	0	0	0	0	0	1	0	0	0	0	0	0	0	0	1	0	0	1	0	0	0	0	0	0	0	1	0	1
634sab	SAMN36632766	8	5	4	3	0	0	1	0	1	1	1	0	0	0	0	0	0	1	1	1	0	0	0	0	0	1	0	0	0	0	0	0	0	0	0	0	0	0	0	0	0	0	0	0	0	1	0	1
635sab	SAMN36632767	1	1	1	2	0	0	0	0	0	0	0	0	0	0	0	0	0	0	0	1	0	0	0	0	0	0	0	0	0	0	0	0	0	0	0	0	0	0	0	0	0	0	0	0	0	0	0	0
636sab	SAMN36632768	4	4	6	3	0	1	0	0	0	1	0	0	0	0	0	0	0	0	0	1	0	0	0	0	1	0	0	0	0	0	0	0	0	0	0	0	1	0	0	0	0	0	0	1	0	0	0	0
637sab	SAMN36632769	1	1	1	0	0	0	0	0	0	0	0	0	0	0	0	0	1	0	0	0	0	0	0	0	0	0	0	0	0	0	0	0	0	0	0	0	0	0	0	0	0	0	0	0	0	0	0	1
638sab	SAMN36632770	7	4	4	2	0	0	1	0	1	1	1	0	0	0	0	0	0	1	1	1	0	0	0	0	0	0	0	0	0	0	0	0	0	0	0	0	0	0	0	0	0	0	0	0	0	1	0	1
639sab	SAMN36632771	9	6	4	3	0	0	1	0	1	1	1	0	1	0	0	0	0	1	1	1	0	0	0	0	0	1	0	0	0	0	1	0	0	0	0	1	0	0	0	0	0	0	0	0	0	1	0	1
640sab	SAMN36632772	2	2	4	3	0	0	0	0	0	1	0	0	0	0	0	0	0	0	0	1	0	0	0	0	0	0	0	0	0	0	0	0	0	0	0	0	0	0	0	1	0	0	0	0	0	0	1	1
641sab	SAMN36632773	0	0	6	1	0	0	0	0	0	0	0	0	0	0	0	0	0	0	0	0	0	0	0	0	0	0	0	0	0	0	0	0	0	0	0	0	0	0	0	0	0	0	0	1	0	0	0	1
642sab	SAMN36632774	10	6	4	4	0	0	1	0	1	1	1	0	1	0	0	1	0	1	1	1	0	0	0	0	0	1	0	0	0	0	1	0	0	0	0	1	0	0	0	0	0	0	0	0	0	1	0	1
643sab	SAMN36632775	1	1	7	2	0	0	0	0	0	1	0	0	0	0	0	0	0	0	0	0	0	0	0	0	0	0	0	0	0	0	0	0	0	0	0	0	1	1	0	0	0	0	1	0	0	1	0	1
644sab	SAMN36632776	1	1	7	3	0	0	0	0	0	1	0	0	0	0	0	0	0	0	0	0	0	0	0	0	0	0	0	0	0	0	0	0	0	0	0	0	0	0	0	0	0	0	0	1	0	0	0	1
645sab	SAMN36632777	2	2	8	3	0	0	0	0	0	1	0	0	0	0	0	0	0	0	0	1	0	0	0	0	0	0	0	0	0	0	0	0	0	0	0	0	0	0	0	0	0	1	0	1	1	0	0	0
646sab	SAMN36632778	2	2	4	2	0	0	0	0	0	0	1	0	0	0	0	0	0	0	0	1	0	0	0	0	0	0	0	0	0	0	0	0	0	0	0	0	0	0	0	0	0	0	0	0	0	1	0	1
647sab	SAMN36632779	3	2	2	2	0	0	0	0	0	1	1	0	0	0	0	0	0	0	0	1	0	0	0	0	0	0	0	0	0	0	0	0	0	0	0	0	1	0	0	0	0	0	0	0	0	0	0	0
648sab	SAMN36632780	2	2	9	0	0	0	0	0	0	1	0	0	0	0	0	0	0	0	0	1	0	0	0	0	0	0	0	0	0	0	0	0	0	0	0	0	0	0	1	0	0	0	0	1	0	0	1	1
649sab	SAMN36632781	2	2	7	3	0	0	0	0	0	1	0	0	0	0	0	0	0	0	0	1	0	0	0	0	0	0	0	0	0	0	0	0	0	0	0	0	1	0	0	1	0	0	0	0	0	1	1	1
650sab	SAMN36632782	6	4	2	3	0	0	0	0	1	1	1	0	0	0	0	0	0	1	1	1	0	0	0	0	0	0	0	0	0	0	1	0	0	0	0	1	0	0	0	0	0	0	0	0	0	0	0	1
651sab	SAMN36632783	2	2	1	2	0	0	0	0	0	1	0	0	0	0	0	0	1	0	0	0	0	0	0	0	0	0	0	0	0	0	0	0	0	0	0	0	0	0	0	0	0	0	0	0	0	0	0	1
652sab	SAMN36632784	3	2	2	0	0	0	0	0	0	1	1	0	0	0	0	0	0	0	0	1	0	0	0	0	0	0	0	0	0	0	0	0	0	0	0	0	0	0	0	0	0	0	0	0	0	0	0	1
653sab	SAMN36632785	2	2	6	3	0	0	0	0	0	1	0	0	0	0	0	0	0	0	0	1	0	0	0	0	0	0	0	0	0	0	0	0	0	0	0	0	0	0	0	0	0	0	0	1	0	0	0	1
654sab	SAMN36632786	10	6	4	4	0	0	1	0	1	1	1	0	1	0	0	1	0	1	1	1	0	0	0	0	0	1	0	0	0	0	1	0	0	0	0	1	0	0	0	0	0	0	0	0	0	1	0	1
655sab	SAMN36632787	1	1	5	2	0	0	0	0	0	1	0	0	0	0	0	0	0	0	0	0	0	0	0	0	0	0	0	0	0	0	0	0	0	0	0	0	0	1	0	0	0	0	0	0	0	1	0	0
656sab	SAMN36632788	2	2	5	2	0	0	0	0	0	1	0	0	0	0	0	0	0	0	0	1	0	0	0	0	0	0	0	0	0	0	0	0	0	0	0	0	0	1	0	0	0	0	0	0	0	0	0	1
657sab	SAMN36632789	9	6	4	4	0	0	1	0	1	1	1	0	0	0	0	0	0	1	1	1	0	0	0	0	0	1	1	0	0	0	0	0	0	0	0	0	0	0	0	0	0	0	0	0	0	1	0	1
658sab	SAMN36632790	2	2	2	2	0	0	0	0	0	1	0	0	0	0	0	0	0	0	0	1	0	0	0	0	0	0	0	0	0	0	0	0	0	0	0	0	0	0	0	0	0	0	0	0	0	0	0	1
659sab	SAMN36632791	2	2	7	2	0	0	0	0	0	1	0	0	0	0	0	0	0	0	0	1	0	0	0	0	0	0	0	0	0	0	0	0	0	0	0	0	0	0	0	0	0	0	0	1	0	0	0	1
660sab	SAMN36632792	2	2	2	1	0	0	0	0	0	1	0	0	0	0	0	0	0	0	0	1	0	0	0	0	0	0	0	0	0	0	0	0	0	0	0	0	0	0	0	0	0	0	0	0	0	0	0	1
661sab	SAMN36632793	7	4	4	3	0	0	1	0	1	1	1	0	0	0	0	0	0	1	1	1	0	0	0	0	0	0	0	0	0	0	1	0	0	0	0	1	0	0	0	0	0	0	0	0	0	1	0	1
662sab	SAMN36632794	8	5	4	3	0	0	1	0	1	1	1	0	0	0	0	0	0	1	1	1	0	0	0	0	0	1	0	0	0	0	0	0	0	0	0	0	0	0	0	0	0	0	0	0	0	1	0	1
663sab	SAMN36632795	5	3	4	3	0	0	0	0	0	1	1	0	0	0	0	0	0	1	1	1	0	0	0	0	0	0	0	0	0	0	1	0	0	0	0	1	0	0	0	0	0	0	0	0	0	1	0	1
664sab	SAMN36632796	10	6	4	4	0	0	1	0	1	1	1	0	1	0	0	1	0	1	1	1	0	0	0	0	0	1	0	0	0	0	1	0	0	0	1	0	0	0	0	0	0	0	0	0	0	1	0	1
665sab	SAMN36632797	9	4	5	3	0	0	1	1	1	1	1	0	0	0	1	0	0	1	1	1	0	0	0	0	0	0	0	0	0	1	1	0	1	0	0	1	0	0	0	0	0	0	0	1	0	0	0	0
666sab	SAMN36632798	2	2	2	4	0	0	0	0	0	1	0	0	0	0	0	0	0	0	0	1	0	0	0	0	0	0	0	0	0	0	0	0	0	0	0	0	0	0	0	0	0	0	0	0	0	0	0	1
667sab	SAMN36632799	2	2	5	2	0	0	0	0	0	1	0	0	0	0	0	0	0	0	0	1	0	0	0	0	0	0	0	0	0	0	0	0	0	0	0	0	0	0	0	0	0	0	0	1	0	0	0	0
668sab	SAMN36632800	2	2	8	2	0	0	0	0	0	1	0	0	0	0	0	0	0	0	0	1	0	0	0	0	0	0	0	0	0	0	0	0	0	0	0	0	1	0	0	0	0	0	0	1	0	0	0	1
669sab	SAMN36632801	2	2	2	3	0	0	0	0	0	1	0	0	0	0	0	0	0	0	0	1	0	0	0	0	0	0	0	0	0	0	0	0	0	0	0	0	0	0	0	0	0	0	0	0	0	0	0	1
670sab	SAMN36632802	4	4	7	2	0	0	0	1	0	1	0	0	0	0	1	0	0	0	0	1	0	0	0	0	0	0	0	0	0	0	0	0	0	0	0	0	0	0	0	0	0	0	0	1	0	0	0	1
671sab	SAMN36632803	5	4	2	3	0	0	0	0	1	1	0	0	0	0	0	0	0	1	1	1	0	0	0	0	0	0	0	0	0	0	0	0	0	0	0	0	0	0	0	0	0	0	0	0	0	0	0	1
672sab	SAMN36632804	1	1	2	1	0	0	0	0	0	1	0	0	0	0	0	0	0	0	0	0	0	0	0	0	0	0	0	0	0	0	0	0	0	0	0	0	0	0	0	0	0	0	0	0	0	0	0	1
673sab	SAMN36632805	9	6	4	4	0	0	1	0	1	1	1	0	1	0	0	0	0	1	1	1	0	0	0	0	0	1	0	0	0	0	1	0	0	0	0	1	0	0	0	0	0	0	0	0	0	1	0	1
674sab	SAMN36632806	7	5	8	1	0	1	0	1	0	1	1	1	0	0	1	0	0	0	0	1	0	0	0	0	0	0	0	0	0	0	1	0	1	0	0	1	0	0	0	0	0	1	0	1	1	0	0	0
675sab	SAMN36632807	12	8	6	5	0	1	1	0	1	1	1	1	0	1	0	0	0	1	1	1	0	0	0	0	0	1	1	0	0	0	0	0	0	0	0	0	0	0	0	0	0	0	0	1	0	0	0	1
676sab	SAMN36632808	8	6	4	4	0	0	1	0	1	1	0	0	0	0	0	0	0	1	1	1	0	0	0	0	0	1	1	0	0	0	1	0	0	0	0	1	0	0	0	0	0	0	0	0	0	1	0	1
677sab	SAMN36632809	2	2	3	2	0	0	0	0	0	1	0	0	0	0	0	0	0	0	0	1	0	0	0	0	0	0	0	0	0	0	0	0	0	0	0	0	0	0	0	0	0	0	0	0	0	0	0	1
678sab	SAMN36632810	2	2	7	1	0	0	0	0	0	1	0	0	0	0	0	0	0	0	0	1	0	0	0	0	0	0	0	0	0	0	0	0	0	0	0	0	1	0	0	0	0	0	0	1	0	0	0	1
679sab	SAMN36632811	1	1	7	1	0	0	0	0	0	1	0	0	0	0	0	0	0	0	0	0	0	0	0	0	0	0	0	0	0	0	0	0	0	0	0	0	0	0	0	0	0	0	0	1	0	0	0	1
680sab	SAMN36632812	2	2	6	2	0	0	0	0	0	0	0	0	0	0	0	0	0	0	0	1	0	0	0	0	0	0	1	0	0	0	0	0	0	1	0	0	1	0	0	0	0	0	0	1	0	0	0	0
681sab	SAMN36632813	8	5	4	3	0	0	1	0	1	1	1	0	0	0	0	0	0	1	1	1	0	0	0	0	0	1	0	0	0	0	0	0	0	0	0	0	0	0	0	0	0	0	0	0	0	1	0	1
682sab	SAMN36632814	4	4	8	3	0	1	0	0	0	1	0	0	0	0	0	0	0	0	0	1	0	0	0	0	1	0	0	0	0	0	0	0	0	0	0	0	1	0	0	0	0	0	0	1	0	0	0	1
684sab	SAMN36632815	1	1	7	3	0	0	0	0	0	1	0	0	0	0	0	0	0	0	0	0	0	0	0	0	0	0	0	0	0	0	0	0	0	0	0	0	0	0	0	0	0	0	0	1	0	0	0	1
685sab	SAMN36632816	1	1	6	0	0	0	0	0	0	0	0	0	0	0	0	0	0	0	0	1	0	0	0	0	0	0	0	0	0	0	0	0	0	0	0	0	0	0	0	0	0	0	0	1	0	0	0	0
686sab	SAMN36632817	1	1	5	1	0	0	0	0	0	0	0	0	0	0	0	0	0	0	0	1	0	0	0	0	0	0	0	0	0	0	0	0	0	0	0	0	0	0	0	0	0	0	0	1	0	0	0	0
687sab	SAMN36632818	0	0	2	1	0	0	0	0	0	0	0	0	0	0	0	0	0	0	0	0	0	0	0	0	0	0	0	0	0	0	0	0	0	0	0	0	0	0	0	0	0	0	0	0	0	0	0	1
688sab	SAMN36632819	9	5	4	4	0	0	1	0	1	1	1	0	0	0	0	1	0	1	1	1	0	0	0	0	0	1	0	0	0	0	0	0	0	0	0	0	0	0	0	0	0	0	0	0	0	1	0	1
689sab	SAMN36632820	1	1	2	2	0	0	0	0	0	1	0	0	0	0	0	0	0	0	0	0	0	0	0	0	0	0	0	0	0	0	0	0	0	0	0	0	0	0	0	0	0	0	0	0	0	0	0	1
690sab	SAMN36632821	2	2	2	2	0	0	0	0	0	1	0	0	0	0	0	0	0	0	0	1	0	0	0	0	0	0	0	0	0	0	0	0	0	0	0	0	0	0	0	0	0	0	0	0	0	0	0	1
691sab	SAMN36632822	0	0	4	1	0	0	0	0	0	0	0	0	0	0	0	0	0	0	0	0	0	0	0	0	0	0	0	0	0	0	0	0	0	0	0	0	0	1	0	0	0	0	1	0	0	0	0	1
692sab	SAMN36632823	2	2	2	2	0	0	0	0	0	1	0	0	0	0	0	0	0	0	0	1	0	0	0	0	0	0	0	0	0	0	0	0	0	0	0	0	0	0	0	0	0	0	0	0	0	0	0	1
693sab	SAMN36632824	9	5	5	3	0	1	0	1	0	1	1	1	0	0	1	0	0	1	1	1	0	0	0	0	0	0	0	0	0	0	1	0	1	0	0	1	0	0	0	0	0	0	0	1	0	0	0	0
694sab	SAMN36632825	2	2	7	3	0	0	0	0	0	1	0	0	0	0	0	0	0	0	0	1	0	0	0	0	0	0	0	0	0	0	0	0	0	0	0	0	0	0	0	0	0	0	0	1	0	0	0	1
695sab	SAMN36632826	2	2	7	3	0	0	0	0	0	1	0	0	0	0	0	0	0	0	0	1	0	0	0	0	0	0	0	0	0	0	0	0	0	0	0	0	0	0	0	0	0	0	0	1	0	0	0	1
696sab	SAMN36632827	2	2	7	2	0	0	0	0	0	1	0	0	0	0	0	0	0	0	0	1	0	0	0	0	0	0	0	0	0	0	0	0	0	0	0	0	0	0	0	0	0	0	0	1	0	0	0	1
697sab	SAMN36632828	1	1	1	2	0	0	0	0	0	0	0	0	0	0	0	0	1	0	0	0	0	0	0	0	0	0	0	0	0	0	0	0	0	0	0	0	0	0	0	0	0	0	0	0	0	0	0	1
698sab	SAMN36632829	5	4	8	2	0	0	0	1	0	1	1	0	0	0	1	0	0	0	0	1	0	0	0	0	0	0	0	0	0	0	1	0	1	0	0	1	0	0	0	0	0	1	0	1	1	0	0	0
699sab	SAMN36632830	7	5	8	2	0	1	0	1	0	1	1	1	0	0	1	0	0	0	0	1	0	0	0	0	0	0	0	0	0	0	1	0	1	0	0	1	0	0	0	0	0	1	0	1	1	0	0	0
6sab	SAMN16605406	2	2	7	1	0	0	0	0	0	1	0	0	0	0	0	0	0	0	0	1	0	0	0	0	0	0	0	0	0	0	0	0	0	0	0	0	0	0	0	0	0	0	0	1	0	0	0	1
700sab	SAMN36632831	12	6	5	5	0	1	1	1	1	1	1	1	0	0	1	0	0	1	1	1	0	0	0	0	0	1	0	0	0	0	1	0	1	0	0	1	0	0	0	0	0	0	0	1	0	0	0	0
701sab	SAMN36632832	6	4	6	1	0	0	1	0	1	1	0	0	0	0	0	0	0	1	1	0	0	0	0	0	0	1	0	0	0	0	1	0	0	0	0	1	0	1	0	0	0	0	0	0	0	1	0	1
702sab	SAMN36632833	2	2	8	1	0	0	0	0	0	1	0	0	0	0	0	0	0	0	0	1	0	0	0	0	0	0	0	0	0	0	0	0	0	0	0	0	1	0	0	0	0	0	0	1	0	0	0	1
703sab	SAMN36632834	3	3	5	2	0	0	0	1	0	0	0	0	0	0	1	0	0	0	0	1	0	0	0	0	0	0	0	0	0	0	1	0	1	0	0	1	0	0	0	0	0	0	0	1	0	0	0	0
704sab	SAMN36632835	3	3	6	4	0	0	0	0	0	1	0	0	1	0	0	0	0	0	0	1	0	0	0	0	0	0	0	0	0	0	0	0	0	0	0	0	0	0	0	0	0	0	0	1	0	0	0	1
705sab	SAMN36632836	1	1	2	3	0	0	0	0	0	1	0	0	0	0	0	0	0	0	0	0	0	0	0	0	0	0	0	0	0	0	0	0	0	0	0	0	0	0	0	0	0	0	0	0	0	0	0	1
706sab	SAMN36632837	5	4	8	3	0	0	0	1	0	1	1	0	0	0	1	0	0	0	0	1	0	0	0	0	0	0	0	0	0	0	1	0	1	0	0	1	0	0	0	0	0	1	0	1	1	0	0	0
707sab	SAMN36632838	7	5	8	2	0	1	0	1	0	1	1	1	0	0	1	0	0	0	0	1	0	0	0	0	0	0	0	0	0	0	1	0	1	0	0	1	0	0	0	0	0	1	0	1	1	0	0	0
708sab	SAMN36632839	11	6	12	3	0	0	1	1	1	1	0	0	0	0	1	1	0	1	1	1	0	0	0	0	0	1	0	1	0	0	0	0	0	0	0	0	0	0	1	0	0	1	0	1	1	0	1	1
709sab	SAMN36632840	2	2	7	4	0	0	0	0	0	1	0	0	0	0	0	0	0	0	0	1	0	0	0	0	0	0	0	0	0	0	0	0	0	0	0	0	1	0	0	0	0	0	0	1	0	0	0	0
710sab	SAMN36632841	7	5	4	2	0	0	1	0	1	1	0	0	0	0	0	0	0	1	1	1	0	0	0	0	0	1	0	0	0	0	0	0	0	0	0	0	0	0	0	0	0	0	0	0	0	1	0	1
711sab	SAMN36632842	2	2	7	1	0	0	0	0	0	1	0	0	0	0	0	0	0	0	0	1	0	0	0	0	0	0	0	0	0	0	0	0	0	0	0	0	0	0	0	0	0	0	0	1	0	0	0	1
712sab	SAMN36632843	7	4	2	3	0	0	1	0	1	1	1	0	0	0	0	0	0	1	1	1	0	0	0	0	0	0	0	0	0	0	1	0	0	0	0	1	0	0	0	0	0	0	0	0	0	0	0	1
713sab	SAMN36632844	6	5	2	3	0	0	0	0	1	1	0	0	0	0	0	0	0	1	1	1	0	0	0	0	0	1	0	0	0	0	0	0	0	0	0	0	0	0	0	0	0	0	0	0	0	0	0	1
714sab	SAMN36632845	5	4	2	3	0	0	0	0	1	1	0	0	0	0	0	0	0	1	1	1	0	0	0	0	0	0	0	0	0	0	0	0	0	0	0	0	0	0	0	0	0	0	0	0	0	0	0	1
715sab	SAMN36632846	1	1	9	2	0	0	0	0	0	1	0	0	0	0	0	0	0	0	0	0	0	0	0	0	0	0	0	0	0	0	0	0	0	1	0	0	0	0	0	1	0	0	0	1	0	0	1	1
716sab	SAMN36632847	2	2	9	1	0	0	0	0	0	1	0	0	0	0	0	0	0	0	0	1	0	0	0	0	0	0	0	0	0	0	0	0	0	0	0	0	0	0	1	0	0	0	0	1	0	0	1	1
717sab	SAMN36632848	2	2	2	2	0	0	0	0	0	1	0	0	0	0	0	0	0	0	0	1	0	0	0	0	0	0	0	0	0	0	0	0	0	0	0	0	0	0	0	0	0	0	0	0	0	0	0	1
718sab	SAMN36632849	3	3	2	2	0	1	0	0	0	1	0	0	0	0	0	0	0	0	0	0	0	1	0	0	0	0	0	0	0	0	0	0	0	0	0	0	0	0	0	0	0	0	0	0	0	0	0	1
719sab	SAMN36632850	7	5	8	3	0	1	0	1	0	1	1	1	0	0	1	0	0	0	0	1	0	0	0	0	0	0	0	0	0	1	1	0	1	0	0	1	0	0	0	0	0	1	0	1	1	0	0	0
720sab	SAMN36632851	2	2	2	2	0	0	0	0	0	1	0	0	0	0	0	0	0	0	0	1	0	0	0	0	0	0	0	0	0	0	0	0	0	0	0	0	0	0	0	0	0	0	0	0	0	0	0	1
721sab	SAMN36632852	2	2	8	2	0	0	0	0	0	1	0	0	0	0	0	0	0	0	0	1	0	0	0	0	0	0	0	0	0	0	0	0	0	0	0	0	0	0	0	0	0	0	0	1	0	0	0	1
722sab	SAMN36632853	2	2	7	2	0	0	0	1	0	0	0	0	0	0	1	0	0	0	0	0	0	0	0	0	0	0	0	0	0	0	0	0	0	0	0	0	0	0	0	0	0	0	0	1	0	0	0	1
723sab	SAMN36632854	5	5	2	4	0	1	0	0	0	1	0	0	0	0	0	1	0	0	0	0	0	0	0	0	1	0	1	0	0	0	0	0	0	0	0	0	0	0	0	0	0	0	0	0	0	0	0	0
724sab	SAMN36632855	4	4	8	3	0	0	0	1	0	1	0	0	0	0	1	0	0	0	0	1	0	0	0	0	0	0	0	0	0	0	1	0	1	0	0	1	0	0	0	0	0	1	0	1	1	0	0	0
725sab	SAMN36632856	2	2	9	1	0	0	0	0	0	1	0	0	0	0	0	0	0	0	0	1	0	0	0	0	0	0	0	0	0	0	0	0	0	0	0	0	0	0	1	0	0	0	0	1	0	0	1	1
726sab	SAMN36632857	2	2	1	2	0	0	0	0	0	1	0	0	0	0	0	0	1	0	0	0	0	0	0	0	0	0	0	0	0	0	0	0	0	0	0	0	0	0	0	0	0	0	0	0	0	0	0	1
728sab	SAMN36632858	7	5	8	4	0	1	0	1	0	1	1	1	0	0	1	0	0	0	0	1	0	0	0	0	0	0	0	0	0	0	1	0	1	0	0	1	0	0	0	0	0	1	0	1	1	0	0	0
729sab	SAMN36632859	1	1	5	2	0	0	0	0	0	0	0	0	0	0	0	0	0	0	0	1	0	0	0	0	0	0	0	0	0	0	0	0	0	0	0	0	0	0	0	0	0	0	0	1	0	0	0	0
730sab	SAMN36632860	2	2	6	2	0	0	0	0	0	1	0	0	0	0	0	0	0	0	0	0	0	0	0	0	0	0	0	1	0	0	0	0	0	0	0	0	1	0	0	0	0	0	1	0	0	1	0	1
731sab	SAMN36632861	1	1	7	1	0	0	0	0	0	0	0	0	0	0	0	0	0	0	0	1	0	0	0	0	0	0	0	0	0	0	0	0	0	0	0	0	0	0	0	0	0	0	0	1	0	0	0	1
732sab	SAMN36632862	7	4	4	1	0	0	1	0	1	1	1	0	0	0	0	0	0	1	1	1	0	0	0	0	0	0	0	0	0	0	1	0	0	0	0	1	0	0	0	0	0	0	0	0	0	1	0	1
733sab	SAMN36632863	4	4	8	6	0	0	0	1	0	1	0	0	0	0	1	0	0	0	0	1	0	0	0	0	0	0	0	0	0	0	1	0	1	0	0	1	0	0	0	0	0	1	0	1	1	0	0	0
734sab	SAMN36632864	2	2	7	3	0	0	0	0	0	1	0	0	0	0	0	0	0	0	0	1	0	0	0	0	0	0	0	0	0	0	0	0	0	0	0	0	0	0	0	0	0	0	0	1	0	0	0	0
735sab	SAMN36632865	6	5	5	3	1	0	0	1	0	1	0	0	0	1	1	0	0	0	0	1	0	0	0	0	0	0	0	0	0	0	1	0	1	0	0	1	0	0	0	0	0	0	0	1	0	0	0	0
736sab	SAMN36632866	4	3	8	4	0	1	0	0	0	1	1	1	0	0	0	0	0	0	0	0	0	0	0	0	0	0	0	0	0	0	0	0	0	1	0	0	1	0	0	1	0	0	1	0	0	1	1	1
737sab	SAMN36632867	7	4	4	2	0	0	1	0	1	1	1	0	0	0	0	0	0	1	1	1	0	0	0	0	0	0	0	0	0	0	1	0	0	0	0	1	0	0	0	0	0	0	0	0	0	1	0	1
738sab	SAMN36632868	7	5	8	3	0	1	0	1	0	1	1	1	0	0	1	0	0	0	0	1	0	0	0	0	0	0	0	0	0	0	1	0	1	0	0	1	0	0	0	0	0	1	0	1	1	0	0	0
739sab	SAMN36632869	2	2	2	3	0	0	0	0	0	1	0	0	0	0	0	0	0	0	0	1	0	0	0	0	0	0	0	0	0	0	0	0	0	0	0	0	0	0	0	0	0	0	0	0	0	0	0	1
740sab	SAMN36632870	2	2	7	0	0	0	0	0	0	1	0	0	0	0	0	0	0	0	0	1	0	0	0	0	0	0	0	0	0	0	0	0	0	0	0	0	0	0	0	0	0	0	0	1	0	0	0	1
741sab	SAMN36632871	2	2	7	4	0	0	0	0	0	1	0	0	0	0	0	0	0	0	0	1	0	0	0	0	0	0	0	0	0	0	0	0	0	0	0	0	1	0	0	0	0	0	0	1	0	0	0	1
742sab	SAMN36632872	2	2	10	2	0	0	0	0	0	1	0	0	0	0	0	0	0	0	0	1	0	0	0	0	0	0	0	0	0	0	0	0	0	0	0	0	0	0	0	1	0	1	0	1	1	0	1	0
743sab	SAMN36632873	7	5	4	2	0	0	1	0	1	1	0	0	0	0	0	0	0	1	1	1	0	0	0	0	0	1	0	0	0	0	0	0	0	0	0	0	0	0	0	0	0	0	0	0	0	1	0	1
744sab	SAMN36632874	2	2	2	2	0	0	0	0	0	1	0	0	0	0	0	0	0	0	0	1	0	0	0	0	0	0	0	0	0	0	0	0	0	0	0	0	0	0	0	0	0	0	0	0	0	0	0	1
745sab	SAMN36632875	8	5	4	3	0	0	1	0	1	1	1	0	0	0	0	0	0	1	1	1	0	0	0	0	0	1	0	0	0	0	1	0	0	0	0	1	0	0	0	0	0	0	0	0	0	1	0	1
746sab	SAMN36632876	7	5	8	2	0	1	0	1	0	1	1	1	0	0	1	0	0	0	0	1	0	0	0	0	0	0	0	0	0	1	1	0	1	0	0	1	0	0	0	0	0	1	0	1	1	0	0	0
747sab	SAMN36632877	2	2	9	2	0	0	0	0	0	1	0	0	0	0	0	0	0	0	0	1	0	0	0	0	0	0	0	0	0	0	0	0	0	0	0	0	0	0	1	0	0	0	0	1	0	0	1	1
748sab	SAMN36632878	1	1	5	2	0	0	0	0	0	0	0	0	0	0	0	0	0	0	0	1	0	0	0	0	0	0	0	0	0	0	0	0	0	0	0	0	0	0	0	0	0	0	0	1	0	0	0	0
749sab	SAMN36632879	2	2	4	3	0	0	0	0	0	0	1	0	0	0	0	0	0	0	0	1	0	0	0	0	0	0	0	0	0	0	0	0	0	0	0	0	0	0	0	0	0	0	0	0	0	1	0	1
750sab	SAMN36632880	8	5	4	3	0	0	1	0	1	1	1	0	0	0	0	0	0	1	1	1	0	0	0	0	0	1	0	0	0	0	0	0	0	0	0	0	0	0	0	0	0	0	0	0	0	1	0	1
751sab	SAMN36632881	4	4	7	2	0	0	0	1	0	1	0	0	0	0	1	0	0	0	0	1	0	0	0	0	0	0	0	0	0	0	0	0	0	0	0	0	0	0	0	0	0	0	0	1	0	0	0	1
752sab	SAMN36632882	2	2	5	3	0	0	0	0	0	1	0	0	0	0	0	0	0	0	0	1	0	0	0	0	0	0	0	0	0	0	0	0	0	0	0	0	0	1	0	0	0	0	0	0	0	0	0	1
753sab	SAMN36632883	4	4	6	3	0	0	0	1	0	1	0	0	0	0	1	0	0	0	0	1	0	0	0	0	0	0	0	0	0	0	0	0	0	0	0	0	0	0	0	0	0	0	0	1	0	0	0	1
754sab	SAMN36632884	1	1	2	2	0	0	0	0	0	0	0	0	0	0	0	0	0	0	0	1	0	0	0	0	0	0	0	0	0	0	0	0	0	0	0	0	0	0	0	0	0	0	0	0	0	0	0	1
756sab	SAMN36632885	4	4	7	2	0	0	0	1	0	1	0	0	0	0	1	0	0	0	0	1	0	0	0	0	0	0	0	0	0	0	0	0	0	0	0	0	0	0	0	0	0	0	0	1	0	0	0	1
757sab	SAMN36632886	2	2	9	2	0	0	0	0	0	1	0	0	0	0	0	0	0	0	0	1	0	0	0	0	0	0	0	0	0	0	0	0	0	0	0	0	0	0	1	0	0	0	0	1	0	0	1	1
758sab	SAMN36632887	2	2	8	2	0	0	0	0	0	1	0	0	0	0	0	0	0	0	0	1	0	0	0	0	0	0	0	0	0	0	0	0	0	0	0	0	0	0	0	0	0	1	0	1	1	0	0	0
759sab	SAMN36632888	1	1	2	2	0	0	0	0	0	1	0	0	0	0	0	0	0	0	0	0	0	0	0	0	0	0	0	0	0	0	0	0	0	0	0	0	0	0	0	0	0	0	0	0	0	0	0	1
760sab	SAMN36632889	11	7	4	5	0	0	1	0	1	1	1	0	1	0	0	1	0	1	1	1	0	0	0	0	0	1	1	0	0	0	1	0	0	0	1	0	0	0	0	0	0	0	0	0	0	1	0	1
761sab	SAMN36632890	7	5	2	2	0	0	1	0	1	1	0	0	0	0	0	0	0	1	1	1	0	0	0	0	0	1	0	0	0	0	0	0	0	0	0	0	0	0	0	0	0	0	0	0	0	0	0	1
762sab	SAMN36632891	4	4	6	4	0	0	0	1	0	1	0	0	0	0	1	0	0	0	0	1	0	0	0	0	0	0	0	0	0	0	0	0	0	0	0	0	0	0	0	0	0	0	0	1	0	0	0	1
763sab	SAMN36632892	1	1	4	2	0	0	0	0	0	1	0	0	0	0	0	0	0	0	0	0	0	0	0	0	0	0	0	0	0	0	0	0	0	0	0	0	0	1	0	0	0	0	1	0	0	0	0	1
764sab	SAMN36632893	4	4	7	3	0	0	0	1	0	1	0	0	0	0	1	0	0	0	0	1	0	0	0	0	0	0	0	0	0	0	0	0	0	0	0	0	0	0	0	0	0	0	0	1	0	0	0	1
765sab	SAMN36632894	1	1	9	2	0	0	0	0	0	0	0	0	0	0	0	1	0	0	0	0	0	0	0	0	0	0	0	0	0	0	0	0	0	0	0	0	0	0	0	1	0	0	0	1	0	0	1	1
766sab	SAMN36632895	8	5	4	3	0	0	1	0	1	1	1	0	0	0	0	0	0	1	1	1	0	0	0	0	0	1	0	0	0	0	1	0	0	0	0	1	0	0	0	0	0	0	0	0	0	1	0	1
767sab	SAMN36632896	8	5	4	3	0	0	1	0	1	1	1	0	0	0	0	0	0	1	1	1	0	0	0	0	0	1	0	0	0	0	1	0	0	0	1	0	0	0	0	0	0	0	0	0	0	1	0	1
768sab	SAMN36632897	6	5	5	1	0	1	0	1	0	0	1	1	0	0	1	0	0	0	0	1	0	0	0	0	0	0	0	0	0	0	1	0	1	0	0	1	0	0	0	0	0	0	0	1	0	0	0	0
76sab	SAMN16605407	7	5	8	2	0	1	0	1	0	1	1	1	0	0	1	0	0	0	0	1	0	0	0	0	0	0	0	0	0	0	1	0	1	0	0	1	0	0	0	0	0	1	0	1	1	0	0	0
770sab	SAMN36632898	12	6	5	4	0	1	1	1	1	1	1	1	0	0	1	0	0	1	1	1	0	0	0	0	0	1	0	0	0	0	1	0	1	0	0	1	0	0	0	0	0	0	0	1	0	0	0	0
771sab	SAMN36632899	2	2	2	2	0	0	0	0	0	1	0	0	0	0	0	0	0	0	0	1	0	0	0	0	0	0	0	0	0	0	0	0	0	0	0	0	1	0	0	0	0	0	0	0	0	0	0	0
772sab	SAMN36632900	2	2	3	2	0	0	0	0	0	1	0	0	0	0	0	0	0	0	0	1	0	0	0	0	0	0	0	0	0	0	0	0	0	0	0	0	0	0	0	0	0	0	0	0	0	0	0	1
773sab	SAMN36632901	1	1	6	0	0	0	0	0	0	0	0	0	0	0	0	0	0	0	0	1	0	0	0	0	0	0	0	0	0	0	0	0	0	0	0	0	0	0	0	0	0	0	0	1	0	0	0	0
775sab	SAMN36632902	0	0	7	1	0	0	0	0	0	0	0	0	0	0	0	0	0	0	0	0	0	0	0	0	0	0	0	0	0	0	0	0	0	0	0	0	0	0	0	0	0	0	0	1	0	0	0	1
776sab	SAMN36632903	7	5	2	4	0	0	0	0	1	1	0	0	0	0	0	1	0	1	1	1	0	0	0	0	0	1	0	0	0	0	1	0	0	0	0	1	0	0	0	0	0	0	0	0	0	0	0	1
777sab	SAMN36632904	0	0	2	2	0	0	0	0	0	0	0	0	0	0	0	0	0	0	0	0	0	0	0	0	0	0	0	0	0	0	0	0	0	0	0	0	0	0	0	0	0	0	0	0	0	0	0	1
778sab	SAMN36632905	1	1	6	1	0	0	0	0	0	0	0	0	0	0	0	0	0	0	0	0	0	0	0	1	0	0	0	0	0	0	0	0	0	0	0	0	0	1	0	0	0	0	0	0	0	1	0	1
779sab	SAMN36632906	7	5	10	3	0	0	1	0	1	1	0	0	0	0	0	0	0	1	1	1	0	0	0	0	0	1	0	0	0	0	0	0	0	0	0	1	0	0	0	0	0	0	0	1	1	0	0	0
77sab	SAMN16605408	2	2	9	2	0	0	0	0	0	1	0	0	0	0	0	0	0	0	0	1	0	0	0	0	0	0	0	0	0	0	0	0	0	0	0	0	0	0	1	0	0	0	0	1	0	0	1	1
780sab	SAMN36632907	7	5	2	5	0	0	0	0	1	1	0	0	0	0	0	1	0	1	1	1	0	0	0	0	0	1	0	0	0	0	1	0	0	0	0	1	0	0	0	0	0	0	0	0	0	0	0	1
781sab	SAMN36632908	3	2	7	3	0	0	0	0	0	1	1	0	0	0	0	0	0	0	0	1	0	0	0	0	0	0	0	0	0	0	0	0	0	0	0	0	1	0	0	1	0	0	0	0	0	1	1	1
782sab	SAMN36632909	0	0	6	1	0	0	0	0	0	0	0	0	0	0	0	0	0	0	0	0	0	0	0	0	0	0	0	0	0	0	0	0	0	0	0	0	0	1	0	0	0	0	0	0	0	1	0	1
783sab	SAMN36632910	0	0	2	3	0	0	0	0	0	0	0	0	0	0	0	0	0	0	0	0	0	0	0	0	0	0	0	0	0	0	0	0	0	0	0	0	0	0	0	0	0	0	0	0	0	0	0	1
785sab	SAMN36632911	1	1	4	3	0	0	0	0	0	0	0	0	0	0	0	0	0	0	0	1	0	0	0	0	0	0	0	0	0	0	0	0	0	0	0	0	0	0	1	0	0	0	0	0	0	0	1	1
786sab	SAMN36632912	8	6	4	3	0	0	0	0	1	1	1	0	0	1	0	0	0	1	1	1	0	0	0	0	0	1	0	0	0	0	1	0	0	0	0	1	0	0	0	0	0	0	0	0	0	1	0	1
787sab	SAMN36632913	7	5	9	2	0	1	0	1	0	1	1	1	0	0	1	0	0	0	0	1	0	0	0	0	0	0	0	0	0	0	1	1	1	0	0	1	0	1	0	0	0	1	0	1	1	0	0	0
788sab	SAMN36632914	3	2	11	1	0	0	0	0	0	1	1	0	0	0	0	0	0	0	0	1	0	0	0	0	0	0	0	0	0	0	0	0	0	0	0	0	0	0	0	1	0	1	0	1	1	0	1	0
78sab	SAMN16605409	8	5	4	2	0	0	1	0	1	1	1	0	0	0	0	0	0	1	1	1	0	0	0	0	0	1	0	0	0	0	1	0	0	0	0	1	0	0	0	0	0	0	0	0	0	1	0	1
790sab	SAMN36632915	1	1	4	2	0	0	0	0	0	1	0	0	0	0	0	0	0	0	0	0	0	0	0	0	0	0	0	0	0	0	0	0	0	0	0	0	0	1	0	0	0	0	1	0	0	0	0	1
791sab	SAMN36632916	2	2	9	1	0	0	0	0	0	1	0	0	0	0	0	0	0	0	0	1	0	0	0	0	0	0	0	0	0	0	0	0	0	0	0	0	0	0	1	0	0	0	0	1	0	0	1	1
793sab	SAMN36632917	7	5	8	1	0	1	0	1	0	1	1	1	0	0	1	0	0	0	0	1	0	0	0	0	0	0	0	0	0	1	1	0	1	0	0	1	0	0	0	0	0	1	0	1	1	0	0	0
794sab	SAMN36632918	8	5	4	3	0	0	1	0	1	1	1	0	0	0	0	0	0	1	1	1	0	0	0	0	0	1	0	0	0	0	0	0	0	0	0	0	0	0	0	0	0	0	0	0	0	1	0	1
795sab	SAMN36632919	7	5	4	3	0	0	1	0	1	1	0	0	0	0	0	0	0	1	1	1	0	0	0	0	0	1	0	0	0	0	0	0	0	0	0	0	0	0	0	0	0	0	0	0	0	1	0	1
796sab	SAMN36632920	2	2	3	2	0	0	0	0	0	1	0	0	0	0	0	0	0	0	0	1	0	0	0	0	0	0	0	0	0	0	0	0	0	0	0	0	0	0	0	0	0	0	0	0	0	0	0	1
798sab	SAMN36632921	10	6	2	4	0	0	1	0	1	1	1	0	0	0	0	1	0	1	1	1	0	0	0	0	0	1	0	1	0	0	0	0	0	0	0	0	0	0	0	0	0	0	0	0	0	0	0	1
799sab	SAMN36632922	1	1	4	2	0	0	0	0	0	0	0	0	0	0	0	0	0	0	0	1	0	0	0	0	0	0	0	0	0	0	0	0	0	0	0	0	0	0	0	0	0	0	0	0	0	1	0	1
79sab	SAMN16605410	1	1	4	3	0	0	0	0	0	0	0	0	0	0	0	0	0	0	0	1	0	0	0	0	0	0	0	0	0	0	0	0	0	0	0	0	0	0	0	0	0	0	0	0	0	1	0	1
7sab	SAMN16605411	8	5	13	5	0	0	1	0	1	1	1	0	0	0	0	0	0	1	1	1	0	0	0	0	0	1	0	0	0	0	0	0	0	0	0	0	0	0	0	0	0	0	0	1	1	1	0	0
800sab	SAMN36632923	10	6	4	4	0	0	1	0	1	1	1	0	1	0	0	1	0	1	1	1	0	0	0	0	0	1	0	0	0	0	1	0	0	0	0	1	0	0	0	0	0	0	0	0	0	1	0	1
801sab	SAMN36632924	4	4	7	3	0	0	0	1	0	1	0	0	0	0	1	0	0	0	0	1	0	0	0	0	0	0	0	0	0	0	0	0	0	0	0	0	1	0	0	0	0	0	0	1	0	0	0	1
802sab	SAMN36632925	2	2	2	1	0	0	0	0	0	1	0	0	0	0	0	0	0	0	0	1	0	0	0	0	0	0	0	0	0	0	0	0	0	0	0	0	0	0	0	0	0	0	0	0	0	0	0	1
803sab	SAMN36632926	2	2	9	1	0	0	0	0	0	1	0	0	0	0	0	0	0	0	0	1	0	0	0	0	0	0	0	0	0	0	0	0	0	0	0	0	0	0	1	0	0	0	0	1	0	0	1	1
804sab	SAMN36632927	4	4	7	4	0	0	0	1	0	1	0	0	0	0	1	0	0	0	0	1	0	0	0	0	0	0	0	0	0	0	0	0	0	0	0	0	1	0	0	0	0	0	0	1	0	0	0	1
805sab	SAMN36632928	5	4	2	2	0	0	1	0	0	1	0	0	0	0	0	0	0	1	1	1	0	0	0	0	0	0	0	0	0	0	0	0	0	0	0	0	0	0	0	0	0	0	0	0	0	0	0	1
806sab	SAMN36632929	1	1	7	1	0	0	0	0	0	0	0	0	0	0	0	0	0	0	0	1	0	0	0	0	0	0	0	0	0	0	0	0	0	0	0	0	1	0	0	1	0	0	0	0	0	1	1	1
807sab	SAMN36632930	2	2	6	4	0	0	0	0	0	1	0	0	0	0	0	0	0	0	0	1	0	0	0	0	0	0	0	0	0	0	0	0	0	0	0	0	0	0	0	0	0	0	0	1	0	0	0	1
808sab	SAMN36632931	1	1	5	1	0	0	0	0	0	0	0	0	0	0	0	0	0	0	0	1	0	0	0	0	0	0	0	0	0	0	0	0	0	0	0	0	0	0	0	0	0	0	0	1	0	0	0	0
809sab	SAMN36632932	8	5	4	2	0	0	1	0	1	1	1	0	0	0	0	0	0	1	1	1	0	0	0	0	0	1	0	0	0	0	0	0	0	0	0	0	0	0	0	0	0	0	0	0	0	1	0	1
80sab	SAMN16605412	1	1	2	3	0	0	0	0	0	1	0	0	0	0	0	0	0	0	0	0	0	0	0	0	0	0	0	0	0	0	0	0	0	0	0	0	0	0	0	0	0	0	0	0	0	0	0	1
810sab	SAMN36632933	0	0	7	1	0	0	0	0	0	0	0	0	0	0	0	0	0	0	0	0	0	0	0	0	0	0	0	0	0	0	0	0	0	0	0	0	0	0	0	0	0	0	0	1	0	0	0	1
811sab	SAMN36632934	2	2	7	1	0	0	0	0	0	1	0	0	0	0	0	0	0	0	0	1	0	0	0	0	0	0	0	0	0	0	0	0	0	0	0	0	0	0	0	0	0	0	0	1	0	0	0	1
812sab	SAMN36632935	0	0	7	2	0	0	0	0	0	0	0	0	0	0	0	0	0	0	0	0	0	0	0	0	0	0	0	0	0	0	0	0	0	0	0	0	0	0	0	0	0	0	0	1	0	0	0	1
813sab	SAMN36632936	1	1	6	2	0	0	0	0	0	0	0	0	0	0	0	0	0	0	0	1	0	0	0	0	0	0	0	0	0	0	1	0	0	0	1	0	0	0	0	0	0	0	0	1	0	0	0	0
814sab	SAMN36632937	10	6	4	4	0	0	1	0	1	1	1	0	1	0	0	1	0	1	1	1	0	0	0	0	0	1	0	0	0	0	1	0	0	0	0	1	0	0	0	0	0	0	0	0	0	1	0	1
815sab	SAMN36632938	4	4	7	3	0	0	0	1	0	1	0	0	0	0	1	0	0	0	0	1	0	0	0	0	0	0	0	0	0	0	0	0	0	0	0	0	1	0	0	0	0	0	0	1	0	0	0	1
816sab	SAMN36632939	1	1	6	3	0	0	0	0	0	0	0	0	0	0	0	0	0	0	0	1	0	0	0	0	0	0	0	0	0	0	0	0	0	1	0	0	1	0	0	0	0	0	0	1	0	0	0	0
817sab	SAMN36632940	8	5	9	1	0	0	1	0	1	2	0	0	0	0	0	0	0	1	1	1	0	0	0	0	0	1	0	0	0	0	0	0	0	0	0	0	0	0	1	0	0	0	0	1	0	0	1	1
818sab	SAMN36632941	2	2	9	0	0	0	0	0	0	1	0	0	0	0	0	0	0	0	0	1	0	0	0	0	0	0	0	0	0	0	0	0	0	0	0	0	0	0	1	0	0	0	0	1	0	0	1	1
819sab	SAMN36632942	1	1	7	2	0	0	0	0	0	1	0	0	0	0	0	0	0	0	0	0	0	0	0	0	0	0	0	0	0	0	0	0	0	0	0	0	0	0	0	0	0	0	0	1	0	0	0	1
81sab	SAMN16605413	3	3	5	2	0	0	0	1	0	0	0	0	0	0	1	0	0	0	0	1	0	0	0	0	0	0	0	0	1	0	1	0	1	0	0	1	0	0	0	0	0	0	0	1	0	0	0	0
820sab	SAMN36632943	5	4	9	5	0	0	0	1	0	1	1	0	0	0	1	0	0	0	0	1	0	0	0	0	0	0	0	0	0	0	1	1	0	1	1	0	1	0	0	0	0	1	0	1	1	0	0	0
821sab	SAMN36632944	8	6	2	6	0	0	1	0	1	2	0	0	0	0	0	0	0	0	1	1	0	0	0	0	0	1	1	0	0	0	0	0	0	0	0	0	0	0	0	0	0	0	0	0	0	0	0	1
822sab	SAMN36632945	1	1	7	2	0	0	0	0	0	0	0	0	0	0	0	0	0	0	0	1	0	0	0	0	0	0	0	0	0	0	0	0	0	0	0	0	0	0	0	0	0	0	0	1	0	0	0	1
823sab	SAMN36632946	1	1	7	3	0	0	0	0	0	1	0	0	0	0	0	0	0	0	0	0	0	0	0	0	0	0	0	0	0	0	0	0	0	0	0	0	1	1	0	0	0	0	1	0	0	1	0	1
824sab	SAMN36632947	3	3	2	4	0	0	0	0	0	0	1	0	0	0	0	1	0	0	0	1	0	0	0	0	0	0	0	0	0	0	0	0	0	0	0	0	0	0	0	0	0	0	0	0	0	0	0	1
825sab	SAMN36632948	7	5	9	3	0	0	1	0	1	1	0	0	0	0	0	0	0	1	1	1	0	0	0	0	0	1	0	0	0	0	0	0	0	0	0	0	0	0	1	0	0	0	0	1	0	0	1	1
826sab	SAMN36632949	2	2	10	2	0	0	0	0	0	1	0	0	0	0	0	0	0	0	0	1	0	0	0	0	0	0	0	0	0	0	0	0	0	0	0	0	0	0	0	0	0	0	0	1	0	0	0	1
827sab	SAMN36632950	9	5	2	2	0	0	1	0	1	1	1	0	0	0	0	1	0	1	1	1	0	0	0	0	0	1	0	0	0	0	0	0	0	0	0	0	0	0	0	0	0	0	0	0	0	0	0	1
828sab	SAMN36632951	10	6	4	4	0	0	1	0	1	1	1	0	1	0	0	1	0	1	1	1	0	0	0	0	0	1	0	0	0	0	1	0	0	0	1	0	0	0	0	0	0	0	0	0	0	1	0	1
829sab	SAMN36632952	2	2	2	2	0	0	0	0	0	1	0	0	0	0	0	0	0	0	0	1	0	0	0	0	0	0	0	0	0	0	0	0	0	0	0	0	0	0	0	0	0	0	0	0	0	0	0	1
82sab	SAMN16605414	2	2	2	3	0	0	0	0	0	1	0	0	0	0	0	0	0	0	0	1	0	0	0	0	0	0	0	0	0	0	0	0	0	0	0	0	0	0	0	0	0	0	0	0	0	0	0	1
830sab	SAMN36632953	11	8	4	4	0	0	1	0	1	1	1	0	1	0	0	0	0	1	1	1	0	0	0	1	1	1	0	0	0	0	1	0	0	0	0	1	0	0	0	0	0	0	0	0	0	1	0	1
831sab	SAMN36632954	2	2	2	3	0	0	0	0	0	1	0	0	0	0	0	0	0	0	0	1	0	0	0	0	0	0	0	0	0	0	0	0	0	0	0	0	0	0	0	0	0	0	0	0	0	0	0	1
832sab	SAMN36632955	2	2	2	3	0	0	0	0	0	1	0	0	0	0	0	0	0	0	0	1	0	0	0	0	0	0	0	0	0	0	0	0	0	0	0	0	0	0	0	0	0	0	0	0	0	0	0	1
833sab	SAMN36632956	2	2	8	3	0	0	0	0	0	1	0	0	0	0	0	0	0	0	0	1	0	0	0	0	0	0	0	0	0	0	0	0	0	0	0	0	1	0	0	0	0	0	0	1	0	0	0	1
834sab	SAMN36632957	1	1	2	3	0	0	0	0	0	1	0	0	0	0	0	0	0	0	0	0	0	0	0	0	0	0	0	0	0	0	0	0	0	0	0	0	0	0	0	0	0	0	0	0	0	0	0	1
835sab	SAMN36632958	2	2	2	1	0	0	0	0	0	1	0	0	0	0	0	0	0	0	0	1	0	0	0	0	0	0	0	0	0	0	0	0	0	0	0	0	0	0	0	0	0	0	0	0	0	0	0	1
836sab	SAMN36632959	7	5	8	4	0	1	0	1	0	1	1	1	0	0	1	0	0	0	0	1	0	0	0	0	0	0	0	0	0	1	1	0	1	0	0	1	0	0	0	0	0	1	0	1	1	0	0	0
837sab	SAMN36632960	1	1	7	2	0	0	0	0	0	0	0	0	0	0	0	0	0	0	0	1	0	0	0	0	0	0	0	0	0	0	0	0	0	0	0	0	1	0	0	1	0	0	0	0	0	1	1	1
838sab	SAMN36632961	11	8	4	5	0	0	1	0	1	1	1	0	1	0	0	0	0	1	1	1	0	0	0	1	1	1	0	0	0	0	1	0	0	0	0	1	0	0	0	0	0	0	0	0	0	1	0	1
839sab	SAMN36632962	5	4	8	3	0	0	0	1	0	1	1	0	0	0	1	0	0	0	0	1	0	0	0	0	0	0	0	0	0	0	1	0	1	0	0	1	0	0	0	0	0	1	0	1	1	0	0	0
83sab	SAMN16605415	2	2	8	3	0	0	0	0	0	1	0	0	0	0	0	0	0	0	0	1	0	0	0	0	0	0	0	0	0	0	0	0	0	0	0	0	1	0	0	0	0	0	0	1	0	0	0	1
840sab	SAMN36632963	0	0	8	1	0	0	0	0	0	0	0	0	0	0	0	0	0	0	0	0	0	0	0	0	0	0	0	0	0	0	0	0	0	0	0	0	1	0	0	0	0	0	0	1	0	0	0	1
841sab	SAMN36632964	2	2	8	2	0	0	0	0	0	1	0	0	0	0	0	0	0	0	0	1	0	0	0	0	0	0	0	0	0	0	0	0	0	0	0	0	0	0	0	0	0	0	0	1	0	0	0	1
842sab	SAMN36632965	0	0	6	1	0	0	0	0	0	0	0	0	0	0	0	0	0	0	0	0	0	0	0	0	0	0	0	0	0	0	0	0	0	0	1	0	0	1	0	0	0	0	0	0	0	1	0	1
843sab	SAMN36632966	8	6	4	1	0	0	0	0	1	1	1	0	0	1	0	0	0	1	1	1	0	0	0	0	0	1	0	0	0	0	1	0	0	0	0	1	0	0	0	0	0	0	0	0	0	1	0	1
844sab	SAMN36632967	2	2	2	2	0	0	0	0	0	1	0	0	0	0	0	0	0	0	0	1	0	0	0	0	0	0	0	0	0	0	0	0	0	0	0	0	1	0	0	0	0	0	0	0	0	0	0	0
845sab	SAMN36632968	1	1	5	1	0	0	0	0	0	0	0	0	0	0	0	0	0	0	0	1	0	0	0	0	0	0	0	0	0	0	0	0	0	0	0	0	0	0	0	0	0	0	0	1	0	0	0	0
846sab	SAMN36632969	2	2	7	1	0	0	0	1	0	0	0	0	0	0	1	0	0	0	0	0	0	0	0	0	0	0	0	0	0	0	0	0	0	0	0	0	0	0	0	0	0	0	0	1	0	0	0	1
847sab	SAMN36632970	9	6	4	4	0	0	1	0	1	1	0	0	1	0	0	1	0	1	1	1	0	0	0	0	0	1	0	0	0	0	1	0	0	0	0	1	0	0	0	0	0	0	0	0	0	1	0	1
848sab	SAMN36632971	2	2	4	3	0	0	0	0	0	1	0	0	0	0	0	0	0	0	0	1	0	0	0	0	0	0	0	0	0	0	0	0	0	0	0	0	0	0	0	0	0	0	0	0	0	1	0	1
849sab	SAMN36632972	0	0	3	1	0	0	0	0	0	0	0	0	0	0	0	0	0	0	0	0	0	0	0	0	0	0	0	0	0	0	0	0	0	0	0	0	0	0	0	0	0	0	0	0	0	0	0	1
84sab	SAMN16605416	0	0	6	2	0	0	0	0	0	0	0	0	0	0	0	0	0	0	0	0	0	0	0	0	0	0	0	0	0	0	0	0	0	0	0	0	0	0	0	0	0	0	0	1	0	0	0	0
850sab	SAMN36632973	2	2	2	3	0	0	0	0	0	1	0	0	0	0	0	0	0	0	0	1	0	0	0	0	0	0	0	0	0	0	0	0	0	0	0	0	0	0	0	0	0	0	0	0	0	0	0	1
851sab	SAMN36632974	1	1	2	0	0	0	0	0	0	0	0	0	0	0	0	0	0	0	0	1	0	0	0	0	0	0	0	0	0	0	0	0	0	0	0	0	1	0	0	0	0	0	0	0	0	0	0	0
852sab	SAMN36632975	1	1	5	1	0	0	0	0	0	0	0	0	0	0	0	0	0	0	0	1	0	0	0	0	0	0	0	0	0	0	0	0	0	0	0	0	0	0	0	0	0	0	0	1	0	0	0	0
854sab	SAMN36632976	2	2	3	3	0	0	0	0	0	1	0	0	0	0	0	0	0	0	0	1	0	0	0	0	0	0	0	0	0	0	0	0	0	0	0	0	0	0	0	0	0	0	0	0	0	0	0	1
855sab	SAMN36632977	2	2	2	2	0	0	0	0	0	1	0	0	0	0	0	0	0	0	0	1	0	0	0	0	0	0	0	0	0	0	0	0	0	0	0	0	0	0	0	0	0	0	0	0	0	0	0	1
856sab	SAMN36632978	1	1	1	1	0	0	0	0	0	0	0	0	0	0	0	0	1	0	0	0	0	0	0	0	0	0	0	0	0	0	0	0	0	0	0	0	0	0	0	0	0	0	0	0	0	0	0	1
857sab	SAMN36632979	8	5	10	5	0	0	1	0	1	1	1	0	0	0	0	0	0	1	1	1	0	0	0	0	0	1	0	0	0	0	0	0	0	0	0	0	0	0	0	0	0	0	0	1	1	0	0	0
858sab	SAMN36632980	5	4	9	4	0	0	0	0	1	1	0	0	0	0	0	0	0	1	1	1	0	0	0	0	0	0	0	0	0	0	0	0	0	0	0	0	0	0	1	0	0	0	0	1	0	0	1	1
859sab	SAMN36632981	2	2	2	3	0	0	0	0	0	1	0	0	0	0	0	0	0	0	0	1	0	0	0	0	0	0	0	0	0	0	0	0	0	1	0	0	1	0	0	0	0	0	0	0	0	0	0	0
860sab	SAMN36632982	3	2	8	2	0	0	0	0	0	1	1	0	0	0	0	0	0	0	0	1	0	0	0	0	0	0	0	0	0	0	0	0	0	0	0	0	0	0	0	0	0	1	0	1	1	0	0	0
861sab	SAMN36632983	6	5	5	1	0	1	0	1	0	0	1	1	0	0	1	0	0	0	0	1	0	0	0	0	0	0	0	0	0	0	1	0	1	0	0	1	0	0	0	0	0	0	0	1	0	0	0	0
862sab	SAMN36632984	4	4	9	2	0	0	0	1	0	1	0	0	0	0	1	0	0	0	0	1	0	0	0	0	0	0	0	0	0	0	0	0	0	0	1	0	0	0	1	0	0	0	0	1	0	0	1	1
863sab	SAMN36632985	3	2	2	2	0	0	0	0	0	1	0	0	0	0	0	0	0	1	1	0	0	0	0	0	0	0	0	0	0	0	0	0	0	0	0	0	0	0	0	0	0	0	0	0	0	0	0	1
864sab	SAMN36632986	2	2	2	1	0	0	0	0	0	1	0	0	0	0	0	0	0	0	0	1	0	0	0	0	0	0	0	0	0	0	0	0	0	0	0	0	0	0	0	0	0	0	0	0	0	0	0	1
865sab	SAMN36632987	1	1	6	2	0	0	0	0	0	0	0	0	0	0	0	0	0	0	0	1	0	0	0	0	0	0	0	0	0	0	0	0	0	0	0	0	0	0	0	0	0	0	0	1	0	0	0	0
866sab	SAMN36632988	4	4	8	3	0	0	0	1	0	1	0	0	0	0	1	0	0	0	0	1	0	0	0	0	0	0	0	0	0	0	0	0	0	0	0	0	1	0	0	0	0	0	0	1	0	0	0	1
868sab	SAMN36632989	1	1	8	1	0	0	0	0	0	1	0	0	0	0	0	0	0	0	0	0	0	0	0	0	0	0	0	0	0	0	0	0	0	0	0	0	0	0	0	0	0	0	0	1	0	0	0	1
869sab	SAMN36632990	1	1	6	1	0	0	0	0	0	0	0	0	0	0	0	0	0	0	0	1	0	0	0	0	0	0	0	0	0	0	0	0	0	0	0	0	0	0	0	0	0	0	0	1	0	0	0	0
870sab	SAMN36632991	0	0	2	1	0	0	0	0	0	0	0	0	0	0	0	0	0	0	0	0	0	0	0	0	0	0	0	0	0	0	0	0	0	0	0	0	0	0	0	0	0	0	0	0	0	0	0	1
871sab	SAMN36632992	1	1	1	2	0	0	0	0	0	0	0	0	0	0	0	0	1	0	0	0	0	0	0	0	0	0	0	0	0	0	0	0	0	0	0	0	0	0	0	0	0	0	0	0	0	0	0	1
872sab	SAMN36632993	7	4	4	4	0	0	1	0	1	1	1	0	0	0	0	0	0	1	1	1	0	0	0	0	0	0	0	0	0	0	1	0	0	0	0	1	0	0	0	0	0	0	0	0	0	1	0	1
873sab	SAMN36632994	1	1	7	2	0	0	0	0	0	1	0	0	0	0	0	0	0	0	0	0	0	0	0	0	0	0	0	0	0	0	0	0	0	0	0	0	0	0	0	0	0	0	0	1	0	0	0	1
874sab	SAMN36632995	4	4	7	3	0	0	0	1	0	1	0	0	0	0	1	0	0	0	0	1	0	0	0	0	0	0	0	0	0	0	0	0	0	0	0	0	1	0	0	0	0	0	0	0	0	0	0	1
875sab	SAMN36632996	7	5	9	1	0	1	0	1	0	1	1	1	0	0	1	0	0	0	0	1	0	0	0	0	0	0	0	0	0	0	1	1	1	0	0	1	0	1	0	0	0	1	0	1	1	0	0	0
876sab	SAMN36632997	4	4	6	1	0	0	0	1	0	1	0	0	0	0	1	0	0	0	0	1	0	0	0	0	0	0	0	0	0	0	0	0	0	0	0	0	0	0	0	0	0	0	0	1	0	0	0	1
877sab	SAMN36632998	2	2	8	1	0	0	0	0	0	1	0	0	0	0	0	0	0	0	0	1	0	0	0	0	0	0	0	0	0	0	0	0	0	0	0	0	1	0	0	0	0	0	0	1	0	0	0	1
878sab	SAMN36632999	1	1	2	3	0	0	0	0	0	1	0	0	0	0	0	0	0	0	0	0	0	0	0	0	0	0	0	0	0	0	0	0	0	0	0	0	0	0	0	0	0	0	0	0	0	0	0	1
879sab	SAMN36633000	8	6	3	2	0	0	1	1	1	1	0	0	0	0	1	0	0	0	0	1	0	0	0	0	0	1	1	0	0	0	0	0	0	0	0	0	0	0	0	0	0	0	0	0	0	0	0	1
880sab	SAMN36633001	3	2	9	3	0	0	0	0	0	1	1	0	0	0	0	0	0	0	0	1	0	0	0	0	0	0	0	0	0	0	0	0	0	0	0	0	0	0	0	0	0	1	0	1	1	0	0	0
881sab	SAMN36633002	5	3	4	3	0	0	0	0	0	1	1	0	0	0	0	0	0	1	1	1	0	0	0	0	0	0	0	0	0	0	1	0	0	0	0	1	0	0	0	0	0	0	0	0	0	1	0	1
882sab	SAMN36633003	1	1	10	2	0	0	0	0	0	1	0	0	0	0	0	0	0	0	0	0	0	0	0	0	0	0	0	0	0	0	0	0	0	0	0	0	0	0	0	1	0	0	0	1	0	0	1	1
883sab	SAMN36633004	2	2	2	1	0	0	0	0	0	1	0	0	0	0	0	0	0	0	0	1	0	0	0	0	0	0	0	0	0	0	0	0	0	0	0	0	0	0	0	0	0	0	0	0	0	0	0	1
884sab	SAMN36633005	12	8	9	4	0	1	1	0	1	1	1	1	0	1	0	0	0	1	1	1	0	0	0	0	0	1	1	0	0	0	0	0	0	0	0	0	0	0	1	0	0	0	0	1	0	0	1	1
885sab	SAMN36633006	2	2	5	2	0	0	0	0	0	1	0	0	0	0	0	0	0	0	0	1	0	0	0	0	0	0	0	0	0	0	0	0	0	0	0	0	0	0	0	0	0	1	0	0	1	0	0	1
886sab	SAMN36633007	2	2	2	3	0	0	0	0	0	1	0	0	0	0	0	0	0	0	0	1	0	0	0	0	0	0	0	0	0	0	0	0	0	0	0	0	0	0	0	0	0	0	0	0	0	0	0	1
887sab	SAMN36633008	11	8	4	4	0	0	1	0	1	1	1	0	1	0	0	0	0	1	1	1	0	0	0	1	1	1	0	0	0	0	1	0	0	0	0	1	0	0	0	0	0	0	0	0	0	1	0	1
888sab	SAMN36633009	2	2	3	3	0	0	0	0	0	1	0	0	0	0	0	0	0	0	0	1	0	0	0	0	0	0	0	0	0	0	0	0	0	0	0	0	0	0	0	0	0	0	0	0	0	0	0	1
889sab	SAMN36633010	1	1	7	2	0	0	0	0	0	1	0	0	0	0	0	0	0	0	0	0	0	0	0	0	0	0	0	0	0	0	0	0	0	0	0	0	0	0	0	0	0	0	0	1	0	0	0	1
890sab	SAMN36633011	1	1	6	2	0	0	0	0	0	0	0	0	0	0	0	0	0	0	0	1	0	0	0	0	0	0	0	0	0	0	0	0	0	0	0	0	0	0	0	0	0	0	0	1	0	0	0	0
891sab	SAMN36633012	10	6	4	4	0	0	1	0	1	1	1	0	1	0	0	1	0	1	1	1	0	0	0	0	0	1	0	0	0	0	1	0	0	0	0	1	0	0	0	0	0	0	0	0	0	1	0	1
892sab	SAMN36633013	8	5	4	3	0	0	1	0	1	1	1	0	0	0	0	0	0	1	1	1	0	0	0	0	0	1	0	0	0	0	0	0	0	0	0	0	0	0	0	0	0	0	0	0	0	1	0	1
893sab	SAMN36633014	7	4	4	3	0	0	1	0	1	1	1	0	0	0	0	0	0	1	1	1	0	0	0	0	0	0	0	0	0	0	1	0	0	0	0	1	0	0	0	0	0	0	0	0	0	1	0	1
894sab	SAMN36633015	2	2	2	3	0	0	0	0	0	1	0	0	0	0	0	0	0	0	0	1	0	0	0	0	0	0	0	0	0	0	0	0	0	0	1	0	0	0	0	0	0	0	0	0	0	0	0	1
895sab	SAMN36633016	1	1	9	2	0	0	0	0	0	0	0	0	0	0	0	0	0	0	0	1	0	0	0	0	0	0	0	0	0	0	0	0	0	0	0	0	1	0	0	0	0	0	0	1	0	1	0	0
896sab	SAMN36633017	6	5	7	4	0	0	0	0	1	1	0	0	0	0	0	0	0	1	1	1	0	0	0	0	0	1	0	0	0	0	0	0	0	0	0	0	1	0	0	1	0	0	0	0	0	1	1	1
897sab	SAMN36633018	4	4	3	2	0	0	0	1	0	1	0	0	0	0	1	0	0	0	0	1	0	0	0	0	0	0	0	0	0	0	0	0	0	0	0	0	0	0	0	0	0	0	0	0	0	0	0	1
898sab	SAMN36633019	9	5	4	3	0	0	1	0	1	1	1	0	0	0	0	1	0	1	1	1	0	0	0	0	0	1	0	0	0	0	1	0	0	0	0	1	0	0	0	0	0	0	0	0	0	1	0	1
900sab	SAMN36633020	6	5	2	4	0	0	1	0	1	1	0	0	0	0	0	0	0	0	0	1	0	0	0	0	0	1	1	0	0	0	0	0	0	0	0	0	0	0	0	0	0	0	0	0	0	0	0	1
901sab	SAMN36633021	1	1	6	1	0	0	0	0	0	0	0	0	0	0	0	0	0	0	0	1	0	0	0	0	0	0	0	0	0	0	0	0	0	0	0	0	0	0	0	0	0	0	0	1	0	0	0	0
902sab	SAMN36633022	0	0	2	1	0	0	0	0	0	0	0	0	0	0	0	0	0	0	0	0	0	0	0	0	0	0	0	0	0	0	0	0	0	0	0	0	0	0	0	0	0	0	0	0	0	0	0	1
903sab	SAMN36633023	1	1	10	2	0	0	0	0	0	1	0	0	0	0	0	0	0	0	0	0	0	0	0	0	0	0	0	0	0	0	0	0	0	0	0	0	0	0	0	1	0	0	0	1	0	0	1	1
904sab	SAMN36633024	2	2	9	1	0	0	0	0	0	1	0	0	0	0	0	0	0	0	0	1	0	0	0	0	0	0	0	0	0	0	0	0	0	0	0	0	0	0	1	0	0	0	0	1	0	0	1	1
905sab	SAMN36633025	8	5	4	3	0	0	1	0	1	1	1	0	0	0	0	0	0	1	1	1	0	0	0	0	0	1	0	0	0	0	0	0	0	0	0	0	0	0	0	0	0	0	0	0	0	1	0	1
906sab	SAMN36633026	7	4	2	3	0	0	1	0	1	1	1	0	0	0	0	0	0	1	1	1	0	0	0	0	0	0	0	0	0	0	1	0	0	0	0	1	0	0	0	0	0	0	0	0	0	0	0	1
907sab	SAMN36633027	9	6	4	3	0	0	1	0	1	1	1	0	1	0	0	0	0	1	1	1	0	0	0	0	0	1	0	0	0	0	1	0	0	0	0	1	0	0	0	0	0	0	0	0	0	1	0	1
908sab	SAMN36633028	1	1	7	3	0	0	0	0	0	1	0	0	0	0	0	0	0	0	0	0	0	0	0	0	0	0	0	0	0	0	0	0	0	0	0	0	0	0	0	0	0	0	0	1	0	0	0	1
909sab	SAMN36633029	1	1	2	1	0	0	0	0	0	1	0	0	0	0	0	0	0	0	0	0	0	0	0	0	0	0	0	0	0	0	0	0	0	0	0	0	0	0	0	0	0	0	0	0	0	0	0	1
910sab	SAMN36633030	2	2	11	1	0	0	0	0	0	1	0	0	0	0	0	0	0	0	0	1	0	0	0	0	0	0	0	0	0	0	0	0	0	0	1	0	0	1	0	0	0	0	0	1	0	0	0	1
911sab	SAMN36633031	1	1	7	1	0	0	0	0	0	0	0	0	0	0	0	0	0	0	0	1	0	0	0	0	0	0	0	0	0	0	0	0	0	0	0	0	0	0	0	1	0	0	0	1	0	0	1	0
912sab	SAMN36633032	1	1	7	3	0	0	0	0	0	1	0	0	0	0	0	0	0	0	0	0	0	0	0	0	0	0	0	0	0	0	0	0	0	0	0	0	0	0	0	0	0	0	0	1	0	0	0	1
913sab	SAMN36633033	1	1	2	2	0	0	0	0	0	1	0	0	0	0	0	0	0	0	0	0	0	0	0	0	0	0	0	0	0	0	0	0	0	0	0	0	0	0	0	0	0	0	0	0	0	0	0	1
914sab	SAMN36633034	2	2	2	3	0	0	0	0	0	1	0	0	0	0	0	0	0	0	0	1	0	0	0	0	0	0	0	0	0	0	0	0	0	0	0	0	0	0	0	0	0	0	0	0	0	0	0	1
915sab	SAMN36633035	9	7	9	5	0	0	1	0	1	1	0	0	0	0	0	0	0	1	1	1	0	0	0	0	1	1	1	0	0	0	0	0	0	0	0	0	0	0	0	0	0	0	0	1	0	0	0	1
916sab	SAMN36633036	0	0	2	1	0	0	0	0	0	0	0	0	0	0	0	0	0	0	0	0	0	0	0	0	0	0	0	0	0	0	0	0	0	0	0	0	0	0	0	0	0	0	0	0	0	0	0	1
917sab	SAMN36633037	2	2	3	3	0	0	0	0	0	1	0	0	0	0	0	0	0	0	0	1	0	0	0	0	0	0	0	0	0	0	0	0	0	0	0	0	0	0	0	0	0	0	0	0	0	0	0	1
918sab	SAMN36633038	13	6	5	3	0	1	1	1	1	1	1	1	0	0	1	1	0	1	1	1	0	0	0	0	0	1	0	0	0	0	1	0	1	0	0	1	0	0	0	0	0	0	0	1	0	0	0	0
919sab	SAMN36633039	2	2	8	3	0	0	0	0	0	1	0	0	0	0	0	0	0	0	0	1	0	0	0	0	0	0	0	0	0	0	0	0	0	0	0	0	0	0	0	0	0	1	0	1	1	0	0	0
920sab	SAMN36633040	4	4	7	3	0	0	0	1	0	1	0	0	0	0	1	0	0	0	0	1	0	0	0	0	0	0	0	0	0	0	0	0	0	0	0	0	1	0	0	0	0	0	0	1	0	0	0	1
921sab	SAMN36633041	1	1	6	0	0	0	0	0	0	0	0	0	0	0	0	0	0	0	0	1	0	0	0	0	0	0	0	0	0	0	0	0	0	0	0	0	0	0	0	0	0	0	0	1	0	0	0	0
922sab	SAMN36633042	8	5	4	3	0	0	1	0	1	1	1	0	0	0	0	0	0	1	1	1	0	0	0	0	0	1	0	0	0	0	0	0	0	0	0	0	0	0	0	0	0	0	0	0	0	1	0	1
923sab	SAMN36633043	1	1	6	2	0	0	0	0	0	0	0	0	0	0	0	0	0	0	0	1	0	0	0	0	0	0	0	0	0	0	0	0	0	0	0	0	0	0	0	0	0	0	0	1	0	0	0	0
924sab	SAMN36633044	1	1	6	1	0	0	0	0	0	0	0	0	0	0	0	0	0	0	0	1	0	0	0	0	0	0	0	0	0	0	0	0	0	0	0	0	0	0	0	0	0	0	0	1	0	0	0	0
925sab	SAMN36633045	2	2	4	1	0	0	0	0	0	1	0	0	0	0	0	0	0	0	1	0	0	0	0	0	0	0	0	0	0	0	0	0	0	0	0	0	0	1	0	0	0	0	1	0	0	0	0	1
926sab	SAMN36633046	1	1	7	1	0	0	0	0	0	0	0	0	0	0	0	0	0	0	0	1	0	0	0	0	0	0	0	0	0	0	0	0	0	0	0	0	0	1	0	0	0	0	0	1	0	0	0	0
927sab	SAMN36633047	1	1	8	2	0	0	0	0	0	0	0	0	0	0	0	0	0	0	0	1	0	0	0	0	0	0	0	0	0	0	0	0	0	0	0	0	0	0	0	0	0	1	0	1	1	0	0	0
928sab	SAMN36633048	2	2	8	2	0	0	0	0	0	1	0	0	0	0	0	0	0	0	0	1	0	0	0	0	0	0	0	0	0	0	0	0	0	0	0	0	1	0	0	0	0	0	0	1	0	0	0	1
929sab	SAMN36633049	4	4	7	4	0	0	0	1	0	1	0	0	0	0	1	0	0	0	0	1	0	0	0	0	0	0	0	0	0	0	0	0	0	0	0	0	0	0	0	0	0	0	0	1	0	0	0	1
930sab	SAMN36633050	5	3	4	3	0	0	0	0	0	1	1	0	0	0	0	0	0	1	1	1	0	0	0	0	0	0	0	0	0	0	1	0	0	0	0	1	0	0	0	0	0	0	0	0	0	1	0	1
931sab	SAMN36633051	0	0	2	1	0	0	0	0	0	0	0	0	0	0	0	0	0	0	0	0	0	0	0	0	0	0	0	0	0	0	0	0	0	0	0	0	0	0	0	0	0	0	0	0	0	0	0	1
932sab	SAMN36633052	0	0	3	2	0	0	0	0	0	0	0	0	0	0	0	0	0	0	0	0	0	0	0	0	0	0	0	0	0	0	0	0	0	0	0	0	0	0	0	0	0	0	0	0	0	0	0	1
933sab	SAMN36633053	1	1	6	3	0	0	0	0	0	1	0	0	0	0	0	0	0	0	0	0	0	0	0	0	0	0	0	0	0	0	0	0	0	0	0	0	0	1	0	0	0	0	0	0	0	1	0	1
934sab	SAMN36633054	3	3	2	3	0	0	0	0	0	1	0	0	0	0	0	0	0	0	0	1	0	0	0	0	0	0	1	0	0	0	0	0	0	0	0	0	0	0	0	0	0	0	0	0	0	0	0	1
935sab	SAMN36633055	4	4	7	3	0	0	0	1	0	1	0	0	0	0	1	0	0	0	0	1	0	0	0	0	0	0	0	0	0	0	0	0	0	0	0	0	0	0	0	0	0	0	0	1	0	0	0	1
936sab	SAMN36633056	9	6	4	3	0	0	1	0	1	1	1	0	1	0	0	0	0	1	1	1	0	0	0	0	0	1	0	0	0	0	1	0	0	0	0	1	0	0	0	0	0	0	0	0	0	1	0	1
937sab	SAMN36633057	8	6	2	4	0	0	1	0	1	1	0	0	0	0	0	0	0	1	1	1	0	0	0	0	0	1	1	0	0	0	0	0	0	0	0	0	0	0	0	0	0	0	0	0	0	0	0	1
938sab	SAMN36633058	2	2	1	3	0	0	0	0	0	1	0	0	0	0	0	0	1	0	0	0	0	0	0	0	0	0	0	0	0	0	0	0	0	0	0	0	0	0	0	0	0	0	0	0	0	0	0	1
939sab	SAMN36633059	7	5	8	2	0	1	0	1	0	1	1	1	0	0	1	0	0	0	0	1	0	0	0	0	0	0	0	0	0	0	1	0	1	0	0	1	0	0	0	0	0	1	0	1	1	0	0	0
940sab	SAMN36633060	1	1	2	2	0	0	0	0	0	1	0	0	0	0	0	0	0	0	0	0	0	0	0	0	0	0	0	0	0	0	0	0	0	0	0	0	0	0	0	0	0	0	0	0	0	0	0	1
941sab	SAMN36633061	4	4	7	3	0	0	0	1	0	1	0	0	0	0	1	0	0	0	0	1	0	0	0	0	0	0	0	0	0	0	0	0	0	0	0	0	1	0	0	0	0	0	0	1	0	0	0	1
942sab	SAMN36633062	0	0	7	2	0	0	0	0	0	0	0	0	0	0	0	0	0	0	0	0	0	0	0	0	0	0	0	0	0	0	0	0	0	0	0	0	0	0	0	0	0	0	0	1	0	0	0	1
943sab	SAMN36633063	1	1	1	1	0	0	0	0	0	1	0	0	0	0	0	0	0	0	0	0	0	0	0	0	0	0	0	0	0	0	0	0	0	0	0	0	0	0	0	0	0	0	0	0	0	0	0	1
944sab	SAMN36633064	4	3	2	1	0	0	0	0	1	0	0	0	0	0	0	0	0	1	1	1	0	0	0	0	0	0	0	0	0	0	0	0	0	0	0	0	0	0	0	0	0	0	0	0	0	0	0	1
945sab	SAMN36633065	7	5	8	3	0	1	0	1	0	1	1	1	0	0	1	0	0	0	0	1	0	0	0	0	0	0	0	0	0	0	1	0	1	0	0	1	0	0	0	0	0	1	0	1	1	0	0	0
946sab	SAMN36633066	3	3	8	1	0	0	0	0	0	1	0	0	1	0	0	0	0	0	0	1	0	0	0	0	0	0	0	0	0	0	0	0	0	0	0	0	0	0	0	0	0	1	0	1	0	0	0	0
947sab	SAMN36633067	8	5	2	3	0	0	1	0	1	1	1	0	0	0	0	0	0	1	1	1	0	0	0	0	0	1	0	0	0	0	0	0	0	0	0	0	0	0	0	0	0	0	0	0	0	0	0	1
948sab	SAMN36633068	8	5	4	3	0	0	1	0	1	1	1	0	0	0	0	0	0	1	1	1	0	0	0	0	0	1	0	0	0	0	1	0	0	0	0	1	0	0	0	0	0	0	0	0	0	1	0	1
949sab	SAMN36633069	4	4	7	4	0	0	0	1	0	1	0	0	0	0	1	0	0	0	0	1	0	0	0	0	0	0	0	0	0	0	0	0	0	0	0	0	1	0	0	0	0	0	0	1	0	0	0	1
950sab	SAMN36633070	3	3	2	2	0	0	0	0	0	1	0	0	0	0	0	1	0	0	0	1	0	0	0	0	0	0	0	0	0	0	0	0	0	0	0	0	0	0	0	0	0	0	0	0	0	0	0	1
951sab	SAMN36633071	1	1	6	2	0	0	0	0	0	1	0	0	0	0	0	0	0	0	0	0	0	0	0	0	0	0	0	0	0	0	0	0	0	0	0	0	1	0	0	0	0	0	1	0	0	1	0	1
952sab	SAMN36633072	5	4	2	4	0	1	0	0	0	1	1	1	0	0	0	0	0	0	0	1	0	0	0	0	0	0	0	0	0	0	0	0	0	0	0	0	0	0	0	0	0	0	0	0	0	0	0	1
953sab	SAMN36633073	1	1	4	2	0	0	0	0	0	0	0	0	0	0	0	0	0	0	0	1	0	0	0	0	0	0	0	0	0	0	0	0	0	0	0	0	0	0	0	1	0	0	0	0	0	0	1	1
954sab	SAMN36633074	1	1	2	4	0	0	0	0	0	0	0	0	0	0	0	0	0	0	0	0	0	0	0	0	1	0	0	0	0	0	0	0	0	0	0	0	0	0	0	0	0	0	0	0	0	0	0	1
955sab	SAMN36633075	1	1	7	3	0	0	0	0	0	1	0	0	0	0	0	0	0	0	0	0	0	0	0	0	0	0	0	0	0	0	0	0	0	0	0	0	0	0	0	0	0	0	0	1	0	0	0	1
956sab	SAMN36633076	2	2	8	3	0	0	0	0	0	1	0	0	0	0	0	0	0	0	0	1	0	0	0	0	0	0	0	0	0	0	0	0	0	0	0	0	1	0	0	0	0	0	0	1	0	0	0	1
957sab	SAMN36633077	1	1	5	1	0	0	0	0	0	0	0	0	0	0	0	0	0	0	0	1	0	0	0	0	0	0	0	0	1	0	1	0	1	0	0	1	0	0	0	0	0	0	0	1	0	0	0	0
958sab	SAMN36633078	1	1	2	0	0	0	0	0	0	0	0	0	0	0	0	0	0	0	0	1	0	0	0	0	0	0	0	0	0	0	0	0	0	0	0	0	0	0	0	0	0	0	0	0	0	0	0	1
959sab	SAMN36633079	2	2	3	3	0	0	0	0	0	1	0	0	0	0	0	0	0	0	0	1	0	0	0	0	0	0	0	0	0	0	0	0	0	0	0	0	0	0	0	0	0	0	0	0	0	0	0	1
960sab	SAMN36633080	2	2	7	3	0	0	0	0	0	1	0	0	0	0	0	0	0	0	0	1	0	0	0	0	0	0	0	0	0	0	0	0	0	0	0	0	0	0	0	0	0	1	0	0	1	1	0	1
961sab	SAMN36633081	8	5	4	3	0	0	1	0	1	1	1	0	0	0	0	0	0	1	1	1	0	0	0	0	0	1	0	0	0	0	0	0	0	0	0	0	0	0	0	0	0	0	0	0	0	1	0	1
962sab	SAMN36633082	4	4	5	4	0	0	0	1	0	1	0	0	0	0	1	0	0	0	0	1	0	0	0	0	0	0	0	0	0	0	0	0	0	0	0	0	0	0	0	0	0	0	0	1	0	0	0	1
963sab	SAMN36633083	4	4	5	1	0	0	0	1	0	1	0	0	0	0	1	0	0	0	0	1	0	0	0	0	0	0	0	0	0	0	0	0	0	0	0	0	0	0	0	0	0	1	0	0	1	0	0	1
964sab	SAMN36633084	7	5	4	2	0	0	1	0	1	1	0	0	0	0	0	0	0	1	1	1	0	0	0	0	0	1	0	0	0	0	0	0	0	0	0	0	0	0	0	0	0	0	0	0	0	1	0	1
965sab	SAMN36633085	3	2	8	1	0	0	0	0	0	1	1	0	0	0	0	0	0	0	0	1	0	0	0	0	0	0	0	0	0	0	0	0	0	0	0	0	0	0	0	0	1	0	0	1	0	0	1	0
966sab	SAMN36633086	1	1	8	0	0	0	0	0	0	1	0	0	0	0	0	0	0	0	0	0	0	0	0	0	0	0	0	0	0	0	0	0	0	0	0	0	0	0	0	0	0	0	1	1	0	0	0	1
967sab	SAMN36633087	2	2	8	1	0	0	0	0	0	1	0	0	0	0	0	0	0	0	0	1	0	0	0	0	0	0	0	0	0	0	0	0	0	0	0	0	0	0	0	0	0	0	0	1	0	0	0	0
968sab	SAMN36633088	8	5	10	5	0	0	1	0	1	1	1	0	0	0	0	0	0	1	1	1	0	0	0	0	0	1	0	0	0	0	0	0	0	0	0	0	0	0	0	0	0	0	0	1	1	0	0	0
969sab	SAMN36633089	2	2	5	3	0	0	0	0	0	1	0	0	0	0	0	0	0	0	0	1	0	0	0	0	0	0	0	0	0	0	0	0	0	0	0	0	0	0	0	0	0	1	0	0	1	0	0	1
970sab	SAMN36633090	9	6	9	3	0	0	1	0	1	1	1	0	1	0	0	0	0	1	1	1	0	0	0	0	0	1	0	0	0	0	1	0	0	0	0	1	1	0	0	0	0	1	0	1	1	0	0	0
971sab	SAMN36633091	0	0	2	2	0	0	0	0	0	0	0	0	0	0	0	0	0	0	0	0	0	0	0	0	0	0	0	0	0	0	0	0	0	0	0	0	0	0	0	0	0	0	0	0	0	0	0	1
972sab	SAMN36633092	2	2	10	1	0	0	0	0	0	1	0	0	0	0	0	0	0	0	0	1	0	0	0	0	0	0	0	0	0	0	0	0	0	0	0	0	0	0	0	1	0	1	0	1	1	0	1	0
973sab	SAMN36633093	9	6	4	3	0	0	1	0	1	1	1	0	1	0	0	0	0	1	1	1	0	0	0	0	0	1	0	0	0	0	1	0	0	0	0	1	0	0	0	0	0	0	0	0	0	1	0	1
974sab	SAMN36633094	12	8	9	6	0	1	1	0	1	1	1	1	0	1	0	0	0	1	1	1	0	0	0	0	0	1	1	0	0	0	0	0	0	0	0	0	0	0	0	0	1	0	0	1	0	0	1	0
975sab	SAMN36633095	0	0	2	1	0	0	0	0	0	0	0	0	0	0	0	0	0	0	0	0	0	0	0	0	0	0	0	0	0	0	0	0	0	0	0	0	0	0	0	0	0	0	0	0	0	0	0	1
976sab	SAMN36633096	7	5	8	2	0	1	0	1	0	1	1	1	0	0	1	0	0	0	0	1	0	0	0	0	0	0	0	0	0	1	1	0	1	0	0	1	0	0	0	0	0	1	0	1	1	0	0	0
978sab	SAMN36633097	1	1	2	1	0	0	0	0	0	1	0	0	0	0	0	0	0	0	0	0	0	0	0	0	0	0	0	0	0	0	0	0	0	0	0	0	0	0	0	0	0	0	0	0	0	0	0	1
979sab	SAMN36633098	2	2	9	3	0	0	0	0	0	1	0	0	0	0	0	0	0	0	0	1	0	0	0	0	0	0	0	0	0	0	0	0	0	0	0	0	0	0	1	0	0	0	0	1	0	0	1	1
980sab	SAMN36633099	4	4	8	1	0	0	0	1	0	1	0	0	0	0	1	0	0	0	0	1	0	0	0	0	0	0	0	0	0	0	0	0	0	0	0	0	1	0	0	0	0	0	0	1	0	0	0	1
981sab	SAMN36633100	7	5	9	3	0	0	1	0	1	1	0	0	0	0	0	0	0	1	1	1	0	0	0	0	0	1	0	0	0	0	0	0	0	0	0	0	0	0	1	0	0	0	0	1	0	0	1	1
982sab	SAMN36633101	2	2	2	3	0	0	0	0	0	1	0	0	0	0	0	0	0	0	0	1	0	0	0	0	0	0	0	0	0	0	0	0	0	0	0	0	0	0	0	0	0	0	0	0	0	0	0	1
983sab	SAMN36633102	8	5	4	2	0	0	1	0	1	1	1	0	0	0	0	0	0	1	1	1	0	0	0	0	0	1	0	0	0	0	0	0	0	0	0	0	0	0	0	0	0	0	0	0	0	1	0	1
984sab	SAMN36633103	3	3	2	1	0	0	0	1	0	0	0	0	0	0	1	0	0	0	0	1	0	0	0	0	0	0	0	0	0	0	0	0	0	0	0	0	0	0	0	0	0	0	0	0	0	0	0	1
985sab	SAMN36633104	0	0	2	1	0	0	0	0	0	0	0	0	0	0	0	0	0	0	0	0	0	0	0	0	0	0	0	0	0	0	0	0	0	0	0	0	0	0	0	0	0	0	0	0	0	0	0	1
986sab	SAMN36633105	3	3	10	3	0	0	0	0	0	1	0	0	0	0	0	1	0	0	0	1	0	0	0	0	0	0	0	0	0	0	0	0	0	0	0	0	0	0	0	1	0	1	0	1	1	0	1	0
987sab	SAMN36633106	4	4	8	2	0	0	0	1	0	1	0	0	0	0	1	0	0	0	0	1	0	0	0	0	0	0	0	0	0	0	0	0	0	0	0	0	1	0	0	0	0	0	0	1	0	0	0	1
988sab	SAMN36633107	0	0	2	1	0	0	0	0	0	0	0	0	0	0	0	0	0	0	0	0	0	0	0	0	0	0	0	0	0	0	0	0	0	0	0	0	0	0	0	0	0	0	0	0	0	0	0	1
989sab	SAMN36633108	2	2	4	3	0	0	0	0	0	1	0	0	0	0	0	0	0	0	0	1	0	0	0	0	0	0	0	0	0	0	0	0	0	0	0	0	0	0	0	1	0	0	0	0	0	0	1	1
992sab	SAMN36633109	2	2	7	3	0	0	0	0	0	1	0	0	0	0	0	0	0	0	0	1	0	0	0	0	0	0	0	0	0	0	0	0	0	0	0	0	1	0	0	0	0	0	0	1	0	0	0	1
993sab	SAMN36633110	1	1	4	0	0	0	0	0	0	0	0	0	0	0	0	0	0	0	0	1	0	0	0	0	0	0	0	0	0	0	0	0	0	0	0	0	0	0	0	0	0	0	0	0	0	1	0	1
994sab	SAMN36633111	3	3	5	0	0	0	0	1	0	0	0	0	0	0	1	0	0	0	0	1	0	0	0	0	0	0	0	0	0	0	1	0	1	0	0	1	0	0	0	0	0	0	0	1	0	0	0	0
995sab	SAMN36633112	7	5	5	3	0	1	0	1	0	1	1	1	0	0	1	0	0	0	0	1	0	0	0	0	0	0	0	0	0	0	1	0	1	0	0	1	0	0	0	0	0	0	0	1	0	0	0	0
996sab	SAMN36633113	8	5	4	3	0	0	1	0	1	1	1	0	0	0	0	0	0	1	1	1	0	0	0	0	0	1	0	0	0	0	0	0	0	0	0	0	0	0	0	0	0	0	0	0	0	1	0	1
997sab	SAMN36633114	2	2	2	3	0	0	0	0	0	1	0	0	0	0	0	0	0	0	0	1	0	0	0	0	0	0	0	0	0	0	0	0	0	0	0	0	0	0	0	0	0	0	0	0	0	0	0	1
999sab	SAMN36633115	3	2	4	4	0	0	0	0	0	1	1	0	0	0	0	0	0	0	0	1	0	0	0	0	0	0	0	0	0	0	0	0	0	0	0	0	0	0	0	0	0	0	0	0	0	1	0	1
9sab	SAMN16605417	7	5	8	3	0	1	0	1	0	1	1	1	0	0	1	0	0	0	0	1	0	0	0	0	0	0	0	0	0	1	1	0	1	0	0	1	0	0	0	0	0	1	0	1	1	0	0	0
[truncated: 18 more columns]

## Sheet: Table_S5
Supplementary Table 5. Distribution and types of reconstructed plasmids determined by the MOB-recon program and the AMR genes associated with the plasmids.
Plasmid	Isolate_ST	Year	Predicted_Mobility	aac(6')-Ie/aph(2'')-Ia	aadD1/ant(4')-Ia	ant(6)-Ia	ant(9)-Ia	aph(3')-IIIa	blaZ	mecA	bleO	dfrG	dfrS1	erm(A)	erm(C)	erm(T)	mph(C)	msr(A)	fosB	fusC	lnu(A)	lnu(G)	vga(A)	mup(A)	sat4	tet(K)	tet(M)	qacC	qacB	N_of_AMR	AMR+Biocide
512sab_AA840	5	2018	mobilizable	0	0	1	0	1	1	0	0	1	0	0	0	0	1	1	0	0	0	0	0	0	1	0	0	0	0	7	7
1017sab_AA840	8	2021	mobilizable	0	0	1	0	1	1	0	0	0	0	0	0	0	1	1	0	0	0	0	0	0	1	0	0	0	0	6	6
1020sab_AA840	8	2021	mobilizable	0	0	1	0	1	1	0	0	0	0	0	0	0	1	1	0	0	0	0	0	0	1	0	0	0	0	6	6
1024sab_AA840	8	2022	mobilizable	0	0	1	0	1	1	0	0	0	0	0	0	0	1	1	0	0	0	0	0	0	1	0	0	0	0	6	6
1038sab_AA840	8	2022	mobilizable	0	0	1	0	1	1	0	0	0	0	0	0	0	1	1	0	0	0	0	0	0	1	0	0	0	0	6	6
1040sab_AA840	8	2022	mobilizable	0	0	1	0	1	1	0	0	0	0	0	0	0	1	1	0	0	0	0	0	0	1	0	0	0	0	6	6
1043sab_AA840	8	2022	mobilizable	0	0	1	0	1	1	0	0	0	0	0	0	0	1	1	0	0	0	0	0	0	1	0	0	0	0	6	6
1044sab_AA840	8	2022	mobilizable	0	0	1	0	1	1	0	0	0	0	0	0	0	1	1	0	0	0	0	0	0	1	0	0	0	0	6	6
1046sab_AA840	8	2022	mobilizable	0	0	1	0	1	1	0	0	0	0	0	0	0	1	1	0	0	0	0	0	0	1	0	0	0	0	6	6
1047sab_AA840	8	2022	mobilizable	0	0	1	0	1	1	0	0	0	0	0	0	0	1	1	0	0	0	0	0	0	1	0	0	0	0	6	6
1055sab_AA840	8	2022	mobilizable	0	0	1	0	1	1	0	0	0	0	0	0	0	1	1	0	0	0	0	0	0	1	0	0	0	0	6	6
146sab_AA840	8	2013	mobilizable	0	0	1	0	1	1	0	0	0	0	0	0	0	1	1	0	0	0	0	0	0	1	0	0	0	0	6	6
152sab_AA840	8	2018	mobilizable	0	0	1	0	1	1	0	0	0	0	0	0	0	1	1	0	0	0	0	0	0	1	0	0	0	0	6	6
159sab_AA840	8	2018	mobilizable	0	0	1	0	1	1	0	0	0	0	0	0	0	1	1	0	0	0	0	0	0	1	0	0	0	0	6	6
161sab_AA840	8	2018	mobilizable	0	0	1	0	1	1	0	0	0	0	0	0	0	1	1	0	0	0	0	0	0	1	0	0	0	0	6	6
179sab_AA840	8	2018	mobilizable	0	0	1	0	1	1	0	0	0	0	0	0	0	1	1	0	0	0	0	0	0	1	0	0	0	0	6	6
188sab_AA840	8	2018	mobilizable	0	0	1	0	1	1	0	0	0	0	0	0	0	1	1	0	0	0	0	0	0	1	0	0	0	0	6	6
189sab_AA840	8	2018	mobilizable	0	0	1	0	1	1	0	0	0	0	0	0	0	1	1	0	0	0	0	0	0	1	0	0	0	0	6	6
190sab_AA840	8	2018	mobilizable	0	0	1	0	1	1	0	0	0	0	0	0	0	1	1	0	0	0	0	0	0	1	0	0	0	0	6	6
193sab_AA840	8	2018	mobilizable	0	0	1	0	1	1	0	0	0	0	0	0	0	1	1	0	0	0	0	0	0	1	0	0	0	0	6	6
195sab_AA840	8	2018	mobilizable	0	0	1	0	1	1	0	0	0	0	0	0	0	1	1	0	0	0	0	0	0	1	0	0	0	0	6	6
199sab_AA840	8	2018	mobilizable	0	0	1	0	1	1	0	0	0	0	0	0	0	1	1	0	0	0	0	0	0	1	0	0	0	0	6	6
212sab_AA840	8	2018	mobilizable	0	0	1	0	1	1	0	0	0	0	0	0	0	1	1	0	0	0	0	0	0	1	0	0	0	0	6	6
217sab_AA840	8	2018	mobilizable	0	0	1	0	1	1	0	0	0	0	0	0	0	1	1	0	0	0	0	0	0	1	0	0	0	0	6	6
221sab_AA840	8	2017	mobilizable	0	0	1	0	1	1	0	0	0	0	0	0	0	1	1	0	0	0	0	0	0	1	0	0	0	0	6	6
224sab_AA840	8	2017	mobilizable	0	0	1	0	1	1	0	0	0	0	0	0	0	1	1	0	0	0	0	0	0	1	0	0	0	0	6	6
229sab_AA840	8	2017	mobilizable	0	0	1	0	1	1	0	0	0	0	0	0	0	1	1	0	0	0	0	0	0	1	0	0	0	0	6	6
231sab_AA840	8	2017	mobilizable	0	0	1	0	1	1	0	0	0	0	0	0	0	1	1	0	0	0	0	0	0	1	0	0	0	0	6	6
235sab_AA840	8	2017	mobilizable	0	0	1	0	1	1	0	0	0	0	0	0	0	1	1	0	0	0	0	0	0	1	0	0	0	0	6	6
262sab_AA840	8	2017	mobilizable	0	0	1	0	1	1	0	0	0	0	0	0	0	1	1	0	0	0	0	0	0	1	0	0	0	0	6	6
305sab_AA840	8	2017	mobilizable	0	0	1	0	1	1	0	0	0	0	0	0	0	1	1	0	0	0	0	0	0	1	0	0	0	0	6	6
316sab_AA840	8	2016	mobilizable	0	0	1	0	1	1	0	0	0	0	0	0	0	1	1	0	0	0	0	0	0	1	0	0	0	0	6	6
31sab_AA840	8	2011	mobilizable	0	0	1	0	1	1	0	0	0	0	0	0	0	1	1	0	0	0	0	0	0	1	0	0	0	0	6	6
325sab_AA840	8	2016	mobilizable	0	0	1	0	1	1	0	0	0	0	0	0	0	1	1	0	0	0	0	0	0	1	0	0	0	0	6	6
327sab_AA840	8	2016	mobilizable	0	0	1	0	1	1	0	0	0	0	0	0	0	1	1	0	0	0	0	0	0	1	0	0	0	0	6	6
355sab_AA840	8	2016	mobilizable	0	0	1	0	1	1	0	0	0	0	0	0	0	1	1	0	0	0	0	0	0	1	0	0	0	0	6	6
369sab_AA840	8	2016	mobilizable	0	0	1	0	1	1	0	0	0	0	0	0	0	1	1	0	0	0	0	0	0	1	0	0	0	0	6	6
374sab_AA840	8	2016	mobilizable	0	0	1	0	1	1	0	0	0	0	0	0	0	1	1	0	0	0	0	0	0	1	0	0	0	0	6	6
381sab_AA840	8	2015	mobilizable	0	0	1	0	1	1	0	0	0	0	0	0	0	1	1	0	0	0	0	0	0	1	0	0	0	0	6	6
395sab_AA840	8	2015	mobilizable	0	0	1	0	1	1	0	0	0	0	0	0	0	1	1	0	0	0	0	0	0	1	0	0	0	0	6	6
413sab_AA840	8	2015	mobilizable	0	0	1	0	1	1	0	0	0	0	0	0	0	1	1	0	0	0	0	0	0	1	0	0	0	0	6	6
414sab_AA840	8	2015	mobilizable	0	0	1	0	1	1	0	0	0	0	0	0	0	1	1	0	0	0	0	0	0	1	0	0	0	0	6	6
421sab_AA840	5	2015	mobilizable	0	0	1	0	1	1	0	0	0	0	0	0	0	1	1	0	0	0	0	0	0	1	0	0	0	0	6	6
451sab_AA840	8	2014	mobilizable	0	0	1	0	1	1	0	0	0	0	0	0	0	1	1	0	0	0	0	0	0	1	0	0	0	0	6	6
453sab_AA840	8	2014	mobilizable	0	0	1	0	1	1	0	0	0	0	0	0	0	1	1	0	0	0	0	0	0	1	0	0	0	0	6	6
454sab_AA840	8	2014	mobilizable	0	0	1	0	1	1	0	0	0	0	0	0	0	1	1	0	0	0	0	0	0	1	0	0	0	0	6	6
472sab_AA840	8	2014	mobilizable	0	0	1	0	1	1	0	0	0	0	0	0	0	1	1	0	0	0	0	0	0	1	0	0	0	0	6	6
479sab_AA840	8	2014	mobilizable	0	0	1	0	1	1	0	0	0	0	0	0	0	1	1	0	0	0	0	0	0	1	0	0	0	0	6	6
507sab_AA840	8	2018	mobilizable	0	0	1	0	1	1	0	0	0	0	0	0	0	1	1	0	0	0	0	0	0	1	0	0	0	0	6	6
511sab_AA840	8	2018	mobilizable	0	0	1	0	1	1	0	0	0	0	0	0	0	1	1	0	0	0	0	0	0	1	0	0	0	0	6	6
513sab_AA840	8	2018	mobilizable	0	0	1	0	1	1	0	0	0	0	0	0	0	1	1	0	0	0	0	0	0	1	0	0	0	0	6	6
516sab_AA840	8	2018	mobilizable	0	0	1	0	1	1	0	0	0	0	0	0	0	1	1	0	0	0	0	0	0	1	0	0	0	0	6	6
517sab_AA840	8	2018	mobilizable	0	0	1	0	1	1	0	0	0	0	0	0	0	1	1	0	0	0	0	0	0	1	0	0	0	0	6	6
518sab_AA840	8	2018	mobilizable	0	0	1	0	1	1	0	0	0	0	0	0	0	1	1	0	0	0	0	0	0	1	0	0	0	0	6	6
526sab_AA840	8	2018	mobilizable	0	0	1	0	1	1	0	0	0	0	0	0	0	1	1	0	0	0	0	0	0	1	0	0	0	0	6	6
534sab_AA840	8	2018	mobilizable	0	0	1	0	1	1	0	0	0	0	0	0	0	1	1	0	0	0	0	0	0	1	0	0	0	0	6	6
562sab_AA840	8	2019	mobilizable	0	0	1	0	1	1	0	0	0	0	0	0	0	1	1	0	0	0	0	0	0	1	0	0	0	0	6	6
563sab_AA840	8	2019	mobilizable	0	0	1	0	1	1	0	0	0	0	0	0	0	1	1	0	0	0	0	0	0	1	0	0	0	0	6	6
564sab_AA840	8	2019	mobilizable	0	0	1	0	1	1	0	0	0	0	0	0	0	1	1	0	0	0	0	0	0	1	0	0	0	0	6	6
568sab_AA840	8	2019	mobilizable	0	0	1	0	1	1	0	0	0	0	0	0	0	1	1	0	0	0	0	0	0	1	0	0	0	0	6	6
582sab_AA840	8	2019	mobilizable	0	0	1	0	1	1	0	0	0	0	0	0	0	1	1	0	0	0	0	0	0	1	0	0	0	0	6	6
589sab_AA840	8	2019	mobilizable	0	0	1	0	1	1	0	0	0	0	0	0	0	1	1	0	0	0	0	0	0	1	0	0	0	0	6	6
593sab_AA840	8	2019	mobilizable	0	0	1	0	1	1	0	0	0	0	0	0	0	1	1	0	0	0	0	0	0	1	0	0	0	0	6	6
602sab_AA840	8	2019	mobilizable	0	0	1	0	1	1	0	0	0	0	0	0	0	1	1	0	0	0	0	0	0	1	0	0	0	0	6	6
606sab_AA840	8	2019	mobilizable	0	0	1	0	1	1	0	0	0	0	0	0	0	1	1	0	0	0	0	0	0	1	0	0	0	0	6	6
608sab_AA840	8	2019	mobilizable	0	0	1	0	1	1	0	0	0	0	0	0	0	1	1	0	0	0	0	0	0	1	0	0	0	0	6	6
613sab_AA840	8	2019	mobilizable	0	0	1	0	1	1	0	0	0	0	0	0	0	1	1	0	0	0	0	0	0	1	0	0	0	0	6	6
617sab_AA840	8	2019	mobilizable	0	0	1	0	1	1	0	0	0	0	0	0	0	1	1	0	0	0	0	0	0	1	0	0	0	0	6	6
620sab_AA840	8	2019	mobilizable	0	0	1	0	1	1	0	0	0	0	0	0	0	1	1	0	0	0	0	0	0	1	0	0	0	0	6	6
625sab_AA840	8	2019	mobilizable	0	0	1	0	1	1	0	0	0	0	0	0	0	1	1	0	0	0	0	0	0	1	0	0	0	0	6	6
627sab_AA840	8	2019	mobilizable	0	0	1	0	1	1	0	0	0	0	0	0	0	1	1	0	0	0	0	0	0	1	0	0	0	0	6	6
628sab_AA840	8	2019	mobilizable	0	0	1	0	1	1	0	0	0	0	0	0	0	1	1	0	0	0	0	0	0	1	0	0	0	0	6	6
634sab_AA840	8	2019	mobilizable	0	0	1	0	1	1	0	0	0	0	0	0	0	1	1	0	0	0	0	0	0	1	0	0	0	0	6	6
639sab_AA840	8	2019	mobilizable	0	0	1	0	1	1	0	0	0	0	0	0	0	1	1	0	0	0	0	0	0	1	0	0	0	0	6	6
642sab_AA840	8	2019	mobilizable	0	0	1	0	1	1	0	0	0	0	0	0	0	1	1	0	0	0	0	0	0	1	0	0	0	0	6	6
654sab_AA840	8	2019	mobilizable	0	0	1	0	1	1	0	0	0	0	0	0	0	1	1	0	0	0	0	0	0	1	0	0	0	0	6	6
657sab_AA840	8	2019	mobilizable	0	0	1	0	1	1	0	0	0	0	0	0	0	1	1	0	0	0	0	0	0	1	0	0	0	0	6	6
664sab_AA840	8	2019	mobilizable	0	0	1	0	1	1	0	0	0	0	0	0	0	1	1	0	0	0	0	0	0	1	0	0	0	0	6	6
673sab_AA840	8	2019	mobilizable	0	0	1	0	1	1	0	0	0	0	0	0	0	1	1	0	0	0	0	0	0	1	0	0	0	0	6	6
676sab_AA840	8	2019	mobilizable	0	0	1	0	1	1	0	0	0	0	0	0	0	1	1	0	0	0	0	0	0	1	0	0	0	0	6	6
681sab_AA840	8	2019	mobilizable	0	0	1	0	1	1	0	0	0	0	0	0	0	1	1	0	0	0	0	0	0	1	0	0	0	0	6	6
688sab_AA840	8	2020	mobilizable	0	0	1	0	1	1	0	0	0	0	0	0	0	1	1	0	0	0	0	0	0	1	0	0	0	0	6	6
700sab_AA840	5	2016	mobilizable	0	0	1	0	1	1	0	0	0	0	0	0	0	1	1	0	0	0	0	0	0	1	0	0	0	0	6	6
710sab_AA840	8	2017	mobilizable	0	0	1	0	1	1	0	0	0	0	0	0	0	1	1	0	0	0	0	0	0	1	0	0	0	0	6	6
743sab_AA840	8	2020	mobilizable	0	0	1	0	1	1	0	0	0	0	0	0	0	1	1	0	0	0	0	0	0	1	0	0	0	0	6	6
745sab_AA840	8	2020	mobilizable	0	0	1	0	1	1	0	0	0	0	0	0	0	1	1	0	0	0	0	0	0	1	0	0	0	0	6	6
750sab_AA840	8	2020	mobilizable	0	0	1	0	1	1	0	0	0	0	0	0	0	1	1	0	0	0	0	0	0	1	0	0	0	0	6	6
760sab_AA840	8	2020	mobilizable	0	0	1	0	1	1	0	0	0	0	0	0	0	1	1	0	0	0	0	0	0	1	0	0	0	0	6	6
766sab_AA840	8	2020	mobilizable	0	0	1	0	1	1	0	0	0	0	0	0	0	1	1	0	0	0	0	0	0	1	0	0	0	0	6	6
767sab_AA840	8	2020	mobilizable	0	0	1	0	1	1	0	0	0	0	0	0	0	1	1	0	0	0	0	0	0	1	0	0	0	0	6	6
786sab_AA840	8	2020	mobilizable	0	0	0	0	1	1	0	0	0	1	0	0	0	1	1	0	0	0	0	0	0	1	0	0	0	0	6	6
78sab_AA840	8	2012	mobilizable	0	0	1	0	1	1	0	0	0	0	0	0	0	1	1	0	0	0	0	0	0	1	0	0	0	0	6	6
794sab_AA840	8	2020	mobilizable	0	0	1	0	1	1	0	0	0	0	0	0	0	1	1	0	0	0	0	0	0	1	0	0	0	0	6	6
795sab_AA840	8	2020	mobilizable	0	0	1	0	1	1	0	0	0	0	0	0	0	1	1	0	0	0	0	0	0	1	0	0	0	0	6	6
798sab_AA840	8	2020	mobilizable	0	0	1	0	1	1	0	0	0	0	0	0	0	1	1	0	0	0	0	0	0	1	0	0	0	0	6	6
800sab_AA840	8	2020	mobilizable	0	0	1	0	1	1	0	0	0	0	0	0	0	1	1	0	0	0	0	0	0	1	0	0	0	0	6	6
809sab_AA840	8	2020	mobilizable	0	0	1	0	1	1	0	0	0	0	0	0	0	1	1	0	0	0	0	0	0	1	0	0	0	0	6	6
814sab_AA840	8	2020	mobilizable	0	0	1	0	1	1	0	0	0	0	0	0	0	1	1	0	0	0	0	0	0	1	0	0	0	0	6	6
827sab_AA840	8	2020	mobilizable	0	0	1	0	1	1	0	0	0	0	0	0	0	1	1	0	0	0	0	0	0	1	0	0	0	0	6	6
830sab_AA840	8	2020	mobilizable	0	0	1	0	1	1	0	0	0	0	0	0	0	1	1	0	0	0	0	0	0	1	0	0	0	0	6	6
838sab_AA840	8	2020	mobilizable	0	0	1	0	1	1	0	0	0	0	0	0	0	1	1	0	0	0	0	0	0	1	0	0	0	0	6	6
843sab_AA840	8	2020	mobilizable	0	0	0	0	1	1	0	0	0	1	0	0	0	1	1	0	0	0	0	0	0	1	0	0	0	0	6	6
847sab_AA840	8	2020	mobilizable	0	0	1	0	1	1	0	0	0	0	0	0	0	1	1	0	0	0	0	0	0	1	0	0	0	0	6	6
887sab_AA840	8	2021	mobilizable	0	0	1	0	1	1	0	0	0	0	0	0	0	1	1	0	0	0	0	0	0	1	0	0	0	0	6	6
891sab_AA840	8	2021	mobilizable	0	0	1	0	1	1	0	0	0	0	0	0	0	1	1	0	0	0	0	0	0	1	0	0	0	0	6	6
892sab_AA840	8	2021	mobilizable	0	0	1	0	1	1	0	0	0	0	0	0	0	1	1	0	0	0	0	0	0	1	0	0	0	0	6	6
898sab_AA840	8	2021	mobilizable	0	0	1	0	1	1	0	0	0	0	0	0	0	1	1	0	0	0	0	0	0	1	0	0	0	0	6	6
905sab_AA840	8	2021	mobilizable	0	0	1	0	1	1	0	0	0	0	0	0	0	1	1	0	0	0	0	0	0	1	0	0	0	0	6	6
907sab_AA840	8	2021	mobilizable	0	0	1	0	1	1	0	0	0	0	0	0	0	1	1	0	0	0	0	0	0	1	0	0	0	0	6	6
918sab_AA840	5	2021	mobilizable	0	0	1	0	1	1	0	0	0	0	0	0	0	1	1	0	0	0	0	0	0	1	0	0	0	0	6	6
922sab_AA840	8	2021	mobilizable	0	0	1	0	1	1	0	0	0	0	0	0	0	1	1	0	0	0	0	0	0	1	0	0	0	0	6	6
936sab_AA840	8	2021	mobilizable	0	0	1	0	1	1	0	0	0	0	0	0	0	1	1	0	0	0	0	0	0	1	0	0	0	0	6	6
947sab_AA840	8	2021	mobilizable	0	0	1	0	1	1	0	0	0	0	0	0	0	1	1	0	0	0	0	0	0	1	0	0	0	0	6	6
948sab_AA840	8	2021	mobilizable	0	0	1	0	1	1	0	0	0	0	0	0	0	1	1	0	0	0	0	0	0	1	0	0	0	0	6	6
961sab_AA840	8	2021	mobilizable	0	0	1	0	1	1	0	0	0	0	0	0	0	1	1	0	0	0	0	0	0	1	0	0	0	0	6	6
964sab_AA840	8	2021	mobilizable	0	0	1	0	1	1	0	0	0	0	0	0	0	1	1	0	0	0	0	0	0	1	0	0	0	0	6	6
973sab_AA840	8	2021	mobilizable	0	0	1	0	1	1	0	0	0	0	0	0	0	1	1	0	0	0	0	0	0	1	0	0	0	0	6	6
983sab_AA840	8	2021	mobilizable	0	0	1	0	1	1	0	0	0	0	0	0	0	1	1	0	0	0	0	0	0	1	0	0	0	0	6	6
996sab_AA840	8	2021	mobilizable	0	0	1	0	1	1	0	0	0	0	0	0	0	1	1	0	0	0	0	0	0	1	0	0	0	0	6	6
1025sab_AA840	8	2022	mobilizable	0	0	1	0	1	1	0	0	0	0	0	0	0	1	1	0	0	0	0	0	0	0	0	0	0	0	5	5
1030sab_AA840	8	2022	mobilizable	0	0	1	0	1	1	0	0	0	0	0	0	0	1	1	0	0	0	0	0	0	0	0	0	0	0	5	5
25sab_AA840	8	2017	mobilizable	0	0	1	0	1	1	0	0	0	0	0	0	0	1	1	0	0	0	0	0	0	0	0	0	0	0	5	5
285sab_AA840	8	2017	mobilizable	0	0	0	0	1	1	0	0	0	0	0	0	0	1	1	0	0	0	0	0	0	1	0	0	0	0	5	5
36sab_AA840	8	2011	mobilizable	0	0	0	0	1	1	0	0	0	0	0	0	0	1	1	0	0	0	0	0	0	1	0	0	0	0	5	5
386sab_AA840	8	2015	mobilizable	0	0	0	0	1	1	0	0	0	0	0	0	0	1	1	0	0	0	0	0	0	1	0	0	0	0	5	5
3sab_AA840	8	2011	mobilizable	0	0	1	0	1	1	0	0	0	0	0	0	0	1	1	0	0	0	0	0	0	0	0	0	0	0	5	5
538sab_AA840	8	2018	mobilizable	0	0	1	0	1	0	0	0	0	0	0	0	0	1	1	0	0	0	0	0	0	1	0	0	0	0	5	5
549sab_AA840	8	2019	mobilizable	0	0	1	0	1	1	0	0	0	0	0	0	0	1	1	0	0	0	0	0	0	0	0	0	0	0	5	5
552sab_AA840	8	2019	mobilizable	0	0	1	0	1	1	0	0	0	0	0	0	0	1	1	0	0	0	0	0	0	0	0	0	0	0	5	5
605sab_AA840	8	2019	mobilizable	0	0	1	0	1	1	0	0	0	0	0	0	0	1	1	0	0	0	0	0	0	0	0	0	0	0	5	5
638sab_AA840	8	2019	mobilizable	0	0	1	0	1	1	0	0	0	0	0	0	0	1	1	0	0	0	0	0	0	0	0	0	0	0	5	5
661sab_AA840	8	2019	mobilizable	0	0	1	0	1	1	0	0	0	0	0	0	0	1	1	0	0	0	0	0	0	0	0	0	0	0	5	5
712sab_AA840	8	2017	mobilizable	0	0	1	0	1	1	0	0	0	0	0	0	0	1	1	0	0	0	0	0	0	0	0	0	0	0	5	5
713sab_AA840	8	2017	mobilizable	0	0	0	0	1	1	0	0	0	0	0	0	0	1	1	0	0	0	0	0	0	1	0	0	0	0	5	5
732sab_AA840	8	2017	mobilizable	0	0	1	0	1	1	0	0	0	0	0	0	0	1	1	0	0	0	0	0	0	0	0	0	0	0	5	5
737sab_AA840	8	2017	mobilizable	0	0	1	0	1	1	0	0	0	0	0	0	0	1	1	0	0	0	0	0	0	0	0	0	0	0	5	5
776sab_AA840	8	2020	mobilizable	0	0	0	0	1	1	0	0	0	0	0	0	0	1	1	0	0	0	0	0	0	1	0	0	0	0	5	5
780sab_AA840	8	2020	mobilizable	0	0	0	0	1	1	0	0	0	0	0	0	0	1	1	0	0	0	0	0	0	1	0	0	0	0	5	5
872sab_AA840	8	2020	mobilizable	0	0	1	0	1	1	0	0	0	0	0	0	0	1	1	0	0	0	0	0	0	0	0	0	0	0	5	5
893sab_AA840	8	2021	mobilizable	0	0	1	0	1	1	0	0	0	0	0	0	0	1	1	0	0	0	0	0	0	0	0	0	0	0	5	5
906sab_AA840	8	2021	mobilizable	0	0	1	0	1	1	0	0	0	0	0	0	0	1	1	0	0	0	0	0	0	0	0	0	0	0	5	5
1010sab_AA840	5	2021	mobilizable	0	0	0	0	1	1	0	0	0	0	0	0	0	1	1	0	0	0	0	0	0	0	0	0	0	0	4	4
1041sab_AA840	8	2022	mobilizable	0	0	0	0	1	1	0	0	0	0	0	0	0	1	1	0	0	0	0	0	0	0	0	0	0	0	4	4
186sab_AA840	8	2018	mobilizable	0	0	0	0	0	1	0	0	0	0	0	0	0	2	1	0	0	0	0	0	0	0	0	0	0	0	4	4
274sab_AA840	8	2017	mobilizable	0	0	0	0	1	1	0	0	0	0	0	0	0	1	1	0	0	0	0	0	0	0	0	0	0	0	4	4
302sab_AA840	8	2017	mobilizable	0	0	0	0	1	1	0	0	0	0	0	0	0	1	1	0	0	0	0	0	0	0	0	0	0	0	4	4
309sab_AA840	8	2017	mobilizable	0	0	0	0	1	1	0	0	0	0	0	0	0	1	1	0	0	0	0	0	0	0	0	0	0	0	4	4
407sab_AA840	8	2015	mobilizable	0	0	0	0	1	1	0	0	0	0	0	0	0	1	1	0	0	0	0	0	0	0	0	0	0	0	4	4
530sab_AA840	8	2018	mobilizable	0	0	0	0	1	1	0	0	0	0	0	0	0	1	1	0	0	0	0	0	0	0	0	0	0	0	4	4
551sab_AA840	8	2019	mobilizable	0	0	0	0	1	1	0	0	0	0	0	0	0	1	1	0	0	0	0	0	0	0	0	0	0	0	4	4
609sab_AA840	8	2019	mobilizable	0	0	0	0	1	1	0	0	0	0	0	0	0	1	1	0	0	0	0	0	0	0	0	0	0	0	4	4
650sab_AA840	8	2019	mobilizable	0	0	0	0	1	1	0	0	0	0	0	0	0	1	1	0	0	0	0	0	0	0	0	0	0	0	4	4
671sab_AA840	8	2019	mobilizable	0	0	0	0	1	1	0	0	0	0	0	0	0	1	1	0	0	0	0	0	0	0	0	0	0	0	4	4
714sab_AA840	8	2017	mobilizable	0	0	0	0	1	1	0	0	0	0	0	0	0	1	1	0	0	0	0	0	0	0	0	0	0	0	4	4
156sab_AA840	8	2018	mobilizable	0	0	0	0	0	1	0	0	0	0	0	0	0	1	1	0	0	0	0	0	0	0	0	0	0	0	3	3
209sab_AA840	5	2018	mobilizable	0	0	0	0	0	1	0	0	0	0	0	0	0	1	1	0	0	0	0	0	0	0	0	0	0	0	3	3
26sab_AA083	8	2017	non-mobilizable	0	0	0	1	0	0	1	0	0	0	1	0	0	0	0	0	0	0	0	0	0	0	0	0	0	0	3	3
353sab_AA848	5	2016	mobilizable	0	0	0	0	0	1	0	0	0	0	0	0	0	1	1	0	0	0	0	0	0	0	0	0	0	0	3	3
389sab_AA840	8	2015	mobilizable	0	0	0	0	0	1	0	0	0	0	0	0	0	1	1	0	0	0	0	0	0	0	0	0	0	0	3	3
545sab_AA409	8	2019	mobilizable	0	0	0	0	0	1	0	0	0	0	0	0	0	1	1	0	0	0	0	0	0	0	0	0	0	0	3	3
545sab_AA840	8	2019	non-mobilizable	0	0	1	0	1	0	0	0	0	0	0	0	0	0	0	0	0	0	0	0	0	1	0	0	0	0	3	3
570sab_AA409	8	2019	mobilizable	0	0	0	0	0	1	0	0	0	0	0	0	0	1	1	0	0	0	0	0	0	0	0	0	0	0	3	3
570sab_AA840	8	2019	non-mobilizable	0	0	1	0	1	0	0	0	0	0	0	0	0	0	0	0	0	0	0	0	0	1	0	0	0	0	3	3
587sab_AB915	5	2019	non-mobilizable	0	0	1	0	1	0	0	0	0	0	0	0	0	0	0	0	0	0	0	0	0	1	0	0	0	0	3	3
663sab_AA840	8	2019	mobilizable	0	0	0	0	0	1	0	0	0	0	0	0	0	1	1	0	0	0	0	0	0	0	0	0	0	0	3	3
693sab_AA083	5	2020	non-mobilizable	0	0	0	1	0	0	1	0	0	0	1	0	0	0	0	0	0	0	0	0	0	0	0	0	0	0	3	3
693sab_AA840	5	2020	mobilizable	0	0	0	0	0	1	0	0	0	0	0	0	0	1	1	0	0	0	0	0	0	0	0	0	0	0	3	3
700sab_AA083	5	2016	mobilizable	0	1	0	0	0	0	1	1	0	0	0	0	0	0	0	0	0	0	0	0	0	0	0	0	0	0	3	3
881sab_AA840	8	2020	mobilizable	0	0	0	0	0	1	0	0	0	0	0	0	0	1	1	0	0	0	0	0	0	0	0	0	0	0	3	3
896sab_AA411	8	2021	mobilizable	0	0	0	0	0	1	0	0	0	0	0	0	0	1	1	0	0	0	0	0	0	0	0	0	0	0	3	3
930sab_AA840	8	2021	mobilizable	0	0	0	0	0	1	0	0	0	0	0	0	0	1	1	0	0	0	0	0	0	0	0	0	0	0	3	3
944sab_AA840	8	2021	mobilizable	0	0	0	0	1	0	0	0	0	0	0	0	0	1	1	0	0	0	0	0	0	0	0	0	0	0	3	3
952sab_AD281	8	2021	mobilizable	0	1	0	0	0	1	0	1	0	0	0	0	0	0	0	0	0	0	0	0	0	0	0	0	0	1	3	4
970sab_AA840	5	2021	non-mobilizable	0	0	1	0	1	0	0	0	0	0	0	0	0	0	0	0	0	0	0	0	0	1	0	0	0	0	3	3
974sab_AA849	5	2021	non-mobilizable	0	0	0	0	0	1	0	0	0	0	0	0	0	1	1	0	0	0	0	0	0	0	0	0	0	0	3	3
974sab_AB915	5	2021	non-mobilizable	0	0	1	0	1	0	0	0	0	0	0	0	0	0	0	0	0	0	0	0	0	1	0	0	0	0	3	3
1017sab_AD194	8	2021	non-mobilizable	0	0	0	0	0	0	1	0	0	0	0	0	0	0	0	0	0	0	0	0	1	0	0	0	0	0	2	2
141sab_AC670	5	2013	mobilizable	0	1	0	0	0	0	0	1	0	0	0	0	0	0	0	0	0	0	0	0	0	0	0	0	0	0	2	2
209sab_AC670	5	2018	mobilizable	0	1	0	0	0	0	0	1	0	0	0	0	0	0	0	0	0	0	0	0	0	0	0	0	0	0	2	2
303sab_AA840	5	2017	mobilizable	0	0	0	0	0	0	0	0	0	0	0	0	0	1	1	0	0	0	0	0	0	0	0	0	0	0	2	2
303sab_AC670	5	2017	mobilizable	0	1	0	0	0	0	0	1	0	0	0	0	0	0	0	0	0	0	0	0	0	0	0	0	0	0	2	2
342sab_AA840	8	2016	mobilizable	0	0	0	0	0	0	0	0	0	0	0	0	0	1	1	0	0	0	0	0	0	0	0	0	0	0	2	2
342sab_AB542	8	2016	conjugative	0	0	0	0	0	0	0	0	0	0	0	1	0	0	0	0	0	0	0	0	0	0	0	1	0	0	2	2
400sab_AA764	5	2015	non-mobilizable	0	0	0	0	0	0	0	0	0	0	0	0	0	1	1	0	0	0	0	0	0	0	0	0	0	0	2	2
421sab_AB542	5	2015	conjugative	0	0	0	0	0	0	0	0	0	0	0	1	0	0	0	0	0	0	0	0	0	0	0	1	0	0	2	2
421sab_AC670	5	2015	mobilizable	0	1	0	0	0	0	0	1	0	0	0	0	0	0	0	0	0	0	0	0	0	0	0	0	0	0	2	2
473sab_AA851	5	2014	mobilizable	0	0	0	0	0	1	0	0	0	0	0	0	0	0	0	0	0	0	0	0	0	0	1	0	0	0	2	2
492sab_AA848	5	2013	mobilizable	0	0	0	0	0	1	0	0	0	0	0	0	0	0	1	0	0	0	0	0	0	0	0	0	0	0	2	2
512sab_novel	5	2018	non-mobilizable	0	0	0	0	0	0	1	0	0	0	0	1	0	0	0	0	0	0	0	0	0	0	0	0	0	0	2	2
565sab_AB542	5	2019	conjugative	0	0	0	0	0	0	0	0	0	0	0	1	0	0	0	0	0	0	0	0	0	0	0	1	0	0	2	2
596sab_AC670	5	2019	mobilizable	0	1	0	0	0	0	0	1	0	0	0	0	0	0	0	0	0	0	0	0	0	0	0	0	0	0	2	2
636sab_AA840	5	2019	mobilizable	0	1	0	0	0	1	0	0	0	0	0	0	0	0	0	0	0	0	0	0	0	0	0	0	0	0	2	2
693sab_AC670	5	2020	mobilizable	0	1	0	0	0	0	0	1	0	0	0	0	0	0	0	0	0	0	0	0	0	0	0	0	0	0	2	2
735sab_AA839	5	2017	mobilizable	0	0	0	0	0	1	0	0	0	1	0	0	0	0	0	0	0	0	0	0	0	0	0	0	0	1	2	3
779sab_AA764	5	2020	non-mobilizable	0	0	0	0	0	0	0	0	0	0	0	0	0	1	1	0	0	0	0	0	0	0	0	0	0	0	2	2
896sab_AA087	8	2021	non-mobilizable	0	0	0	0	1	0	0	0	0	0	0	0	0	0	0	0	0	0	0	0	0	1	0	0	0	0	2	2
918sab_AC670	5	2021	mobilizable	0	1	0	0	0	0	0	1	0	0	0	0	0	0	0	0	0	0	0	0	0	0	0	0	0	0	2	2
934sab_AA770	8	2021	mobilizable	0	0	0	0	0	1	0	0	0	0	0	0	0	0	0	0	0	0	0	0	0	0	1	0	0	0	2	2
970sab_AA097	5	2021	non-mobilizable	0	0	0	0	0	0	0	0	0	0	0	0	0	1	1	0	0	0	0	0	0	0	0	0	0	0	2	2
974sab_AC670	5	2021	mobilizable	0	1	0	0	0	0	0	1	0	0	0	0	0	0	0	0	0	0	0	0	0	0	0	0	0	0	2	2
1002sab_AA848	5	2021	mobilizable	0	0	0	0	0	1	0	0	0	0	0	0	0	0	0	0	0	0	0	0	0	0	0	0	0	0	1	1
1004sab_AA851	5	2021	non-mobilizable	0	0	0	0	0	1	0	0	0	0	0	0	0	0	0	0	0	0	0	0	0	0	0	0	0	0	1	1
1012sab_AA411	8	2021	mobilizable	0	0	0	0	0	1	0	0	0	0	0	0	0	0	0	0	0	0	0	0	0	0	0	0	0	0	1	1
1017sab_AB559	8	2021	mobilizable	0	0	0	0	0	0	0	0	0	0	0	0	0	0	0	0	0	0	0	1	0	0	0	0	0	0	1	1
1043sab_AC627	8	2022	non-mobilizable	0	0	0	0	0	0	0	0	0	0	0	1	0	0	0	0	0	0	0	0	0	0	0	0	0	0	1	1
1046sab_AC627	8	2022	non-mobilizable	0	0	0	0	0	0	0	0	0	0	0	1	0	0	0	0	0	0	0	0	0	0	0	0	0	0	1	1
1055sab_AC627	8	2022	non-mobilizable	0	0	0	0	0	0	0	0	0	0	0	1	0	0	0	0	0	0	0	0	0	0	0	0	0	0	1	1
12sab_AA848	5	2011	mobilizable	0	0	0	0	0	1	0	0	0	0	0	0	0	0	0	0	0	0	0	0	0	0	0	0	0	0	1	1
143sab_AA848	5	2013	mobilizable	0	0	0	0	0	1	0	0	0	0	0	0	0	0	0	0	0	0	0	0	0	0	0	0	0	0	1	1
15sab_AA848	5	2011	mobilizable	0	0	0	0	0	1	0	0	0	0	0	0	0	0	0	0	0	0	0	0	0	0	0	0	0	0	1	1
189sab_AC627	8	2018	non-mobilizable	0	0	0	0	0	0	0	0	0	0	0	1	0	0	0	0	0	0	0	0	0	0	0	0	0	0	1	1
195sab_AC627	8	2018	non-mobilizable	0	0	0	0	0	0	0	0	0	0	0	1	0	0	0	0	0	0	0	0	0	0	0	0	0	0	1	1
199sab_AC627	8	2018	non-mobilizable	0	0	0	0	0	0	0	0	0	0	0	1	0	0	0	0	0	0	0	0	0	0	0	0	0	0	1	1
211sab_AA851	5	2018	non-mobilizable	0	0	0	0	0	1	0	0	0	0	0	0	0	0	0	0	0	0	0	0	0	0	0	0	0	0	1	1
213sab_AA848	5	2018	mobilizable	0	0	0	0	0	1	0	0	0	0	0	0	0	0	0	0	0	0	0	0	0	0	0	0	0	0	1	1
217sab_AC627	8	2018	non-mobilizable	0	0	0	0	0	0	0	0	0	0	0	1	0	0	0	0	0	0	0	0	0	0	0	0	0	0	1	1
221sab_AC627	8	2017	non-mobilizable	0	0	0	0	0	0	0	0	0	0	0	1	0	0	0	0	0	0	0	0	0	0	0	0	0	0	1	1
222sab_AA848	5	2017	mobilizable	0	0	0	0	0	1	0	0	0	0	0	0	0	0	0	0	0	0	0	0	0	0	0	0	0	0	1	1
224sab_AC627	8	2017	non-mobilizable	0	0	0	0	0	0	0	0	0	0	0	1	0	0	0	0	0	0	0	0	0	0	0	0	0	0	1	1
229sab_novel	8	2017	non-mobilizable	0	0	0	0	0	0	1	0	0	0	0	0	0	0	0	0	0	0	0	0	0	0	0	0	1	0	1	2
246sab_AA848	5	2017	mobilizable	0	0	0	0	0	1	0	0	0	0	0	0	0	0	0	0	0	0	0	0	0	0	0	0	0	0	1	1
247sab_AA848	5	2017	mobilizable	0	0	0	0	0	1	0	0	0	0	0	0	0	0	0	0	0	0	0	0	0	0	0	0	0	0	1	1
24sab_AA848	5	2017	mobilizable	0	0	0	0	0	1	0	0	0	0	0	0	0	0	0	0	0	0	0	0	0	0	0	0	0	0	1	1
256sab_AA411	5	2017	mobilizable	0	0	0	0	0	1	0	0	0	0	0	0	0	0	0	0	0	0	0	0	0	0	0	0	0	0	1	1
258sab_AA848	5	2017	mobilizable	0	0	0	0	0	1	0	0	0	0	0	0	0	0	0	0	0	0	0	0	0	0	0	0	0	0	1	1
260sab_AA411	5	2017	mobilizable	0	0	0	0	0	1	0	0	0	0	0	0	0	0	0	0	0	0	0	0	0	0	0	0	0	0	1	1
262sab_AC627	8	2017	non-mobilizable	0	0	0	0	0	0	0	0	0	0	0	1	0	0	0	0	0	0	0	0	0	0	0	0	0	0	1	1
278sab_AA851	5	2017	non-mobilizable	0	0	0	0	0	1	0	0	0	0	0	0	0	0	0	0	0	0	0	0	0	0	0	0	0	0	1	1
279sab_AA840	8	2017	mobilizable	0	0	0	0	0	1	0	0	0	0	0	0	0	0	0	0	0	0	0	0	0	0	0	0	0	0	1	1
288sab_AA411	5	2017	mobilizable	0	0	0	0	0	1	0	0	0	0	0	0	0	0	0	0	0	0	0	0	0	0	0	0	0	0	1	1
289sab_AA848	5	2017	mobilizable	0	0	0	0	0	1	0	0	0	0	0	0	0	0	0	0	0	0	0	0	0	0	0	0	0	0	1	1
293sab_AA848	5	2016	mobilizable	0	0	0	0	0	1	0	0	0	0	0	0	0	0	0	0	0	0	0	0	0	0	0	0	0	0	1	1
297sab_AA848	5	2016	mobilizable	0	0	0	0	0	1	0	0	0	0	0	0	0	0	0	0	0	0	0	0	0	0	0	0	0	0	1	1
300sab_AA848	5	2016	mobilizable	0	0	0	0	0	1	0	0	0	0	0	0	0	0	0	0	0	0	0	0	0	0	0	0	0	0	1	1
302sab_AC627	8	2017	non-mobilizable	0	0	0	0	0	0	0	0	0	0	0	1	0	0	0	0	0	0	0	0	0	0	0	0	0	0	1	1
303sab_AA848	5	2017	mobilizable	0	0	0	0	0	1	0	0	0	0	0	0	0	0	0	0	0	0	0	0	0	0	0	0	0	0	1	1
314sab_AA840	8	2016	mobilizable	0	0	0	0	0	1	0	0	0	0	0	0	0	0	0	0	0	0	0	0	0	0	0	0	0	0	1	1
322sab_AA848	5	2016	mobilizable	0	0	0	0	0	1	0	0	0	0	0	0	0	0	0	0	0	0	0	0	0	0	0	0	0	0	1	1
333sab_AA851	5	2016	mobilizable	0	0	0	0	0	1	0	0	0	0	0	0	0	0	0	0	0	0	0	0	0	0	0	0	0	0	1	1
345sab_AA848	5	2016	mobilizable	0	0	0	0	0	1	0	0	0	0	0	0	0	0	0	0	0	0	0	0	0	0	0	0	0	0	1	1
350sab_AA848	5	2016	mobilizable	0	0	0	0	0	1	0	0	0	0	0	0	0	0	0	0	0	0	0	0	0	0	0	0	0	0	1	1
351sab_AA848	5	2016	mobilizable	0	0	0	0	0	1	0	0	0	0	0	0	0	0	0	0	0	0	0	0	0	0	0	0	0	0	1	1
357sab_AA851	5	2016	non-mobilizable	0	0	0	0	0	1	0	0	0	0	0	0	0	0	0	0	0	0	0	0	0	0	0	0	0	0	1	1
361sab_AA411	5	2016	mobilizable	0	0	0	0	0	1	0	0	0	0	0	0	0	0	0	0	0	0	0	0	0	0	0	0	0	0	1	1
371sab_AA848	5	2016	mobilizable	0	0	0	0	0	1	0	0	0	0	0	0	0	0	0	0	0	0	0	0	0	0	0	0	0	0	1	1
381sab_AC627	8	2015	non-mobilizable	0	0	0	0	0	0	0	0	0	0	0	1	0	0	0	0	0	0	0	0	0	0	0	0	0	0	1	1
393sab_AA848	5	2015	mobilizable	0	0	0	0	0	1	0	0	0	0	0	0	0	0	0	0	0	0	0	0	0	0	0	0	0	0	1	1
400sab_AA411	5	2015	mobilizable	0	0	0	0	0	1	0	0	0	0	0	0	0	0	0	0	0	0	0	0	0	0	0	0	0	0	1	1
411sab_AA848	5	2015	mobilizable	0	0	0	0	0	1	0	0	0	0	0	0	0	0	0	0	0	0	0	0	0	0	0	0	0	0	1	1
438sab_AA848	8	2015	mobilizable	0	0	0	0	0	1	0	0	0	0	0	0	0	0	0	0	0	0	0	0	0	0	0	0	0	0	1	1
439sab_AA848	5	2015	mobilizable	0	0	0	0	0	1	0	0	0	0	0	0	0	0	0	0	0	0	0	0	0	0	0	0	0	0	1	1
446sab_AA848	5	2014	mobilizable	0	0	0	0	0	1	0	0	0	0	0	0	0	0	0	0	0	0	0	0	0	0	0	0	0	0	1	1
450sab_AA848	5	2014	mobilizable	0	0	0	0	0	1	0	0	0	0	0	0	0	0	0	0	0	0	0	0	0	0	0	0	0	0	1	1
458sab_AC627	8	2014	non-mobilizable	0	0	0	0	0	0	0	0	0	0	0	1	0	0	0	0	0	0	0	0	0	0	0	0	0	0	1	1
468sab_AA411	5	2014	mobilizable	0	0	0	0	0	1	0	0	0	0	0	0	0	0	0	0	0	0	0	0	0	0	0	0	0	0	1	1
475sab_AA411	8	2014	mobilizable	0	0	0	0	0	1	0	0	0	0	0	0	0	0	0	0	0	0	0	0	0	0	0	0	0	0	1	1
476sab_AA848	5	2014	mobilizable	0	0	0	0	0	1	0	0	0	0	0	0	0	0	0	0	0	0	0	0	0	0	0	0	0	0	1	1
478sab_AA848	5	2014	mobilizable	0	0	0	0	0	1	0	0	0	0	0	0	0	0	0	0	0	0	0	0	0	0	0	0	0	0	1	1
494sab_AA848	8	2013	mobilizable	0	0	0	0	0	1	0	0	0	0	0	0	0	0	0	0	0	0	0	0	0	0	0	0	0	0	1	1
495sab_AA411	8	2013	mobilizable	0	0	0	0	0	1	0	0	0	0	0	0	0	0	0	0	0	0	0	0	0	0	0	0	0	0	1	1
498sab_AA848	5	2013	mobilizable	0	0	0	0	0	1	0	0	0	0	0	0	0	0	0	0	0	0	0	0	0	0	0	0	0	0	1	1
510sab_AA851	5	2018	non-mobilizable	0	0	0	0	0	1	0	0	0	0	0	0	0	0	0	0	0	0	0	0	0	0	0	0	0	0	1	1
511sab_AC627	8	2018	non-mobilizable	0	0	0	0	0	0	0	0	0	0	0	1	0	0	0	0	0	0	0	0	0	0	0	0	0	0	1	1
513sab_AC627	8	2018	non-mobilizable	0	0	0	0	0	0	0	0	0	0	0	1	0	0	0	0	0	0	0	0	0	0	0	0	0	0	1	1
545sab_AC333	8	2019	mobilizable	0	0	0	0	0	0	0	0	0	0	0	0	0	0	0	0	0	0	0	0	0	0	1	0	0	0	1	1
555sab_AA851	5	2019	non-mobilizable	0	0	0	0	0	1	0	0	0	0	0	0	0	0	0	0	0	0	0	0	0	0	0	0	0	0	1	1
563sab_AC333	8	2019	mobilizable	0	0	0	0	0	0	0	0	0	0	0	0	0	0	0	0	0	0	0	0	0	0	1	0	0	0	1	1
563sab_AC627	8	2019	non-mobilizable	0	0	0	0	0	0	0	0	0	0	0	1	0	0	0	0	0	0	0	0	0	0	0	0	0	0	1	1
566sab_AA848	5	2019	mobilizable	0	0	0	0	0	1	0	0	0	0	0	0	0	0	0	0	0	0	0	0	0	0	0	0	0	0	1	1
567sab_AA851	5	2019	non-mobilizable	0	0	0	0	0	1	0	0	0	0	0	0	0	0	0	0	0	0	0	0	0	0	0	0	0	0	1	1
568sab_AC627	8	2019	non-mobilizable	0	0	0	0	0	0	0	0	0	0	0	1	0	0	0	0	0	0	0	0	0	0	0	0	0	0	1	1
570sab_AC333	8	2019	mobilizable	0	0	0	0	0	0	0	0	0	0	0	0	0	0	0	0	0	0	0	0	0	0	1	0	0	0	1	1
573sab_AA848	5	2019	mobilizable	0	0	0	0	0	1	0	0	0	0	0	0	0	0	0	0	0	0	0	0	0	0	0	0	0	0	1	1
576sab_AA848	5	2019	mobilizable	0	0	0	0	0	1	0	0	0	0	0	0	0	0	0	0	0	0	0	0	0	0	0	0	0	0	1	1
581sab_AA411	8	2019	mobilizable	0	0	0	0	0	1	0	0	0	0	0	0	0	0	0	0	0	0	0	0	0	0	0	0	0	0	1	1
587sab_AA848	5	2019	mobilizable	0	0	0	0	0	0	0	0	0	0	0	0	0	0	1	0	0	0	0	0	0	0	0	0	0	0	1	1
587sab_AC333	5	2019	mobilizable	0	0	0	0	0	0	0	0	0	0	0	0	0	0	0	0	0	0	0	0	0	0	1	0	0	0	1	1
592sab_AA848	5	2019	mobilizable	0	0	0	0	0	1	0	0	0	0	0	0	0	0	0	0	0	0	0	0	0	0	0	0	0	0	1	1
596sab_AA848	5	2019	mobilizable	0	0	0	0	0	1	0	0	0	0	0	0	0	0	0	0	0	0	0	0	0	0	0	0	0	0	1	1
597sab_AA848	5	2019	mobilizable	0	0	0	0	0	1	0	0	0	0	0	0	0	0	0	0	0	0	0	0	0	0	0	0	0	0	1	1
613sab_AC627	8	2019	non-mobilizable	0	0	0	0	0	0	0	0	0	0	0	1	0	0	0	0	0	0	0	0	0	0	0	0	0	0	1	1
617sab_AC627	8	2019	non-mobilizable	0	0	0	0	0	0	0	0	0	0	0	1	0	0	0	0	0	0	0	0	0	0	0	0	0	0	1	1
624sab_AA848	5	2019	mobilizable	0	0	0	0	0	1	0	0	0	0	0	0	0	0	0	0	0	0	0	0	0	0	0	0	0	0	1	1
625sab_AC627	8	2019	non-mobilizable	0	0	0	0	0	0	0	0	0	0	0	1	0	0	0	0	0	0	0	0	0	0	0	0	0	0	1	1
628sab_AC627	8	2019	non-mobilizable	0	0	0	0	0	0	0	0	0	0	0	1	0	0	0	0	0	0	0	0	0	0	0	0	0	0	1	1
636sab_AD194	5	2019	non-mobilizable	0	0	0	0	0	0	0	0	0	0	0	0	0	0	0	0	0	0	0	0	1	0	0	0	0	0	1	1
642sab_AC627	8	2019	non-mobilizable	0	0	0	0	0	0	0	0	0	0	0	1	0	0	0	0	0	0	0	0	0	0	0	0	0	0	1	1
645sab_AA848	5	2019	mobilizable	0	0	0	0	0	1	0	0	0	0	0	0	0	0	0	0	0	0	0	0	0	0	0	0	0	0	1	1
649sab_AA411	8	2019	mobilizable	0	0	0	0	0	1	0	0	0	0	0	0	0	0	0	0	0	0	0	0	0	0	0	0	0	0	1	1
654sab_AC627	8	2019	non-mobilizable	0	0	0	0	0	0	0	0	0	0	0	1	0	0	0	0	0	0	0	0	0	0	0	0	0	0	1	1
657sab_AC333	8	2019	mobilizable	0	0	0	0	0	0	0	0	0	0	0	0	0	0	0	0	0	0	0	0	0	0	1	0	0	0	1	1
664sab_AC627	8	2019	non-mobilizable	0	0	0	0	0	0	0	0	0	0	0	1	0	0	0	0	0	0	0	0	0	0	0	0	0	0	1	1
676sab_AC333	8	2019	mobilizable	0	0	0	0	0	0	0	0	0	0	0	0	0	0	0	0	0	0	0	0	0	0	1	0	0	0	1	1
680sab_AC333	5	2020	mobilizable	0	0	0	0	0	0	0	0	0	0	0	0	0	0	0	0	0	0	0	0	0	0	1	0	0	0	1	1
688sab_AC627	8	2020	non-mobilizable	0	0	0	0	0	0	0	0	0	0	0	1	0	0	0	0	0	0	0	0	0	0	0	0	0	0	1	1
699sab_AA848	5	2016	mobilizable	0	0	0	0	0	1	0	0	0	0	0	0	0	0	0	0	0	0	0	0	0	0	0	0	0	0	1	1
707sab_AA848	5	2016	mobilizable	0	0	0	0	0	1	0	0	0	0	0	0	0	0	0	0	0	0	0	0	0	0	0	0	0	0	1	1
734sab_AA851	5	2017	mobilizable	0	0	0	0	0	1	0	0	0	0	0	0	0	0	0	0	0	0	0	0	0	0	0	0	0	0	1	1
742sab_AA848	5	2020	mobilizable	0	0	0	0	0	1	0	0	0	0	0	0	0	0	0	0	0	0	0	0	0	0	0	0	0	0	1	1
758sab_AA848	5	2020	mobilizable	0	0	0	0	0	1	0	0	0	0	0	0	0	0	0	0	0	0	0	0	0	0	0	0	0	0	1	1
760sab_AC333	8	2020	mobilizable	0	0	0	0	0	0	0	0	0	0	0	0	0	0	0	0	0	0	0	0	0	0	1	0	0	0	1	1
760sab_AC627	8	2020	non-mobilizable	0	0	0	0	0	0	0	0	0	0	0	1	0	0	0	0	0	0	0	0	0	0	0	0	0	0	1	1
76sab_AA848	5	2012	mobilizable	0	0	0	0	0	1	0	0	0	0	0	0	0	0	0	0	0	0	0	0	0	0	0	0	0	0	1	1
776sab_AC627	8	2020	non-mobilizable	0	0	0	0	0	0	0	0	0	0	0	1	0	0	0	0	0	0	0	0	0	0	0	0	0	0	1	1
779sab_AA411	5	2020	mobilizable	0	0	0	0	0	1	0	0	0	0	0	0	0	0	0	0	0	0	0	0	0	0	0	0	0	0	1	1
780sab_AC627	8	2020	non-mobilizable	0	0	0	0	0	0	0	0	0	0	0	1	0	0	0	0	0	0	0	0	0	0	0	0	0	0	1	1
781sab_AA411	8	2020	mobilizable	0	0	0	0	0	1	0	0	0	0	0	0	0	0	0	0	0	0	0	0	0	0	0	0	0	0	1	1
787sab_AA848	5	2020	mobilizable	0	0	0	0	0	1	0	0	0	0	0	0	0	0	0	0	0	0	0	0	0	0	0	0	0	0	1	1
798sab_AB542	8	2020	conjugative	0	0	0	0	0	0	0	0	0	0	0	0	0	0	0	0	0	0	0	0	0	0	0	1	0	0	1	1
798sab_AC627	8	2020	non-mobilizable	0	0	0	0	0	0	0	0	0	0	0	1	0	0	0	0	0	0	0	0	0	0	0	0	0	0	1	1
800sab_AC627	8	2020	non-mobilizable	0	0	0	0	0	0	0	0	0	0	0	1	0	0	0	0	0	0	0	0	0	0	0	0	0	0	1	1
814sab_AC627	8	2020	non-mobilizable	0	0	0	0	0	0	0	0	0	0	0	1	0	0	0	0	0	0	0	0	0	0	0	0	0	0	1	1
820sab_AA848	5	2020	mobilizable	0	0	0	0	0	1	0	0	0	0	0	0	0	0	0	0	0	0	0	0	0	0	0	0	0	0	1	1
824sab_AC627	8	2020	non-mobilizable	0	0	0	0	0	0	0	0	0	0	0	1	0	0	0	0	0	0	0	0	0	0	0	0	0	0	1	1
827sab_AC627	8	2020	non-mobilizable	0	0	0	0	0	0	0	0	0	0	0	1	0	0	0	0	0	0	0	0	0	0	0	0	0	0	1	1
828sab_AC627	8	2020	non-mobilizable	0	0	0	0	0	0	0	0	0	0	0	1	0	0	0	0	0	0	0	0	0	0	0	0	0	0	1	1
830sab_AB560	8	2020	mobilizable	0	0	0	0	0	0	0	0	0	0	0	0	0	0	0	0	0	0	0	1	0	0	0	0	0	0	1	1
838sab_AB559	8	2020	mobilizable	0	0	0	0	0	0	0	0	0	0	0	0	0	0	0	0	0	0	0	1	0	0	0	0	0	0	1	1
838sab_AD194	8	2020	non-mobilizable	0	0	0	0	0	0	0	0	0	0	0	0	0	0	0	0	0	0	0	0	1	0	0	0	0	0	1	1
847sab_AC627	8	2020	non-mobilizable	0	0	0	0	0	0	0	0	0	0	0	1	0	0	0	0	0	0	0	0	0	0	0	0	0	0	1	1
848sab_AA840	8	2020	mobilizable	0	0	0	0	0	1	0	0	0	0	0	0	0	0	0	0	0	0	0	0	0	0	0	0	0	0	1	1
850sab_AA409	8	2020	mobilizable	0	0	0	0	0	1	0	0	0	0	0	0	0	0	0	0	0	0	0	0	0	0	0	0	0	0	1	1
860sab_AA848	5	2020	mobilizable	0	0	0	0	0	1	0	0	0	0	0	0	0	0	0	0	0	0	0	0	0	0	0	0	0	0	1	1
875sab_AA848	5	2020	mobilizable	0	0	0	0	0	1	0	0	0	0	0	0	0	0	0	0	0	0	0	0	0	0	0	0	0	0	1	1
885sab_AA848	8	2021	mobilizable	0	0	0	0	0	1	0	0	0	0	0	0	0	0	0	0	0	0	0	0	0	0	0	0	0	0	1	1
887sab_AB560	8	2021	mobilizable	0	0	0	0	0	0	0	0	0	0	0	0	0	0	0	0	0	0	0	1	0	0	0	0	0	0	1	1
891sab_AC627	8	2021	non-mobilizable	0	0	0	0	0	0	0	0	0	0	0	1	0	0	0	0	0	0	0	0	0	0	0	0	0	0	1	1
898sab_AC627	8	2021	non-mobilizable	0	0	0	0	0	0	0	0	0	0	0	1	0	0	0	0	0	0	0	0	0	0	0	0	0	0	1	1
918sab_AC627	5	2021	non-mobilizable	0	0	0	0	0	0	0	0	0	0	0	1	0	0	0	0	0	0	0	0	0	0	0	0	0	0	1	1
919sab_AA848	5	2021	mobilizable	0	0	0	0	0	1	0	0	0	0	0	0	0	0	0	0	0	0	0	0	0	0	0	0	0	0	1	1
946sab_AA848	5	2021	mobilizable	0	0	0	0	0	1	0	0	0	0	0	0	0	0	0	0	0	0	0	0	0	0	0	0	0	0	1	1
950sab_AC627	8	2021	non-mobilizable	0	0	0	0	0	0	0	0	0	0	0	1	0	0	0	0	0	0	0	0	0	0	0	0	0	0	1	1
960sab_AA848	8	2021	mobilizable	0	0	0	0	0	1	0	0	0	0	0	0	0	0	0	0	0	0	0	0	0	0	0	0	0	0	1	1
965sab_AA411	5	2021	mobilizable	0	0	0	0	0	1	0	0	0	0	0	0	0	0	0	0	0	0	0	0	0	0	0	0	0	0	1	1
969sab_AA848	8	2021	mobilizable	0	0	0	0	0	1	0	0	0	0	0	0	0	0	0	0	0	0	0	0	0	0	0	0	0	0	1	1
970sab_AA848	5	2021	mobilizable	0	0	0	0	0	1	0	0	0	0	0	0	0	0	0	0	0	0	0	0	0	0	0	0	0	0	1	1
972sab_AA848	5	2021	mobilizable	0	0	0	0	0	1	0	0	0	0	0	0	0	0	0	0	0	0	0	0	0	0	0	0	0	0	1	1
974sab_AC333	5	2021	mobilizable	0	0	0	0	0	0	0	0	0	0	0	0	0	0	0	0	0	0	0	0	0	0	1	0	0	0	1	1
986sab_AA848	5	2021	mobilizable	0	0	0	0	0	1	0	0	0	0	0	0	0	0	0	0	0	0	0	0	0	0	0	0	0	0	1	1
986sab_AC627	5	2021	non-mobilizable	0	0	0	0	0	0	0	0	0	0	0	1	0	0	0	0	0	0	0	0	0	0	0	0	0	0	1	1
989sab_AA411	8	2021	mobilizable	0	0	0	0	0	1	0	0	0	0	0	0	0	0	0	0	0	0	0	0	0	0	0	0	0	0	1	1
999sab_AA840	8	2021	mobilizable	0	0	0	0	0	1	0	0	0	0	0	0	0	0	0	0	0	0	0	0	0	0	0	0	0	0	1	1
9sab_AA848	5	2011	mobilizable	0	0	0	0	0	1	0	0	0	0	0	0	0	0	0	0	0	0	0	0	0	0	0	0	0	0	1	1
1002sab_AE018	5	2021	non-mobilizable	0	0	0	0	0	0	0	0	0	0	0	0	0	0	0	0	0	0	0	0	0	0	0	0	0	0	0	0
1005sab_AA005	8	2021	mobilizable	0	0	0	0	0	0	0	0	0	0	0	0	0	0	0	0	0	0	0	0	0	0	0	0	0	0	0	0
1005sab_AE018	8	2021	non-mobilizable	0	0	0	0	0	0	0	0	0	0	0	0	0	0	0	0	0	0	0	0	0	0	0	0	0	0	0	0
1005sab_AE387	8	2021	non-mobilizable	0	0	0	0	0	0	0	0	0	0	0	0	0	0	0	0	0	0	0	0	0	0	0	0	0	0	0	0
1010sab_AE387	5	2021	non-mobilizable	0	0	0	0	0	0	0	0	0	0	0	0	0	0	0	0	0	0	0	0	0	0	0	0	0	0	0	0
1012sab_AE018	8	2021	non-mobilizable	0	0	0	0	0	0	0	0	0	0	0	0	0	0	0	0	0	0	0	0	0	0	0	0	0	0	0	0
1015sab_AB636	5	2021	non-mobilizable	0	0	0	0	0	0	0	0	0	0	0	0	0	0	0	0	0	0	0	0	0	0	0	0	1	0	0	1
1015sab_AE018	5	2021	non-mobilizable	0	0	0	0	0	0	0	0	0	0	0	0	0	0	0	0	0	0	0	0	0	0	0	0	0	0	0	0
1017sab_AE018	8	2021	non-mobilizable	0	0	0	0	0	0	0	0	0	0	0	0	0	0	0	0	0	0	0	0	0	0	0	0	0	0	0	0
1017sab_AE387	8	2021	non-mobilizable	0	0	0	0	0	0	0	0	0	0	0	0	0	0	0	0	0	0	0	0	0	0	0	0	0	0	0	0
1024sab_AE387	8	2022	non-mobilizable	0	0	0	0	0	0	0	0	0	0	0	0	0	0	0	0	0	0	0	0	0	0	0	0	0	0	0	0
1025sab_AE387	8	2022	non-mobilizable	0	0	0	0	0	0	0	0	0	0	0	0	0	0	0	0	0	0	0	0	0	0	0	0	0	0	0	0
1026sab_AB721	8	2022	mobilizable	0	0	0	0	0	0	0	0	0	0	0	0	0	0	0	0	0	0	0	0	0	0	0	0	0	0	0	0
1026sab_AE018	8	2022	non-mobilizable	0	0	0	0	0	0	0	0	0	0	0	0	0	0	0	0	0	0	0	0	0	0	0	0	0	0	0	0
1030sab_AE018	8	2022	non-mobilizable	0	0	0	0	0	0	0	0	0	0	0	0	0	0	0	0	0	0	0	0	0	0	0	0	0	0	0	0
1030sab_AE387	8	2022	non-mobilizable	0	0	0	0	0	0	0	0	0	0	0	0	0	0	0	0	0	0	0	0	0	0	0	0	0	0	0	0
1035sab_AE387	5	2022	non-mobilizable	0	0	0	0	0	0	0	0	0	0	0	0	0	0	0	0	0	0	0	0	0	0	0	0	0	0	0	0
1038sab_AE018	8	2022	non-mobilizable	0	0	0	0	0	0	0	0	0	0	0	0	0	0	0	0	0	0	0	0	0	0	0	0	0	0	0	0
1038sab_AE387	8	2022	non-mobilizable	0	0	0	0	0	0	0	0	0	0	0	0	0	0	0	0	0	0	0	0	0	0	0	0	0	0	0	0
1040sab_AE018	8	2022	non-mobilizable	0	0	0	0	0	0	0	0	0	0	0	0	0	0	0	0	0	0	0	0	0	0	0	0	0	0	0	0
1040sab_AE387	8	2022	non-mobilizable	0	0	0	0	0	0	0	0	0	0	0	0	0	0	0	0	0	0	0	0	0	0	0	0	0	0	0	0
1041sab_AE018	8	2022	non-mobilizable	0	0	0	0	0	0	0	0	0	0	0	0	0	0	0	0	0	0	0	0	0	0	0	0	0	0	0	0
1041sab_AE387	8	2022	non-mobilizable	0	0	0	0	0	0	0	0	0	0	0	0	0	0	0	0	0	0	0	0	0	0	0	0	0	0	0	0
1042sab_AE018	8	2022	non-mobilizable	0	0	0	0	0	0	0	0	0	0	0	0	0	0	0	0	0	0	0	0	0	0	0	0	0	0	0	0
1042sab_AE387	8	2022	non-mobilizable	0	0	0	0	0	0	0	0	0	0	0	0	0	0	0	0	0	0	0	0	0	0	0	0	0	0	0	0
1044sab_AE018	8	2022	non-mobilizable	0	0	0	0	0	0	0	0	0	0	0	0	0	0	0	0	0	0	0	0	0	0	0	0	0	0	0	0
1044sab_AE387	8	2022	non-mobilizable	0	0	0	0	0	0	0	0	0	0	0	0	0	0	0	0	0	0	0	0	0	0	0	0	0	0	0	0
1046sab_AE018	8	2022	non-mobilizable	0	0	0	0	0	0	0	0	0	0	0	0	0	0	0	0	0	0	0	0	0	0	0	0	0	0	0	0
1046sab_AE387	8	2022	non-mobilizable	0	0	0	0	0	0	0	0	0	0	0	0	0	0	0	0	0	0	0	0	0	0	0	0	0	0	0	0
1047sab_AE018	8	2022	non-mobilizable	0	0	0	0	0	0	0	0	0	0	0	0	0	0	0	0	0	0	0	0	0	0	0	0	0	0	0	0
1055sab_AE018	8	2022	non-mobilizable	0	0	0	0	0	0	0	0	0	0	0	0	0	0	0	0	0	0	0	0	0	0	0	0	0	0	0	0
1055sab_AE387	8	2022	non-mobilizable	0	0	0	0	0	0	0	0	0	0	0	0	0	0	0	0	0	0	0	0	0	0	0	0	0	0	0	0
12sab_AE018	5	2011	non-mobilizable	0	0	0	0	0	0	0	0	0	0	0	0	0	0	0	0	0	0	0	0	0	0	0	0	0	0	0	0
12sab_AE334	5	2011	non-mobilizable	0	0	0	0	0	0	0	0	0	0	0	0	0	0	0	0	0	0	0	0	0	0	0	0	0	0	0	0
12sab_AE387	5	2011	non-mobilizable	0	0	0	0	0	0	0	0	0	0	0	0	0	0	0	0	0	0	0	0	0	0	0	0	0	0	0	0
12sab_AH504	5	2011	non-mobilizable	0	0	0	0	0	0	0	0	0	0	0	0	0	0	0	0	0	0	0	0	0	0	0	0	0	0	0	0
141sab_AE018	5	2013	non-mobilizable	0	0	0	0	0	0	0	0	0	0	0	0	0	0	0	0	0	0	0	0	0	0	0	0	0	0	0	0
141sab_AE387	5	2013	non-mobilizable	0	0	0	0	0	0	0	0	0	0	0	0	0	0	0	0	0	0	0	0	0	0	0	0	0	0	0	0
146sab_AE018	8	2013	non-mobilizable	0	0	0	0	0	0	0	0	0	0	0	0	0	0	0	0	0	0	0	0	0	0	0	0	0	0	0	0
146sab_AE387	8	2013	non-mobilizable	0	0	0	0	0	0	0	0	0	0	0	0	0	0	0	0	0	0	0	0	0	0	0	0	0	0	0	0
152sab_AB633	8	2018	mobilizable	0	0	0	0	0	0	0	0	0	0	0	0	0	0	0	0	0	0	0	0	0	0	0	0	0	0	0	0
152sab_AD243	8	2018	non-mobilizable	0	0	0	0	0	0	0	0	0	0	0	0	0	0	0	0	0	0	0	0	0	0	0	0	0	0	0	0
152sab_AE018	8	2018	non-mobilizable	0	0	0	0	0	0	0	0	0	0	0	0	0	0	0	0	0	0	0	0	0	0	0	0	0	0	0	0
152sab_AE387	8	2018	non-mobilizable	0	0	0	0	0	0	0	0	0	0	0	0	0	0	0	0	0	0	0	0	0	0	0	0	0	0	0	0
152sab_AF724	8	2018	non-mobilizable	0	0	0	0	0	0	0	0	0	0	0	0	0	0	0	0	0	0	0	0	0	0	0	0	0	0	0	0
152sab_AG371	8	2018	non-mobilizable	0	0	0	0	0	0	0	0	0	0	0	0	0	0	0	0	0	0	0	0	0	0	0	0	0	0	0	0
156sab_AB721	8	2018	non-mobilizable	0	0	0	0	0	0	0	0	0	0	0	0	0	0	0	0	0	0	0	0	0	0	0	0	0	0	0	0
156sab_AE018	8	2018	non-mobilizable	0	0	0	0	0	0	0	0	0	0	0	0	0	0	0	0	0	0	0	0	0	0	0	0	0	0	0	0
156sab_AE387	8	2018	non-mobilizable	0	0	0	0	0	0	0	0	0	0	0	0	0	0	0	0	0	0	0	0	0	0	0	0	0	0	0	0
159sab_AE018	8	2018	non-mobilizable	0	0	0	0	0	0	0	0	0	0	0	0	0	0	0	0	0	0	0	0	0	0	0	0	0	0	0	0
159sab_AE387	8	2018	non-mobilizable	0	0	0	0	0	0	0	0	0	0	0	0	0	0	0	0	0	0	0	0	0	0	0	0	0	0	0	0
15sab_AE018	5	2011	non-mobilizable	0	0	0	0	0	0	0	0	0	0	0	0	0	0	0	0	0	0	0	0	0	0	0	0	0	0	0	0
15sab_AE387	5	2011	non-mobilizable	0	0	0	0	0	0	0	0	0	0	0	0	0	0	0	0	0	0	0	0	0	0	0	0	0	0	0	0
161sab_AA843	8	2018	non-mobilizable	0	0	0	0	0	0	0	0	0	0	0	0	0	0	0	0	0	0	0	0	0	0	0	0	0	0	0	0
161sab_AE018	8	2018	non-mobilizable	0	0	0	0	0	0	0	0	0	0	0	0	0	0	0	0	0	0	0	0	0	0	0	0	0	0	0	0
161sab_AE387	8	2018	non-mobilizable	0	0	0	0	0	0	0	0	0	0	0	0	0	0	0	0	0	0	0	0	0	0	0	0	0	0	0	0
179sab_AB633	8	2018	mobilizable	0	0	0	0	0	0	0	0	0	0	0	0	0	0	0	0	0	0	0	0	0	0	0	0	0	0	0	0
179sab_AE018	8	2018	non-mobilizable	0	0	0	0	0	0	0	0	0	0	0	0	0	0	0	0	0	0	0	0	0	0	0	0	0	0	0	0
179sab_AE387	8	2018	non-mobilizable	0	0	0	0	0	0	0	0	0	0	0	0	0	0	0	0	0	0	0	0	0	0	0	0	0	0	0	0
180sab_AE018	8	2018	non-mobilizable	0	0	0	0	0	0	0	0	0	0	0	0	0	0	0	0	0	0	0	0	0	0	0	0	0	0	0	0
180sab_AE387	8	2018	non-mobilizable	0	0	0	0	0	0	0	0	0	0	0	0	0	0	0	0	0	0	0	0	0	0	0	0	0	0	0	0
181sab_AE018	8	2018	non-mobilizable	0	0	0	0	0	0	0	0	0	0	0	0	0	0	0	0	0	0	0	0	0	0	0	0	0	0	0	0
181sab_AE387	8	2018	non-mobilizable	0	0	0	0	0	0	0	0	0	0	0	0	0	0	0	0	0	0	0	0	0	0	0	0	0	0	0	0
181sab_AG413	8	2018	non-mobilizable	0	0	0	0	0	0	0	0	0	0	0	0	0	0	0	0	0	0	0	0	0	0	0	0	0	0	0	0
186sab_AE018	8	2018	non-mobilizable	0	0	0	0	0	0	0	0	0	0	0	0	0	0	0	0	0	0	0	0	0	0	0	0	0	0	0	0
186sab_AE387	8	2018	non-mobilizable	0	0	0	0	0	0	0	0	0	0	0	0	0	0	0	0	0	0	0	0	0	0	0	0	0	0	0	0
188sab_AE018	8	2018	non-mobilizable	0	0	0	0	0	0	0	0	0	0	0	0	0	0	0	0	0	0	0	0	0	0	0	0	0	0	0	0
188sab_AE387	8	2018	non-mobilizable	0	0	0	0	0	0	0	0	0	0	0	0	0	0	0	0	0	0	0	0	0	0	0	0	0	0	0	0
189sab_AE018	8	2018	non-mobilizable	0	0	0	0	0	0	0	0	0	0	0	0	0	0	0	0	0	0	0	0	0	0	0	0	0	0	0	0
189sab_AE387	8	2018	non-mobilizable	0	0	0	0	0	0	0	0	0	0	0	0	0	0	0	0	0	0	0	0	0	0	0	0	0	0	0	0
190sab_AE018	8	2018	non-mobilizable	0	0	0	0	0	0	0	0	0	0	0	0	0	0	0	0	0	0	0	0	0	0	0	0	0	0	0	0
190sab_AE387	8	2018	non-mobilizable	0	0	0	0	0	0	0	0	0	0	0	0	0	0	0	0	0	0	0	0	0	0	0	0	0	0	0	0
190sab_AH207	8	2018	non-mobilizable	0	0	0	0	0	0	0	0	0	0	0	0	0	0	0	0	0	0	0	0	0	0	0	0	0	0	0	0
193sab_AE018	8	2018	non-mobilizable	0	0	0	0	0	0	0	0	0	0	0	0	0	0	0	0	0	0	0	0	0	0	0	0	0	0	0	0
195sab_AD243	8	2018	non-mobilizable	0	0	0	0	0	0	0	0	0	0	0	0	0	0	0	0	0	0	0	0	0	0	0	0	0	0	0	0
195sab_AE018	8	2018	non-mobilizable	0	0	0	0	0	0	0	0	0	0	0	0	0	0	0	0	0	0	0	0	0	0	0	0	0	0	0	0
195sab_AE387	8	2018	non-mobilizable	0	0	0	0	0	0	0	0	0	0	0	0	0	0	0	0	0	0	0	0	0	0	0	0	0	0	0	0
199sab_AE018	8	2018	non-mobilizable	0	0	0	0	0	0	0	0	0	0	0	0	0	0	0	0	0	0	0	0	0	0	0	0	0	0	0	0
199sab_AE387	8	2018	non-mobilizable	0	0	0	0	0	0	0	0	0	0	0	0	0	0	0	0	0	0	0	0	0	0	0	0	0	0	0	0
200sab_AB633	8	2018	mobilizable	0	0	0	0	0	0	0	0	0	0	0	0	0	0	0	0	0	0	0	0	0	0	0	0	1	0	0	1
200sab_AB721	8	2018	mobilizable	0	0	0	0	0	0	0	0	0	0	0	0	0	0	0	0	0	0	0	0	0	0	0	0	0	0	0	0
200sab_AE018	8	2018	non-mobilizable	0	0	0	0	0	0	0	0	0	0	0	0	0	0	0	0	0	0	0	0	0	0	0	0	0	0	0	0
209sab_AC404	5	2018	non-mobilizable	0	0	0	0	0	0	0	0	0	0	0	0	0	0	0	0	0	0	0	0	0	0	0	0	0	0	0	0
211sab_AD258	5	2018	non-mobilizable	0	0	0	0	0	0	0	0	0	0	0	0	0	0	0	0	0	0	0	0	0	0	0	0	0	0	0	0
211sab_AE018	5	2018	non-mobilizable	0	0	0	0	0	0	0	0	0	0	0	0	0	0	0	0	0	0	0	0	0	0	0	0	0	0	0	0
211sab_AE387	5	2018	non-mobilizable	0	0	0	0	0	0	0	0	0	0	0	0	0	0	0	0	0	0	0	0	0	0	0	0	0	0	0	0
212sab_AB110	8	2018	conjugative	0	0	0	0	0	0	0	0	0	0	0	0	0	0	0	0	0	0	0	0	0	0	0	0	0	0	0	0
212sab_AE018	8	2018	non-mobilizable	0	0	0	0	0	0	0	0	0	0	0	0	0	0	0	0	0	0	0	0	0	0	0	0	0	0	0	0
212sab_AE387	8	2018	non-mobilizable	0	0	0	0	0	0	0	0	0	0	0	0	0	0	0	0	0	0	0	0	0	0	0	0	0	0	0	0
213sab_AE018	5	2018	non-mobilizable	0	0	0	0	0	0	0	0	0	0	0	0	0	0	0	0	0	0	0	0	0	0	0	0	0	0	0	0
213sab_AE387	5	2018	non-mobilizable	0	0	0	0	0	0	0	0	0	0	0	0	0	0	0	0	0	0	0	0	0	0	0	0	0	0	0	0
215sab_AA087	5	2018	non-mobilizable	0	0	0	0	0	0	0	0	0	0	0	0	0	0	0	0	0	0	0	0	0	0	0	0	0	0	0	0
215sab_AE018	5	2018	non-mobilizable	0	0	0	0	0	0	0	0	0	0	0	0	0	0	0	0	0	0	0	0	0	0	0	0	0	0	0	0
215sab_AG705	5	2018	non-mobilizable	0	0	0	0	0	0	0	0	0	0	0	0	0	0	0	0	0	0	0	0	0	0	0	0	0	0	0	0
217sab_AE018	8	2018	non-mobilizable	0	0	0	0	0	0	0	0	0	0	0	0	0	0	0	0	0	0	0	0	0	0	0	0	0	0	0	0
217sab_AE387	8	2018	non-mobilizable	0	0	0	0	0	0	0	0	0	0	0	0	0	0	0	0	0	0	0	0	0	0	0	0	0	0	0	0
221sab_AE018	8	2017	non-mobilizable	0	0	0	0	0	0	0	0	0	0	0	0	0	0	0	0	0	0	0	0	0	0	0	0	0	0	0	0
221sab_AE387	8	2017	non-mobilizable	0	0	0	0	0	0	0	0	0	0	0	0	0	0	0	0	0	0	0	0	0	0	0	0	0	0	0	0
222sab_AE018	5	2017	non-mobilizable	0	0	0	0	0	0	0	0	0	0	0	0	0	0	0	0	0	0	0	0	0	0	0	0	0	0	0	0
222sab_AE387	5	2017	non-mobilizable	0	0	0	0	0	0	0	0	0	0	0	0	0	0	0	0	0	0	0	0	0	0	0	0	0	0	0	0
224sab_AE018	8	2017	non-mobilizable	0	0	0	0	0	0	0	0	0	0	0	0	0	0	0	0	0	0	0	0	0	0	0	0	0	0	0	0
224sab_AE387	8	2017	non-mobilizable	0	0	0	0	0	0	0	0	0	0	0	0	0	0	0	0	0	0	0	0	0	0	0	0	0	0	0	0
229sab_AE018	8	2017	non-mobilizable	0	0	0	0	0	0	0	0	0	0	0	0	0	0	0	0	0	0	0	0	0	0	0	0	0	0	0	0
229sab_AE387	8	2017	non-mobilizable	0	0	0	0	0	0	0	0	0	0	0	0	0	0	0	0	0	0	0	0	0	0	0	0	0	0	0	0
231sab_AB636	8	2017	non-mobilizable	0	0	0	0	0	0	0	0	0	0	0	0	0	0	0	0	0	0	0	0	0	0	0	0	1	0	0	1
231sab_AE018	8	2017	non-mobilizable	0	0	0	0	0	0	0	0	0	0	0	0	0	0	0	0	0	0	0	0	0	0	0	0	0	0	0	0
231sab_AE387	8	2017	non-mobilizable	0	0	0	0	0	0	0	0	0	0	0	0	0	0	0	0	0	0	0	0	0	0	0	0	0	0	0	0
235sab_AB633	8	2017	mobilizable	0	0	0	0	0	0	0	0	0	0	0	0	0	0	0	0	0	0	0	0	0	0	0	0	1	0	0	1
235sab_AE018	8	2017	non-mobilizable	0	0	0	0	0	0	0	0	0	0	0	0	0	0	0	0	0	0	0	0	0	0	0	0	0	0	0	0
235sab_AE387	8	2017	non-mobilizable	0	0	0	0	0	0	0	0	0	0	0	0	0	0	0	0	0	0	0	0	0	0	0	0	0	0	0	0
236sab_AE018	5	2017	non-mobilizable	0	0	0	0	0	0	0	0	0	0	0	0	0	0	0	0	0	0	0	0	0	0	0	0	0	0	0	0
236sab_AE387	5	2017	non-mobilizable	0	0	0	0	0	0	0	0	0	0	0	0	0	0	0	0	0	0	0	0	0	0	0	0	0	0	0	0
236sab_AG413	5	2017	non-mobilizable	0	0	0	0	0	0	0	0	0	0	0	0	0	0	0	0	0	0	0	0	0	0	0	0	0	0	0	0
243sab_AC404	5	2017	non-mobilizable	0	0	0	0	0	0	0	0	0	0	0	0	0	0	0	0	0	0	0	0	0	0	0	0	0	0	0	0
243sab_AE018	5	2017	non-mobilizable	0	0	0	0	0	0	0	0	0	0	0	0	0	0	0	0	0	0	0	0	0	0	0	0	0	0	0	0
243sab_AE387	5	2017	non-mobilizable	0	0	0	0	0	0	0	0	0	0	0	0	0	0	0	0	0	0	0	0	0	0	0	0	0	0	0	0
243sab_AF724	5	2017	non-mobilizable	0	0	0	0	0	0	0	0	0	0	0	0	0	0	0	0	0	0	0	0	0	0	0	0	0	0	0	0
246sab_AB721	5	2017	mobilizable	0	0	0	0	0	0	0	0	0	0	0	0	0	0	0	0	0	0	0	0	0	0	0	0	0	0	0	0
246sab_AE018	5	2017	non-mobilizable	0	0	0	0	0	0	0	0	0	0	0	0	0	0	0	0	0	0	0	0	0	0	0	0	0	0	0	0
247sab_AB724	5	2017	non-mobilizable	0	0	0	0	0	0	0	0	0	0	0	0	0	0	0	0	0	0	0	0	0	0	0	0	0	0	0	0
247sab_AE018	5	2017	non-mobilizable	0	0	0	0	0	0	0	0	0	0	0	0	0	0	0	0	0	0	0	0	0	0	0	0	0	0	0	0
24sab_AE018	5	2017	non-mobilizable	0	0	0	0	0	0	0	0	0	0	0	0	0	0	0	0	0	0	0	0	0	0	0	0	0	0	0	0
24sab_AE387	5	2017	non-mobilizable	0	0	0	0	0	0	0	0	0	0	0	0	0	0	0	0	0	0	0	0	0	0	0	0	0	0	0	0
251sab_AA087	8	2017	non-mobilizable	0	0	0	0	0	0	0	0	0	0	0	0	0	0	0	0	0	0	0	0	0	0	0	0	0	0	0	0
251sab_AB721	8	2017	mobilizable	0	0	0	0	0	0	0	0	0	0	0	0	0	0	0	0	0	0	0	0	0	0	0	0	0	0	0	0
251sab_AE018	8	2017	non-mobilizable	0	0	0	0	0	0	0	0	0	0	0	0	0	0	0	0	0	0	0	0	0	0	0	0	0	0	0	0
251sab_AE387	8	2017	non-mobilizable	0	0	0	0	0	0	0	0	0	0	0	0	0	0	0	0	0	0	0	0	0	0	0	0	0	0	0	0
258sab_AE018	5	2017	non-mobilizable	0	0	0	0	0	0	0	0	0	0	0	0	0	0	0	0	0	0	0	0	0	0	0	0	0	0	0	0
258sab_AE387	5	2017	non-mobilizable	0	0	0	0	0	0	0	0	0	0	0	0	0	0	0	0	0	0	0	0	0	0	0	0	0	0	0	0
259sab_AE018	8	2017	non-mobilizable	0	0	0	0	0	0	0	0	0	0	0	0	0	0	0	0	0	0	0	0	0	0	0	0	0	0	0	0
259sab_AE387	8	2017	non-mobilizable	0	0	0	0	0	0	0	0	0	0	0	0	0	0	0	0	0	0	0	0	0	0	0	0	0	0	0	0
25sab_AE018	8	2017	non-mobilizable	0	0	0	0	0	0	0	0	0	0	0	0	0	0	0	0	0	0	0	0	0	0	0	0	0	0	0	0
25sab_AE387	8	2017	non-mobilizable	0	0	0	0	0	0	0	0	0	0	0	0	0	0	0	0	0	0	0	0	0	0	0	0	0	0	0	0
262sab_AE018	8	2017	non-mobilizable	0	0	0	0	0	0	0	0	0	0	0	0	0	0	0	0	0	0	0	0	0	0	0	0	0	0	0	0
262sab_AE387	8	2017	non-mobilizable	0	0	0	0	0	0	0	0	0	0	0	0	0	0	0	0	0	0	0	0	0	0	0	0	0	0	0	0
26sab_AB722	8	2017	non-mobilizable	0	0	0	0	0	0	0	0	0	0	0	0	0	0	0	0	0	0	0	0	0	0	0	0	0	0	0	0
26sab_AE387	8	2017	non-mobilizable	0	0	0	0	0	0	0	0	0	0	0	0	0	0	0	0	0	0	0	0	0	0	0	0	0	0	0	0
274sab_AE018	8	2017	non-mobilizable	0	0	0	0	0	0	0	0	0	0	0	0	0	0	0	0	0	0	0	0	0	0	0	0	0	0	0	0
274sab_AE387	8	2017	non-mobilizable	0	0	0	0	0	0	0	0	0	0	0	0	0	0	0	0	0	0	0	0	0	0	0	0	0	0	0	0
278sab_AE018	5	2017	non-mobilizable	0	0	0	0	0	0	0	0	0	0	0	0	0	0	0	0	0	0	0	0	0	0	0	0	0	0	0	0
279sab_AE018	8	2017	non-mobilizable	0	0	0	0	0	0	0	0	0	0	0	0	0	0	0	0	0	0	0	0	0	0	0	0	0	0	0	0
279sab_AE387	8	2017	non-mobilizable	0	0	0	0	0	0	0	0	0	0	0	0	0	0	0	0	0	0	0	0	0	0	0	0	0	0	0	0
279sab_AG371	8	2017	non-mobilizable	0	0	0	0	0	0	0	0	0	0	0	0	0	0	0	0	0	0	0	0	0	0	0	0	0	0	0	0
284sab_AB722	5	2017	non-mobilizable	0	0	0	0	0	0	0	0	0	0	0	0	0	0	0	0	0	0	0	0	0	0	0	0	0	0	0	0
284sab_AE018	5	2017	non-mobilizable	0	0	0	0	0	0	0	0	0	0	0	0	0	0	0	0	0	0	0	0	0	0	0	0	0	0	0	0
284sab_AE387	5	2017	non-mobilizable	0	0	0	0	0	0	0	0	0	0	0	0	0	0	0	0	0	0	0	0	0	0	0	0	0	0	0	0
285sab_AE018	8	2017	non-mobilizable	0	0	0	0	0	0	0	0	0	0	0	0	0	0	0	0	0	0	0	0	0	0	0	0	0	0	0	0
285sab_AE387	8	2017	non-mobilizable	0	0	0	0	0	0	0	0	0	0	0	0	0	0	0	0	0	0	0	0	0	0	0	0	0	0	0	0
288sab_AE018	5	2017	non-mobilizable	0	0	0	0	0	0	0	0	0	0	0	0	0	0	0	0	0	0	0	0	0	0	0	0	0	0	0	0
288sab_AE387	5	2017	non-mobilizable	0	0	0	0	0	0	0	0	0	0	0	0	0	0	0	0	0	0	0	0	0	0	0	0	0	0	0	0
289sab_AE018	5	2017	non-mobilizable	0	0	0	0	0	0	0	0	0	0	0	0	0	0	0	0	0	0	0	0	0	0	0	0	0	0	0	0
293sab_AE018	5	2016	non-mobilizable	0	0	0	0	0	0	0	0	0	0	0	0	0	0	0	0	0	0	0	0	0	0	0	0	0	0	0	0
293sab_AE387	5	2016	non-mobilizable	0	0	0	0	0	0	0	0	0	0	0	0	0	0	0	0	0	0	0	0	0	0	0	0	0	0	0	0
297sab_AE018	5	2016	non-mobilizable	0	0	0	0	0	0	0	0	0	0	0	0	0	0	0	0	0	0	0	0	0	0	0	0	0	0	0	0
297sab_AE387	5	2016	non-mobilizable	0	0	0	0	0	0	0	0	0	0	0	0	0	0	0	0	0	0	0	0	0	0	0	0	0	0	0	0
300sab_AE018	5	2016	non-mobilizable	0	0	0	0	0	0	0	0	0	0	0	0	0	0	0	0	0	0	0	0	0	0	0	0	0	0	0	0
302sab_AE018	8	2017	non-mobilizable	0	0	0	0	0	0	0	0	0	0	0	0	0	0	0	0	0	0	0	0	0	0	0	0	0	0	0	0
302sab_AE387	8	2017	non-mobilizable	0	0	0	0	0	0	0	0	0	0	0	0	0	0	0	0	0	0	0	0	0	0	0	0	0	0	0	0
303sab_AE018	5	2017	non-mobilizable	0	0	0	0	0	0	0	0	0	0	0	0	0	0	0	0	0	0	0	0	0	0	0	0	0	0	0	0
303sab_AF724	5	2017	non-mobilizable	0	0	0	0	0	0	0	0	0	0	0	0	0	0	0	0	0	0	0	0	0	0	0	0	0	0	0	0
305sab_AB633	8	2017	mobilizable	0	0	0	0	0	0	0	0	0	0	0	0	0	0	0	0	0	0	0	0	0	0	0	0	1	0	0	1
305sab_AE018	8	2017	non-mobilizable	0	0	0	0	0	0	0	0	0	0	0	0	0	0	0	0	0	0	0	0	0	0	0	0	0	0	0	0
305sab_AE387	8	2017	non-mobilizable	0	0	0	0	0	0	0	0	0	0	0	0	0	0	0	0	0	0	0	0	0	0	0	0	0	0	0	0
309sab_AE018	8	2017	non-mobilizable	0	0	0	0	0	0	0	0	0	0	0	0	0	0	0	0	0	0	0	0	0	0	0	0	0	0	0	0
309sab_AE387	8	2017	non-mobilizable	0	0	0	0	0	0	0	0	0	0	0	0	0	0	0	0	0	0	0	0	0	0	0	0	0	0	0	0
314sab_AB110	8	2016	conjugative	0	0	0	0	0	0	0	0	0	0	0	0	0	0	0	0	0	0	0	0	0	0	0	0	0	0	0	0
314sab_AB721	8	2016	mobilizable	0	0	0	0	0	0	0	0	0	0	0	0	0	0	0	0	0	0	0	0	0	0	0	0	0	0	0	0
314sab_AE018	8	2016	non-mobilizable	0	0	0	0	0	0	0	0	0	0	0	0	0	0	0	0	0	0	0	0	0	0	0	0	0	0	0	0
314sab_AE387	8	2016	non-mobilizable	0	0	0	0	0	0	0	0	0	0	0	0	0	0	0	0	0	0	0	0	0	0	0	0	0	0	0	0
316sab_AE018	8	2016	non-mobilizable	0	0	0	0	0	0	0	0	0	0	0	0	0	0	0	0	0	0	0	0	0	0	0	0	0	0	0	0
316sab_AE387	8	2016	non-mobilizable	0	0	0	0	0	0	0	0	0	0	0	0	0	0	0	0	0	0	0	0	0	0	0	0	0	0	0	0
316sab_novel	8	2016	mobilizable	0	0	0	0	0	0	0	0	0	0	0	0	0	0	0	0	0	0	0	0	0	0	0	0	0	0	0	0
318sab_AE018	8	2016	non-mobilizable	0	0	0	0	0	0	0	0	0	0	0	0	0	0	0	0	0	0	0	0	0	0	0	0	0	0	0	0
318sab_AE387	8	2016	non-mobilizable	0	0	0	0	0	0	0	0	0	0	0	0	0	0	0	0	0	0	0	0	0	0	0	0	0	0	0	0
31sab_AE018	8	2011	non-mobilizable	0	0	0	0	0	0	0	0	0	0	0	0	0	0	0	0	0	0	0	0	0	0	0	0	0	0	0	0
31sab_AE387	8	2011	non-mobilizable	0	0	0	0	0	0	0	0	0	0	0	0	0	0	0	0	0	0	0	0	0	0	0	0	0	0	0	0
320sab_AE018	5	2016	non-mobilizable	0	0	0	0	0	0	0	0	0	0	0	0	0	0	0	0	0	0	0	0	0	0	0	0	0	0	0	0
320sab_AE387	5	2016	non-mobilizable	0	0	0	0	0	0	0	0	0	0	0	0	0	0	0	0	0	0	0	0	0	0	0	0	0	0	0	0
322sab_AE018	5	2016	non-mobilizable	0	0	0	0	0	0	0	0	0	0	0	0	0	0	0	0	0	0	0	0	0	0	0	0	0	0	0	0
322sab_AE387	5	2016	non-mobilizable	0	0	0	0	0	0	0	0	0	0	0	0	0	0	0	0	0	0	0	0	0	0	0	0	0	0	0	0
323sab_AA848	5	2016	mobilizable	0	0	0	0	0	0	0	0	0	0	0	0	0	0	0	0	0	0	0	0	0	0	0	0	0	0	0	0
323sab_AE018	5	2016	non-mobilizable	0	0	0	0	0	0	0	0	0	0	0	0	0	0	0	0	0	0	0	0	0	0	0	0	0	0	0	0
323sab_AE387	5	2016	non-mobilizable	0	0	0	0	0	0	0	0	0	0	0	0	0	0	0	0	0	0	0	0	0	0	0	0	0	0	0	0
325sab_AB721	8	2016	mobilizable	0	0	0	0	0	0	0	0	0	0	0	0	0	0	0	0	0	0	0	0	0	0	0	0	0	0	0	0
325sab_AE018	8	2016	non-mobilizable	0	0	0	0	0	0	0	0	0	0	0	0	0	0	0	0	0	0	0	0	0	0	0	0	0	0	0	0
325sab_AE387	8	2016	non-mobilizable	0	0	0	0	0	0	0	0	0	0	0	0	0	0	0	0	0	0	0	0	0	0	0	0	0	0	0	0
327sab_AE018	8	2016	non-mobilizable	0	0	0	0	0	0	0	0	0	0	0	0	0	0	0	0	0	0	0	0	0	0	0	0	0	0	0	0
327sab_AE387	8	2016	non-mobilizable	0	0	0	0	0	0	0	0	0	0	0	0	0	0	0	0	0	0	0	0	0	0	0	0	0	0	0	0
32sab_AD258	5	2011	non-mobilizable	0	0	0	0	0	0	0	0	0	0	0	0	0	0	0	0	0	0	0	0	0	0	0	0	0	0	0	0
32sab_AE018	5	2011	non-mobilizable	0	0	0	0	0	0	0	0	0	0	0	0	0	0	0	0	0	0	0	0	0	0	0	0	0	0	0	0
333sab_AE018	5	2016	non-mobilizable	0	0	0	0	0	0	0	0	0	0	0	0	0	0	0	0	0	0	0	0	0	0	0	0	0	0	0	0
337sab_AA851	5	2016	mobilizable	0	0	0	0	0	0	0	0	0	0	0	0	0	0	0	0	0	0	0	0	0	0	0	0	0	0	0	0
337sab_AE018	5	2016	non-mobilizable	0	0	0	0	0	0	0	0	0	0	0	0	0	0	0	0	0	0	0	0	0	0	0	0	0	0	0	0
33sab_AD258	5	2011	non-mobilizable	0	0	0	0	0	0	0	0	0	0	0	0	0	0	0	0	0	0	0	0	0	0	0	0	0	0	0	0
33sab_AE018	5	2011	non-mobilizable	0	0	0	0	0	0	0	0	0	0	0	0	0	0	0	0	0	0	0	0	0	0	0	0	0	0	0	0
342sab_AA412	8	2016	non-mobilizable	0	0	0	0	0	0	0	0	0	0	0	0	0	0	0	0	0	0	0	0	0	0	0	0	0	0	0	0
342sab_AD243	8	2016	non-mobilizable	0	0	0	0	0	0	0	0	0	0	0	0	0	0	0	0	0	0	0	0	0	0	0	0	0	0	0	0
342sab_AE018	8	2016	non-mobilizable	0	0	0	0	0	0	0	0	0	0	0	0	0	0	0	0	0	0	0	0	0	0	0	0	0	0	0	0
342sab_AE387	8	2016	non-mobilizable	0	0	0	0	0	0	0	0	0	0	0	0	0	0	0	0	0	0	0	0	0	0	0	0	0	0	0	0
344sab_AE018	5	2016	non-mobilizable	0	0	0	0	0	0	0	0	0	0	0	0	0	0	0	0	0	0	0	0	0	0	0	0	0	0	0	0
345sab_AE018	5	2016	non-mobilizable	0	0	0	0	0	0	0	0	0	0	0	0	0	0	0	0	0	0	0	0	0	0	0	0	0	0	0	0
350sab_AE018	5	2016	non-mobilizable	0	0	0	0	0	0	0	0	0	0	0	0	0	0	0	0	0	0	0	0	0	0	0	0	0	0	0	0
350sab_AE220	5	2016	non-mobilizable	0	0	0	0	0	0	0	0	0	0	0	0	0	0	0	0	0	0	0	0	0	0	0	0	0	0	0	0
350sab_AF724	5	2016	non-mobilizable	0	0	0	0	0	0	0	0	0	0	0	0	0	0	0	0	0	0	0	0	0	0	0	0	0	0	0	0
351sab_AE018	5	2016	non-mobilizable	0	0	0	0	0	0	0	0	0	0	0	0	0	0	0	0	0	0	0	0	0	0	0	0	0	0	0	0
351sab_AE387	5	2016	non-mobilizable	0	0	0	0	0	0	0	0	0	0	0	0	0	0	0	0	0	0	0	0	0	0	0	0	0	0	0	0
353sab_AE018	5	2016	non-mobilizable	0	0	0	0	0	0	0	0	0	0	0	0	0	0	0	0	0	0	0	0	0	0	0	0	0	0	0	0
353sab_AE387	5	2016	non-mobilizable	0	0	0	0	0	0	0	0	0	0	0	0	0	0	0	0	0	0	0	0	0	0	0	0	0	0	0	0
355sab_AB110	8	2016	conjugative	0	0	0	0	0	0	0	0	0	0	0	0	0	0	0	0	0	0	0	0	0	0	0	0	0	0	0	0
355sab_AE018	8	2016	non-mobilizable	0	0	0	0	0	0	0	0	0	0	0	0	0	0	0	0	0	0	0	0	0	0	0	0	0	0	0	0
355sab_AE387	8	2016	non-mobilizable	0	0	0	0	0	0	0	0	0	0	0	0	0	0	0	0	0	0	0	0	0	0	0	0	0	0	0	0
357sab_AE018	5	2016	non-mobilizable	0	0	0	0	0	0	0	0	0	0	0	0	0	0	0	0	0	0	0	0	0	0	0	0	0	0	0	0
357sab_AF724	5	2016	non-mobilizable	0	0	0	0	0	0	0	0	0	0	0	0	0	0	0	0	0	0	0	0	0	0	0	0	0	0	0	0
358sab_AE018	8	2016	non-mobilizable	0	0	0	0	0	0	0	0	0	0	0	0	0	0	0	0	0	0	0	0	0	0	0	0	0	0	0	0
358sab_AE387	8	2016	non-mobilizable	0	0	0	0	0	0	0	0	0	0	0	0	0	0	0	0	0	0	0	0	0	0	0	0	0	0	0	0
361sab_AE018	5	2016	non-mobilizable	0	0	0	0	0	0	0	0	0	0	0	0	0	0	0	0	0	0	0	0	0	0	0	0	0	0	0	0
361sab_AE387	5	2016	non-mobilizable	0	0	0	0	0	0	0	0	0	0	0	0	0	0	0	0	0	0	0	0	0	0	0	0	0	0	0	0
363sab_AA851	5	2016	non-mobilizable	0	0	0	0	0	0	0	0	0	0	0	0	0	0	0	0	0	0	0	0	0	0	0	0	0	0	0	0
363sab_AE018	5	2016	non-mobilizable	0	0	0	0	0	0	0	0	0	0	0	0	0	0	0	0	0	0	0	0	0	0	0	0	0	0	0	0
363sab_AE387	5	2016	non-mobilizable	0	0	0	0	0	0	0	0	0	0	0	0	0	0	0	0	0	0	0	0	0	0	0	0	0	0	0	0
369sab_AE018	8	2016	non-mobilizable	0	0	0	0	0	0	0	0	0	0	0	0	0	0	0	0	0	0	0	0	0	0	0	0	0	0	0	0
369sab_AE387	8	2016	non-mobilizable	0	0	0	0	0	0	0	0	0	0	0	0	0	0	0	0	0	0	0	0	0	0	0	0	0	0	0	0
36sab_AE018	8	2011	non-mobilizable	0	0	0	0	0	0	0	0	0	0	0	0	0	0	0	0	0	0	0	0	0	0	0	0	0	0	0	0
36sab_AE387	8	2011	non-mobilizable	0	0	0	0	0	0	0	0	0	0	0	0	0	0	0	0	0	0	0	0	0	0	0	0	0	0	0	0
371sab_AE018	5	2016	non-mobilizable	0	0	0	0	0	0	0	0	0	0	0	0	0	0	0	0	0	0	0	0	0	0	0	0	0	0	0	0
371sab_AE387	5	2016	non-mobilizable	0	0	0	0	0	0	0	0	0	0	0	0	0	0	0	0	0	0	0	0	0	0	0	0	0	0	0	0
374sab_AE018	8	2016	non-mobilizable	0	0	0	0	0	0	0	0	0	0	0	0	0	0	0	0	0	0	0	0	0	0	0	0	0	0	0	0
374sab_AE387	8	2016	non-mobilizable	0	0	0	0	0	0	0	0	0	0	0	0	0	0	0	0	0	0	0	0	0	0	0	0	0	0	0	0
381sab_AE018	8	2015	non-mobilizable	0	0	0	0	0	0	0	0	0	0	0	0	0	0	0	0	0	0	0	0	0	0	0	0	0	0	0	0
381sab_AE387	8	2015	non-mobilizable	0	0	0	0	0	0	0	0	0	0	0	0	0	0	0	0	0	0	0	0	0	0	0	0	0	0	0	0
386sab_AB633	8	2015	mobilizable	0	0	0	0	0	0	0	0	0	0	0	0	0	0	0	0	0	0	0	0	0	0	0	0	1	0	0	1
389sab_AE018	8	2015	non-mobilizable	0	0	0	0	0	0	0	0	0	0	0	0	0	0	0	0	0	0	0	0	0	0	0	0	0	0	0	0
389sab_AE387	8	2015	non-mobilizable	0	0	0	0	0	0	0	0	0	0	0	0	0	0	0	0	0	0	0	0	0	0	0	0	0	0	0	0
393sab_AE018	5	2015	non-mobilizable	0	0	0	0	0	0	0	0	0	0	0	0	0	0	0	0	0	0	0	0	0	0	0	0	0	0	0	0
395sab_AE018	8	2015	non-mobilizable	0	0	0	0	0	0	0	0	0	0	0	0	0	0	0	0	0	0	0	0	0	0	0	0	0	0	0	0
395sab_AE387	8	2015	non-mobilizable	0	0	0	0	0	0	0	0	0	0	0	0	0	0	0	0	0	0	0	0	0	0	0	0	0	0	0	0
3sab_AE018	8	2011	non-mobilizable	0	0	0	0	0	0	0	0	0	0	0	0	0	0	0	0	0	0	0	0	0	0	0	0	0	0	0	0
3sab_AE387	8	2011	non-mobilizable	0	0	0	0	0	0	0	0	0	0	0	0	0	0	0	0	0	0	0	0	0	0	0	0	0	0	0	0
400sab_AA087	5	2015	non-mobilizable	0	0	0	0	0	0	0	0	0	0	0	0	0	0	0	0	0	0	0	0	0	0	0	0	0	0	0	0
404sab_AA848	8	2015	mobilizable	0	0	0	0	0	0	0	0	0	0	0	0	0	0	0	0	0	0	0	0	0	0	0	0	0	0	0	0
404sab_AE018	8	2015	non-mobilizable	0	0	0	0	0	0	0	0	0	0	0	0	0	0	0	0	0	0	0	0	0	0	0	0	0	0	0	0
404sab_AE387	8	2015	non-mobilizable	0	0	0	0	0	0	0	0	0	0	0	0	0	0	0	0	0	0	0	0	0	0	0	0	0	0	0	0
407sab_AE018	8	2015	non-mobilizable	0	0	0	0	0	0	0	0	0	0	0	0	0	0	0	0	0	0	0	0	0	0	0	0	0	0	0	0
407sab_AE387	8	2015	non-mobilizable	0	0	0	0	0	0	0	0	0	0	0	0	0	0	0	0	0	0	0	0	0	0	0	0	0	0	0	0
410sab_AB721	8	2015	mobilizable	0	0	0	0	0	0	0	0	0	0	0	0	0	0	0	0	0	0	0	0	0	0	0	0	0	0	0	0
410sab_AB722	8	2015	non-mobilizable	0	0	0	0	0	0	0	0	0	0	0	0	0	0	0	0	0	0	0	0	0	0	0	0	0	0	0	0
410sab_AE018	8	2015	non-mobilizable	0	0	0	0	0	0	0	0	0	0	0	0	0	0	0	0	0	0	0	0	0	0	0	0	0	0	0	0
410sab_AE387	8	2015	non-mobilizable	0	0	0	0	0	0	0	0	0	0	0	0	0	0	0	0	0	0	0	0	0	0	0	0	0	0	0	0
411sab_AE018	5	2015	non-mobilizable	0	0	0	0	0	0	0	0	0	0	0	0	0	0	0	0	0	0	0	0	0	0	0	0	0	0	0	0
413sab_AE018	8	2015	non-mobilizable	0	0	0	0	0	0	0	0	0	0	0	0	0	0	0	0	0	0	0	0	0	0	0	0	0	0	0	0
413sab_AE387	8	2015	non-mobilizable	0	0	0	0	0	0	0	0	0	0	0	0	0	0	0	0	0	0	0	0	0	0	0	0	0	0	0	0
414sab_AE018	8	2015	non-mobilizable	0	0	0	0	0	0	0	0	0	0	0	0	0	0	0	0	0	0	0	0	0	0	0	0	0	0	0	0
414sab_AE387	8	2015	non-mobilizable	0	0	0	0	0	0	0	0	0	0	0	0	0	0	0	0	0	0	0	0	0	0	0	0	0	0	0	0
415sab_AE018	5	2015	non-mobilizable	0	0	0	0	0	0	0	0	0	0	0	0	0	0	0	0	0	0	0	0	0	0	0	0	0	0	0	0
415sab_AE387	5	2015	non-mobilizable	0	0	0	0	0	0	0	0	0	0	0	0	0	0	0	0	0	0	0	0	0	0	0	0	0	0	0	0
416sab_AE018	8	2015	non-mobilizable	0	0	0	0	0	0	0	0	0	0	0	0	0	0	0	0	0	0	0	0	0	0	0	0	0	0	0	0
416sab_AE334	8	2015	non-mobilizable	0	0	0	0	0	0	0	0	0	0	0	0	0	0	0	0	0	0	0	0	0	0	0	0	0	0	0	0
416sab_AE387	8	2015	non-mobilizable	0	0	0	0	0	0	0	0	0	0	0	0	0	0	0	0	0	0	0	0	0	0	0	0	0	0	0	0
420sab_AE018	5	2015	non-mobilizable	0	0	0	0	0	0	0	0	0	0	0	0	0	0	0	0	0	0	0	0	0	0	0	0	0	0	0	0
421sab_AE018	5	2015	non-mobilizable	0	0	0	0	0	0	0	0	0	0	0	0	0	0	0	0	0	0	0	0	0	0	0	0	0	0	0	0
421sab_AE220	5	2015	non-mobilizable	0	0	0	0	0	0	0	0	0	0	0	0	0	0	0	0	0	0	0	0	0	0	0	0	0	0	0	0
421sab_AE387	5	2015	non-mobilizable	0	0	0	0	0	0	0	0	0	0	0	0	0	0	0	0	0	0	0	0	0	0	0	0	0	0	0	0
438sab_AE018	8	2015	non-mobilizable	0	0	0	0	0	0	0	0	0	0	0	0	0	0	0	0	0	0	0	0	0	0	0	0	0	0	0	0
438sab_AE387	8	2015	non-mobilizable	0	0	0	0	0	0	0	0	0	0	0	0	0	0	0	0	0	0	0	0	0	0	0	0	0	0	0	0
439sab_AE018	5	2015	non-mobilizable	0	0	0	0	0	0	0	0	0	0	0	0	0	0	0	0	0	0	0	0	0	0	0	0	0	0	0	0
439sab_AE387	5	2015	non-mobilizable	0	0	0	0	0	0	0	0	0	0	0	0	0	0	0	0	0	0	0	0	0	0	0	0	0	0	0	0
441sab_AA071	5	2015	non-mobilizable	0	0	0	0	0	0	0	0	0	0	0	0	0	0	0	0	0	0	0	0	0	0	0	0	0	0	0	0
441sab_AE018	5	2015	non-mobilizable	0	0	0	0	0	0	0	0	0	0	0	0	0	0	0	0	0	0	0	0	0	0	0	0	0	0	0	0
441sab_AE387	5	2015	non-mobilizable	0	0	0	0	0	0	0	0	0	0	0	0	0	0	0	0	0	0	0	0	0	0	0	0	0	0	0	0
446sab_AB110	5	2014	conjugative	0	0	0	0	0	0	0	0	0	0	0	0	0	0	0	0	0	0	0	0	0	0	0	0	0	0	0	0
446sab_AE018	5	2014	non-mobilizable	0	0	0	0	0	0	0	0	0	0	0	0	0	0	0	0	0	0	0	0	0	0	0	0	0	0	0	0
450sab_AE018	5	2014	non-mobilizable	0	0	0	0	0	0	0	0	0	0	0	0	0	0	0	0	0	0	0	0	0	0	0	0	0	0	0	0
451sab_AE018	8	2014	non-mobilizable	0	0	0	0	0	0	0	0	0	0	0	0	0	0	0	0	0	0	0	0	0	0	0	0	0	0	0	0
451sab_AE387	8	2014	non-mobilizable	0	0	0	0	0	0	0	0	0	0	0	0	0	0	0	0	0	0	0	0	0	0	0	0	0	0	0	0
453sab_AD243	8	2014	non-mobilizable	0	0	0	0	0	0	0	0	0	0	0	0	0	0	0	0	0	0	0	0	0	0	0	0	0	0	0	0
453sab_AE018	8	2014	non-mobilizable	0	0	0	0	0	0	0	0	0	0	0	0	0	0	0	0	0	0	0	0	0	0	0	0	0	0	0	0
453sab_AE387	8	2014	non-mobilizable	0	0	0	0	0	0	0	0	0	0	0	0	0	0	0	0	0	0	0	0	0	0	0	0	0	0	0	0
453sab_AG413	8	2014	non-mobilizable	0	0	0	0	0	0	0	0	0	0	0	0	0	0	0	0	0	0	0	0	0	0	0	0	0	0	0	0
454sab_AE018	8	2014	non-mobilizable	0	0	0	0	0	0	0	0	0	0	0	0	0	0	0	0	0	0	0	0	0	0	0	0	0	0	0	0
454sab_AE387	8	2014	non-mobilizable	0	0	0	0	0	0	0	0	0	0	0	0	0	0	0	0	0	0	0	0	0	0	0	0	0	0	0	0
458sab_AE018	8	2014	non-mobilizable	0	0	0	0	0	0	0	0	0	0	0	0	0	0	0	0	0	0	0	0	0	0	0	0	0	0	0	0
458sab_AE387	8	2014	non-mobilizable	0	0	0	0	0	0	0	0	0	0	0	0	0	0	0	0	0	0	0	0	0	0	0	0	0	0	0	0
468sab_AE018	5	2014	non-mobilizable	0	0	0	0	0	0	0	0	0	0	0	0	0	0	0	0	0	0	0	0	0	0	0	0	0	0	0	0
469sab_AE018	5	2014	non-mobilizable	0	0	0	0	0	0	0	0	0	0	0	0	0	0	0	0	0	0	0	0	0	0	0	0	0	0	0	0
472sab_AE018	8	2014	non-mobilizable	0	0	0	0	0	0	0	0	0	0	0	0	0	0	0	0	0	0	0	0	0	0	0	0	0	0	0	0
473sab_AE018	5	2014	non-mobilizable	0	0	0	0	0	0	0	0	0	0	0	0	0	0	0	0	0	0	0	0	0	0	0	0	0	0	0	0
474sab_AB722	8	2014	non-mobilizable	0	0	0	0	0	0	0	0	0	0	0	0	0	0	0	0	0	0	0	0	0	0	0	0	0	0	0	0
474sab_AE018	8	2014	non-mobilizable	0	0	0	0	0	0	0	0	0	0	0	0	0	0	0	0	0	0	0	0	0	0	0	0	0	0	0	0
474sab_AE387	8	2014	non-mobilizable	0	0	0	0	0	0	0	0	0	0	0	0	0	0	0	0	0	0	0	0	0	0	0	0	0	0	0	0
475sab_AE018	8	2014	non-mobilizable	0	0	0	0	0	0	0	0	0	0	0	0	0	0	0	0	0	0	0	0	0	0	0	0	0	0	0	0
475sab_AE387	8	2014	non-mobilizable	0	0	0	0	0	0	0	0	0	0	0	0	0	0	0	0	0	0	0	0	0	0	0	0	0	0	0	0
476sab_AE018	5	2014	non-mobilizable	0	0	0	0	0	0	0	0	0	0	0	0	0	0	0	0	0	0	0	0	0	0	0	0	0	0	0	0
476sab_AE387	5	2014	non-mobilizable	0	0	0	0	0	0	0	0	0	0	0	0	0	0	0	0	0	0	0	0	0	0	0	0	0	0	0	0
478sab_AE018	5	2014	non-mobilizable	0	0	0	0	0	0	0	0	0	0	0	0	0	0	0	0	0	0	0	0	0	0	0	0	0	0	0	0
479sab_AE018	8	2014	non-mobilizable	0	0	0	0	0	0	0	0	0	0	0	0	0	0	0	0	0	0	0	0	0	0	0	0	0	0	0	0
479sab_AE387	8	2014	non-mobilizable	0	0	0	0	0	0	0	0	0	0	0	0	0	0	0	0	0	0	0	0	0	0	0	0	0	0	0	0
492sab_AE018	5	2013	non-mobilizable	0	0	0	0	0	0	0	0	0	0	0	0	0	0	0	0	0	0	0	0	0	0	0	0	0	0	0	0
492sab_AE387	5	2013	non-mobilizable	0	0	0	0	0	0	0	0	0	0	0	0	0	0	0	0	0	0	0	0	0	0	0	0	0	0	0	0
492sab_AE940	5	2013	non-mobilizable	0	0	0	0	0	0	0	0	0	0	0	0	0	0	0	0	0	0	0	0	0	0	0	0	0	0	0	0
492sab_AF725	5	2013	non-mobilizable	0	0	0	0	0	0	0	0	0	0	0	0	0	0	0	0	0	0	0	0	0	0	0	0	0	0	0	0
494sab_AE018	8	2013	non-mobilizable	0	0	0	0	0	0	0	0	0	0	0	0	0	0	0	0	0	0	0	0	0	0	0	0	0	0	0	0
494sab_AE387	8	2013	non-mobilizable	0	0	0	0	0	0	0	0	0	0	0	0	0	0	0	0	0	0	0	0	0	0	0	0	0	0	0	0
495sab_AE018	8	2013	non-mobilizable	0	0	0	0	0	0	0	0	0	0	0	0	0	0	0	0	0	0	0	0	0	0	0	0	0	0	0	0
495sab_AE387	8	2013	non-mobilizable	0	0	0	0	0	0	0	0	0	0	0	0	0	0	0	0	0	0	0	0	0	0	0	0	0	0	0	0
498sab_AE018	5	2013	non-mobilizable	0	0	0	0	0	0	0	0	0	0	0	0	0	0	0	0	0	0	0	0	0	0	0	0	0	0	0	0
498sab_AE387	5	2013	non-mobilizable	0	0	0	0	0	0	0	0	0	0	0	0	0	0	0	0	0	0	0	0	0	0	0	0	0	0	0	0
498sab_AF651	5	2013	non-mobilizable	0	0	0	0	0	0	0	0	0	0	0	0	0	0	0	0	0	0	0	0	0	0	0	0	0	0	0	0
498sab_AF724	5	2013	non-mobilizable	0	0	0	0	0	0	0	0	0	0	0	0	0	0	0	0	0	0	0	0	0	0	0	0	0	0	0	0
499sab_AE018	5	2013	non-mobilizable	0	0	0	0	0	0	0	0	0	0	0	0	0	0	0	0	0	0	0	0	0	0	0	0	0	0	0	0
507sab_AE018	8	2018	non-mobilizable	0	0	0	0	0	0	0	0	0	0	0	0	0	0	0	0	0	0	0	0	0	0	0	0	0	0	0	0
507sab_AE387	8	2018	non-mobilizable	0	0	0	0	0	0	0	0	0	0	0	0	0	0	0	0	0	0	0	0	0	0	0	0	0	0	0	0
510sab_AE018	5	2018	non-mobilizable	0	0	0	0	0	0	0	0	0	0	0	0	0	0	0	0	0	0	0	0	0	0	0	0	0	0	0	0
511sab_AE018	8	2018	non-mobilizable	0	0	0	0	0	0	0	0	0	0	0	0	0	0	0	0	0	0	0	0	0	0	0	0	0	0	0	0
511sab_AG370	8	2018	non-mobilizable	0	0	0	0	0	0	0	0	0	0	0	0	0	0	0	0	0	0	0	0	0	0	0	0	0	0	0	0
511sab_AG371	8	2018	non-mobilizable	0	0	0	0	0	0	0	0	0	0	0	0	0	0	0	0	0	0	0	0	0	0	0	0	0	0	0	0
512sab_AC404	5	2018	non-mobilizable	0	0	0	0	0	0	0	0	0	0	0	0	0	0	0	0	0	0	0	0	0	0	0	0	0	0	0	0
512sab_AE018	5	2018	non-mobilizable	0	0	0	0	0	0	0	0	0	0	0	0	0	0	0	0	0	0	0	0	0	0	0	0	0	0	0	0
512sab_AF724	5	2018	non-mobilizable	0	0	0	0	0	0	0	0	0	0	0	0	0	0	0	0	0	0	0	0	0	0	0	0	0	0	0	0
513sab_AE018	8	2018	non-mobilizable	0	0	0	0	0	0	0	0	0	0	0	0	0	0	0	0	0	0	0	0	0	0	0	0	0	0	0	0
516sab_AA412	8	2018	mobilizable	0	0	0	0	0	0	0	0	0	0	0	0	0	0	0	0	0	0	0	0	0	0	0	0	0	0	0	0
516sab_AB636	8	2018	non-mobilizable	0	0	0	0	0	0	0	0	0	0	0	0	0	0	0	0	0	0	0	0	0	0	0	0	1	0	0	1
516sab_AE018	8	2018	non-mobilizable	0	0	0	0	0	0	0	0	0	0	0	0	0	0	0	0	0	0	0	0	0	0	0	0	0	0	0	0
516sab_AE387	8	2018	non-mobilizable	0	0	0	0	0	0	0	0	0	0	0	0	0	0	0	0	0	0	0	0	0	0	0	0	0	0	0	0
517sab_AE018	8	2018	non-mobilizable	0	0	0	0	0	0	0	0	0	0	0	0	0	0	0	0	0	0	0	0	0	0	0	0	0	0	0	0
517sab_AE387	8	2018	non-mobilizable	0	0	0	0	0	0	0	0	0	0	0	0	0	0	0	0	0	0	0	0	0	0	0	0	0	0	0	0
518sab_AE018	8	2018	non-mobilizable	0	0	0	0	0	0	0	0	0	0	0	0	0	0	0	0	0	0	0	0	0	0	0	0	0	0	0	0
518sab_AE387	8	2018	non-mobilizable	0	0	0	0	0	0	0	0	0	0	0	0	0	0	0	0	0	0	0	0	0	0	0	0	0	0	0	0
526sab_AE018	8	2018	non-mobilizable	0	0	0	0	0	0	0	0	0	0	0	0	0	0	0	0	0	0	0	0	0	0	0	0	0	0	0	0
526sab_AE387	8	2018	non-mobilizable	0	0	0	0	0	0	0	0	0	0	0	0	0	0	0	0	0	0	0	0	0	0	0	0	0	0	0	0
530sab_AE018	8	2018	non-mobilizable	0	0	0	0	0	0	0	0	0	0	0	0	0	0	0	0	0	0	0	0	0	0	0	0	0	0	0	0
530sab_AE387	8	2018	non-mobilizable	0	0	0	0	0	0	0	0	0	0	0	0	0	0	0	0	0	0	0	0	0	0	0	0	0	0	0	0
534sab_AE387	8	2018	non-mobilizable	0	0	0	0	0	0	0	0	0	0	0	0	0	0	0	0	0	0	0	0	0	0	0	0	0	0	0	0
538sab_AE018	8	2018	non-mobilizable	0	0	0	0	0	0	0	0	0	0	0	0	0	0	0	0	0	0	0	0	0	0	0	0	0	0	0	0
538sab_AE387	8	2018	non-mobilizable	0	0	0	0	0	0	0	0	0	0	0	0	0	0	0	0	0	0	0	0	0	0	0	0	0	0	0	0
545sab_AE334	8	2019	non-mobilizable	0	0	0	0	0	0	0	0	0	0	0	0	0	0	0	0	0	0	0	0	0	0	0	0	0	0	0	0
547sab_AE387	8	2019	non-mobilizable	0	0	0	0	0	0	0	0	0	0	0	0	0	0	0	0	0	0	0	0	0	0	0	0	0	0	0	0
547sab_AG371	8	2019	non-mobilizable	0	0	0	0	0	0	0	0	0	0	0	0	0	0	0	0	0	0	0	0	0	0	0	0	0	0	0	0
549sab_AE018	8	2019	non-mobilizable	0	0	0	0	0	0	0	0	0	0	0	0	0	0	0	0	0	0	0	0	0	0	0	0	0	0	0	0
549sab_AE387	8	2019	non-mobilizable	0	0	0	0	0	0	0	0	0	0	0	0	0	0	0	0	0	0	0	0	0	0	0	0	0	0	0	0
551sab_AE018	8	2019	non-mobilizable	0	0	0	0	0	0	0	0	0	0	0	0	0	0	0	0	0	0	0	0	0	0	0	0	0	0	0	0
551sab_AE387	8	2019	non-mobilizable	0	0	0	0	0	0	0	0	0	0	0	0	0	0	0	0	0	0	0	0	0	0	0	0	0	0	0	0
552sab_AE018	8	2019	non-mobilizable	0	0	0	0	0	0	0	0	0	0	0	0	0	0	0	0	0	0	0	0	0	0	0	0	0	0	0	0
552sab_AE387	8	2019	non-mobilizable	0	0	0	0	0	0	0	0	0	0	0	0	0	0	0	0	0	0	0	0	0	0	0	0	0	0	0	0
554sab_AE018	5	2019	non-mobilizable	0	0	0	0	0	0	0	0	0	0	0	0	0	0	0	0	0	0	0	0	0	0	0	0	0	0	0	0
554sab_AE387	5	2019	non-mobilizable	0	0	0	0	0	0	0	0	0	0	0	0	0	0	0	0	0	0	0	0	0	0	0	0	0	0	0	0
555sab_AE018	5	2019	non-mobilizable	0	0	0	0	0	0	0	0	0	0	0	0	0	0	0	0	0	0	0	0	0	0	0	0	0	0	0	0
555sab_AE387	5	2019	non-mobilizable	0	0	0	0	0	0	0	0	0	0	0	0	0	0	0	0	0	0	0	0	0	0	0	0	0	0	0	0
557sab_AE018	5	2019	non-mobilizable	0	0	0	0	0	0	0	0	0	0	0	0	0	0	0	0	0	0	0	0	0	0	0	0	0	0	0	0
560sab_AE018	8	2019	non-mobilizable	0	0	0	0	0	0	0	0	0	0	0	0	0	0	0	0	0	0	0	0	0	0	0	0	0	0	0	0
560sab_AE387	8	2019	non-mobilizable	0	0	0	0	0	0	0	0	0	0	0	0	0	0	0	0	0	0	0	0	0	0	0	0	0	0	0	0
562sab_AE018	8	2019	non-mobilizable	0	0	0	0	0	0	0	0	0	0	0	0	0	0	0	0	0	0	0	0	0	0	0	0	0	0	0	0
562sab_AE387	8	2019	non-mobilizable	0	0	0	0	0	0	0	0	0	0	0	0	0	0	0	0	0	0	0	0	0	0	0	0	0	0	0	0
563sab_AE018	8	2019	non-mobilizable	0	0	0	0	0	0	0	0	0	0	0	0	0	0	0	0	0	0	0	0	0	0	0	0	0	0	0	0
563sab_AE387	8	2019	non-mobilizable	0	0	0	0	0	0	0	0	0	0	0	0	0	0	0	0	0	0	0	0	0	0	0	0	0	0	0	0
563sab_novel	8	2019	mobilizable	0	0	0	0	0	0	0	0	0	0	0	0	0	0	0	0	0	0	0	0	0	0	0	0	0	0	0	0
564sab_AE387	8	2019	non-mobilizable	0	0	0	0	0	0	0	0	0	0	0	0	0	0	0	0	0	0	0	0	0	0	0	0	0	0	0	0
566sab_AE018	5	2019	non-mobilizable	0	0	0	0	0	0	0	0	0	0	0	0	0	0	0	0	0	0	0	0	0	0	0	0	0	0	0	0
566sab_AE387	5	2019	non-mobilizable	0	0	0	0	0	0	0	0	0	0	0	0	0	0	0	0	0	0	0	0	0	0	0	0	0	0	0	0
567sab_AA083	5	2019	conjugative	0	0	0	0	0	0	0	0	0	0	0	0	0	0	0	0	0	0	0	0	0	0	0	0	0	0	0	0
568sab_AE018	8	2019	non-mobilizable	0	0	0	0	0	0	0	0	0	0	0	0	0	0	0	0	0	0	0	0	0	0	0	0	0	0	0	0
568sab_AE387	8	2019	non-mobilizable	0	0	0	0	0	0	0	0	0	0	0	0	0	0	0	0	0	0	0	0	0	0	0	0	0	0	0	0
569sab_AE018	5	2019	non-mobilizable	0	0	0	0	0	0	0	0	0	0	0	0	0	0	0	0	0	0	0	0	0	0	0	0	0	0	0	0
570sab_AE334	8	2019	non-mobilizable	0	0	0	0	0	0	0	0	0	0	0	0	0	0	0	0	0	0	0	0	0	0	0	0	0	0	0	0
[truncated: 294 more rows]

## Sheet: Table_S6
Supplementary Table 6. Statistical significance of the temporal signal of ST5 and ST8
[truncated: 12 more rows]

[truncated: 2 more sheets: Table _S7, Table_S8]
